# Supplementary material for: An apical membrane complex for triggering rhoptry exocytosis and invasion in Toxoplasma
Source: EMBO J. 2022 Oct 17;41(22):e111158. doi: 10.15252/embj.2022111158 (PMC9670195; doi:10.15252/embj.2022111158)
Supplement: Supplementary file 2 — Table EV1 [file EMBJ-41-e111158-s008.xlsx]

## Sheet: Feuil1
Table EV1: List of primers used in this study.
Primers Toxoplasma gondii
guideRNAs
TgCRMPa
gRNA at the C-terminus
ML3283	aagttGTGAAGACGCTGTCTTTGCACg	F_gRNA1_261080 integration HA3-CAT, mAID, FLAG3 C-terminus
ML3284	aaaacGTGCAAAGACAGCGTCTTCACa	R_gRNA1_261080 integration HA3-CAT, mAID, FLAG3 C-terminus
gRNA at the N-terminus
ML3342	aagttGCTTTCGACTGCAGCAAGCGGg	F_gRNA3_261080 integration tetOFF
ML3343	aaaacCCGCTTGCTGCAGTCGAAAGCa	R_gRNA3_261080 integration tetOFF
gRNA after signal peptide
ML5327	AAGTTCCGCATGGCGATCAGCCGAGG	F_gRNA34 integration HA3-mAID after signal peptide
ML5328	AAAACCTCGGCTGATCGCCATGCGGA	R_gRNA34 integration HA3-mAID after signal peptide
gRNA at the N-terminus
ML5480	aagttTGACATTGTCATCAGCGGAGg	F_gRNA148 integration HA3 after MAR/Kringle
ML5481	aaaacCTCCGCTGATGACAATGTCAa	R_gRNA148 integration HA3 after MAR/Kringle
TgCRMPb
gRNA at the C-terminus
ML3279	aagttCCATGTGAAGGCCGATCAGGAg	F_gRNA1_292020 Integration HA3-CAT
ML3280	aaaacTCCTGATCGGCCTTCACATGGa	R_gRNA1_292020 Integration HA3-CAT
gRNA at the N-Terminus
ML3338	aagttGAAACAGGGAGAGTGGGCACg	F_gRNA3_292020 integration TetOff
ML3339	aaaacGTGCCCACTCTCCCTGTTTCa	R_gRNA3_292020 integration TetOff
Tg277910
gRNA at the N-Terminus
ML3970	aagttGTCACACCTGAGAAAAGTGAGg	F_gRNA1 277910 TetOff
ML3971	aaaacCTCACTTTTCTCAGGTGTGACa	R_gRNA1 277910 TetOff
Toxofilin Strains
ML2087	AAGTTGGCTCCCACGTCCCTCACCATG	3' guide UPRT Toxofilin Frwd
ML2088	AAAACATGGTGAGGGACGTGGGAGCCA	3' guide UPRT Toxofilin Rev
ML3445	AAGTTGCAGGGCTTCTAAAA GGCGCG	5' guide UPRT Toxofilin Frwd
ML3446	AAAACGCGCCATTTTAGAAGCCCTGCA	5' guide UPRT Toxofilin Rev
TgND6
gRNA at the C-terminus
ML3129	AAGTTGTTTTATGCGCTCTACTGTGGG	F_248640_TY_DHFR C-terminus (Tgnd6CtgRNA_Fw)
ML3130	AAAACCCACAGTAGAGCGCATAAAACA	R_248640_TY_DHFR C-terminus (Tgnd6CtgRNA_Rev)
Integration_specific to GOI
TgCRMPa
ML3348	GACACTGCGTAAGCTCGAA	F_int_HA_261080
ML3349	CTCCTATCGTACAAGCTGTGAAC	R_int_HA_261080
ML3388	TACAGACGGCCACTGCTTC	F_intTeTOSAG4_261080
ML3389	CGAAGACACTTCGACTGCAAGTGCT	R_intTeTOSAG4_261080
ML3002	CGTCTCTCACTTGTGTCATGT	gBlockCRMPA-flag_fw C-terminus
ML3003	AAAGAACAAAGAAGTGCTTG	gBlockCRMPA-flag_rev C-terminus
ML5399	TGTGGACGCTTGTCTGGACT	F_int_HA3-mAID after signal peptide
ML5400	TTTCCGGAGTGAGAAGGCGA	R_int_HA3-mAID after signal peptide
ML5482	CAGATCCGCATGTCCGATTC	F_int_HA3 after MAR/Kringle
ML5483	AGACATGCAGCTCATACAGC	R_int_HA3 after MAR/Kringle
TgCRMPb
ML3346	GACGTGAAGAATCTGGATCGGA	F_int HA_292020
ML3347	CCTGCTCACGTTAGCGATAGT	R_int_HA 292020
ML3386	GCCAATGCGACATAAATCCACACA	F_intTeTOSAG4_292020
ML3387	TCGATCGACTTCGCGTCTCA	R_intTeTOSAG4_292020
Tg277910
ML3968	GACGCGCGCATGCACTGATG	Frwd_int_277910 TetOff
ML3969	GCAGAGGATGAAGCAGAGCGCG	Rev_int_277910 TetOff
ML3972	GAAGCGCTCAGAGACTGTG	Frwd int HA3-CAT 277910
Toxofilin Strains
ML3187	CTCGGCTCCATCTCATTCC	Toxofilin in UPRT Frwd
ML3546	GAGGGCTAGCAAAGCGTCA	Toxofilin in UPRT Rev
ML3547	GTATCAGTTGTGCGCGGAAG	Toxofilin in UPRT Frwd
ML3190	TCCCGTTACAGGTGTACGGG	Toxofilin in UPRT Rev
TgNd6
ML3006	CGTTCAGAAGGTCGAGCAAC	C-terminal TY-DHFR fw (Tgnd6_checkFW)
ML3007	CGTCTGCAGCCTTATTCCAC	C-terminal TY-DHFR rev (Tgnd6_3'checkRev)
Integration_specific to DNA cassette
ML1476	CAGCGTAGTCCGGGACGTCGTAC	HA_rev
ML388	ACAGTACTGCGATGAGTGGC	CAT_fw
ML2456	ACGCGTCGCAGCATACT	TetOff_TeTOSAG4promoter_fw
ML2454	ACGGGAGGCCGTTGTTGAT	TetOff_DHFR_rev
ML687	GTTTGAATGCAAGGTTTCGTGCTGTCG	TetOff_DHFR_rev
ML2873	GGATCTGCACACCTGGTCTCGATG	TetOff_DHFR_rev & DHFR+TY_rev
ML1041	CGGATCATTTGAAAACATCGTGAGGCTGG	TetOff_TeTOSAG4promoter_fw
ML4875	ATGTGGACACAGTCGGTTGA	DHFR+TY_fw
ML4136	CGACAACACCTTCTACAACGC	mAID HA3 FW
ML4137	TCAGGCGGACATAGTGCTC	mAID HA3 REV
ML2243	ATCCTTACGATGTTCCAGATTATGCC	HA_fw
ML5543	GACTACGCTTACCCGTACGA	HA_fw
Cassette amplification
TgCRMPa
ML3287	AGGGAACTACGAGGCGGCTCCCGACGACGGTCTgTACCCGTACGACGTCC	F_261080_HA_CAT
ML3288	TGCTTGAAAAAAGCGCTATTCCTTGTTGTGTCTAGAACTAGTGGATCCCC	R_261080_HA_CAT
ML4909	ACTACGAGGCGGCTCCCGACGACGGTCTGCCTAGGATGGTGAGCGCTAGC	Frwd mAID HA3 C-terminus
ML4910	TGACAAGTGTTCTGGCAGGCTTTGCTCGAACTTTAAAGCTACGCGTTGTA	Rev mAID HA3 C-terminus
ML3317	TCTGCAGCCGCTGTGGACGCTTGTCTGGACTCAAGCTTCGCCAGGCTGTA	F_TetOff_261080
ML3318	AACGCGGAGATGTTCCGTTGCGCTCTGCATAGATCTGGTTGAAGACAGAC	R_TetOff_261080
ML5241	AGGGAACTACGAGGCGGCTCCCGACGACGGTCTGGCTAGCAAGGGCTCGGG	F_261080_TY_DHFR
ML5242	GTGCTTGAAAAAAGCGCTGTTCCTTGTTGTGCatacgactcactataggg	R_261080_TY_DHFR
gBlock_C-terminal FLAG	CGTCTCTCACTTGTGTCATGTATTTTGCTGGTGTTTCTGTGCGTTGCAGTACAATCGACGATTCGTCGGACGCTCCTCTCCCGGAAGGTACCTTCCGACTGATTGGCCAAGACGCTGAAACATGGGACGAGTTTGGTTATTCGAGTAGCAAAGGGAACTACGAGGCGGCTCCCGACGACGGTCTGGGATCATCAGGAAGCAGCGATTACAAAGATCATGATGGTGATTACAAAGATCACGATATTGATTACAAAGATGATGATGATAAAtaaGCAGGAATCGCCCGGAGAGTTTCACTTCCGAAAGTTCCACGTTCGCGTCCGTCGCCTGGAGGTGGCaCGTGCAAAGACAGCGTCTTCATCGAGATCTTGCTCGAACTTTAAAGCTACGCGTTGTACT…	n/a
gBlock_N-terminal HA3-miniAID	ATGCAGAGCGCAACGGAACATCTCCGCGTTTCAACTCGGCCGTGTGTTGCCTCGACACACGCAAACAGTGGAACTTTCGCAGCAGTGCGCAGCCGGGTCCAACGAGGACAGGCACTCTCGCTCTTTCTGCTCTTCTCTTCTTCTCCTCTCCTTCTTCTTCTCCTCTTGCACCAGTTTTTTATTTCCAGTCTTCATACAGAAGCCGTTTACCCGTACGACGTCCCGGACTACGCTGGCTATCCCTATGATGTGCCCGATTATGCGTATCCTTACGATGTTCCAGATTATGCCATGCATGAGAAGAGCGCGTGTCCTAAAGATCCCGCTAAGCCGCCTGCCAAGGCCCAGGTGGTTGGCTGGCCCCCGGTTAGGAGTTACCGCAAGAACGTGATGGTCTCT…	n/a
gBlock_N-terminal HA3 tag	GAATTCACACTCAGTCTTACCGAGAACGATGTATTTCACCCGACGAACTGCGTTGTTCTCCGCCACCTTGACTCCGTTTGATTCCGTTTCCTCCGGCCGTTTGCGCAAGCGCGTCGCATGCGTTTCACCGCGGCATTCACTCTTTCCCCTCTCAACTTTCTCCTCACAGGCGTCTCCGAGCGCTTCGTGCAGCCTGGGGAGACAGTTGACATCGTCATTAGCGGTGTAGATTTGTCTCCGCACTATTCGCTGCGAATTTACAAAGGCTCGGAGACGGGAGGAGGAGGAAGCGGAGGAGGAGGAAGCGGAGGAGGAGGAAGCTACCCGTACGACGTCCCGGACTACGCTTACCCGTACGACGTCCCGGACTACGCTTACCCGTACGACGTCCCGGACTAC…	n/a
TgCRMPb
ML3315	CCCCGCGGACACCGATGCCAGGGCAAGCGACGAAGCTTCGCCAGGCTGTA	F_TetOff_292020
ML3316	GTTGTTCGCATCCGACGCCAGAGAACTCATAGATCTGGTTGAAGACAGAC	R_TetOff_292020
ML3277	ACAATTGAAGAAGCCCGGGTCTCCGAAACAGGAgTACCCGTACGACGTCC	F_292020_HA_CAT
ML3278	ACATTTCGCCGGGGTCTTTTTTATTCTCGGTCTAGAACTAGTGGATCCCC	R_292020_HA_CAT
Tg277910
ML3966	CCATTCTCCGAGCTTCGTCTCGCAGCTGTCGATAAGCTTCTTCGCCAGGCTG	TetOff DHFR 277910_fw
ML3967	GAGAGAGGCGCTTCTGCGAGTCGCCGGCATCATAGATCTGGTTGAAGACAGACG	TetOff DHFR 277910_rev
ML4046	TACTTCCAATCCAATTTAATGCATGCGTTTCCGTGGAT	HA-CAT_fw for pLIC
ML4047	TCCTCCACTTCCAATTTTAGCCATGGACCCAAAGGATTCGG	HA-CAT_rev for pLIC
Toxofilin in UPRT locus
ML3522	TTGGTCAGCCTCCACAAGGCGTATTCCTCAAAGCACGGAGGAGAGACG	Toxofilin Cassette_fw + Homology for UPRT
ML3523	CTTGTCGCGCACCAGGCAGCCTCACAACTATAGGACCCCAGGCTTTACA	Toxofilin Cassette_rev + Homology for UPRT
TgND6
ML4734	CAAGCGCTCGACCAAGTGGGGGGGCAGGAGGCCGCTAGCAAGGGCTCGGG	F_248640_TY_DHFR C-terminus
ML4735	TCCCGACGAAAGGACACGGCGCGAACTCACATACGACTCACTATAGGG	R_248640_TY_DHFR C-terminus
RT-PCR
TgNd9
ML4741	GTGGAGCATGCGCATTAGTCAG	F_RT_249730
ML4742	GGTCGTTGAAGACATAGTCGCG	R_RT_249730
TgGAPDH
ML3617	TGTGCAAGCTGGGTATTAAC	Fw_RT_GAPDH
ML3618	CCGACAATGAGCTTGCC	Rv_RT_GAPDH
Primers Tetrahymena thermophila
Knockout (KO) construct
TtFER2
ML4379	aaagagctctacaatgtgtgaattgatcaaggaaag	5'UTR_00886960_sacI_fw
ML4380	aaactgcagtgataaagaatattcaaaatttatgttgc	5'UTR_00886960_pstI_rev
ML4381	attaagcttgataattaattgtattaaacgtgtaac	3'UTR_00886960_hindIII_fw
ML4382	aaactcgagttacaagtttttatattctagaggtc	3'UTR_00886960_xhoI_rev
TtCRMP1
ML3830	GCATgagctcccattttattgaaatactaatgcaaaatttactg	5'UTR_sacI_00442310
ML3831	tcactgcagcatcacagaattattattttaaaacgaattaac	5'UTR_pstI_00442310
ML3832	GCATaagcttgtgaaacctgtctaaactgggaaccta	3'UTR_HindIII_00442310
ML3833	TCAGctcgaggcatgaatgactgattatcttgatagag	3'UTR_XhoI_00442310
TtCRMP2
ML4283	aaaGAGCTCtgatcagcttagattaaatttctgt	5'utr00637180_sacI_fw
ML4284	aaaCTGCAGgttccaatttaaaaaatctaataagatc	5'utr00637180_pstI_rev
ML4285	attAAGCTTtacttacttacgcagagatttccact	3'utr00637180_hindIII_fw
ML4286	aaaCTCGAGgatatattaaatgatgaaacaaccagaaagt	3'utr00637180_XhoI_rev
RT-PCR to assess complete KO
TtFER2
ML4518	attagaacagtgatgataaaaggcgt	RT_00886960_fw2
ML4519	taactttcttgctgtagatgaagtag	RT_00886960_rev2
TtCRMP1
ML4510	gattagcttaaatacgtaactcatgct	RT_00442310_fw2
ML4511	taacaaatcttgattagtagctgtcat	RT_00442310_rev2
TtCRMP2
ML4508	tgtagtgcttgtaattattatccaact	RT_00637180_fw2
ML4509	atcttcacactactttaaacaacttg	RT_00637180_rev2
BTU1 (TTHERM_00348510)
ML3890	ATGAGAGAAATCGTTCACATC	RT_BTU1_fw
ML3889	TGACCGAAAACGAAGTTATC	RT_BTU1_rev
