# Supplementary material for: An apical membrane complex for triggering rhoptry exocytosis and invasion in Toxoplasma
Source: EMBO J. 2022 Oct 17;41(22):e111158. doi: 10.15252/embj.2022111158 (PMC9670195; doi:10.15252/embj.2022111158)
Supplement: Supplementary file 3 — Dataset EV1 [file EMBJ-41-e111158-s007.xlsx]

## Sheet: Feuil1
Dataset EV1. Cross-list of genes co-expressed with Nd6, NdP1, NdP2 and Fer2. Column A lists the TTHERM gene IDs of the co-expressed genes identified by the CDH analysis of Tetrahymena Nd6, NdP1, NdP2 and Fer2 (queries), and shared by at least three queries, which are indicated in brackets. Columns C and D show the Toxoplasma and Plasmodium genes, respectively, retrieved by BLAST search and corres…
Sequence (FER2,Nd6,NdP1,NdP2)		Toxoplasma gondii	Plasmodium Falciparum
TTHERM_00011840 (Fer2,Nd6,NdP1,NdP2)		TGME49_248640-t26_1-p1 | transcript=TGME49_248640-t26_1 | gene=... 185 9e-47 TGME49_209130-t26_1-p1 | transcript=TGME49_209130-t26_1 | gene=... 124 1e-28 TGME49_243250-t26_1-p1 | transcript=TGME49_243250-t26_1 | gene=... 108 2e-23 TGME49_280770-t26_1-p1 | transcript=TGME49_280770-t26_1 | gene=... 94.0 5e-19 TGME49_249000-t26_1-p1 | transcript=TGME49_249000-t26_1 | gene=... 92.8 7e-19 TGME49_31357…	PF3D7_1137400.1-p1 | transcript=PF3D7_1137400.1 | gene=PF3D7_11... 113 2e-26 PF3D7_0508500.1-p1 | transcript=PF3D7_0508500.1 | gene=PF3D7_05... 106 5e-23 PF3D7_1220300.1-p1 | transcript=PF3D7_1220300.1 | gene=PF3D7_12... 73.9 4e-13 PF3D7_1356600.1-p1 | transcript=PF3D7_1356600.1 | gene=PF3D7_13... 70.9 2e-12 PF3D7_0711500.1-p1 | transcript=PF3D7_0711500.1 | gene=PF3D7_07... 56.2 7e-08 PF3D7_09199…
TTHERM_00059370 (Fer2,Nd6,NdP1,NdP2)		TGME49_248670-t26_1-p1 | transcript=TGME49_248670-t26_1 | gene=... 74.3 9e-14	PF3D7_1456800.1-p1 | transcript=PF3D7_1456800.1 | gene=PF3D7_14... 89.7 7e-19
TTHERM_00141040 (Fer2,Nd6,NdP1,NdP2)		TGME49_297070-t26_1-p1 | transcript=TGME49_297070-t26_1 | gene=... 50.4 1e-06 TGME49_259950-t26_1-p1 | transcript=TGME49_259950-t26_1 | gene=... 44.7 1e-04	PF3D7_1140000.1-p1 | transcript=PF3D7_1140000.1 | gene=PF3D7_11... 46.2 2e-05
TTHERM_00193460 (Fer2,Nd6,NdP1,NdP2)		TGME49_310660-t26_1-p1 | transcript=TGME49_310660-t26_1 | gene=... 105 3e-23 TGME49_263380-t26_1-p1 | transcript=TGME49_263380-t26_1 | gene=... 100 3e-23 TGME49_243990-t26_1-p1 | transcript=TGME49_243990-t26_1 | gene=... 79.3 2e-15 TGME49_202550-t26_1-p1 | transcript=TGME49_202550-t26_1 | gene=... 57.4 3e-08 TGME49_283590-t26_1-p1 | transcript=TGME49_283590-t26_1 | gene=... 42.7 7e-04	PF3D7_0515900.1-p1 | transcript=PF3D7_0515900.1 | gene=PF3D7_05... 85.9 3e-18 PF3D7_0726900.1-p1 | transcript=PF3D7_0726900.1 | gene=PF3D7_07... 81.6 3e-16 PF3D7_1355700.1-p1 | transcript=PF3D7_1355700.1 | gene=PF3D7_13... 49.7 4e-06
TTHERM_00283800 (Fer2,Nd6,NdP1,NdP2)		TGME49_286240-t26_1-p1 | transcript=TGME49_286240-t26_1 | gene=... 117 5e-27 TGME49_202285-t26_1-p1 | transcript=TGME49_202285-t26_1 | gene=... 99.4 3e-22 TGME49_229000-t26_1-p1 | transcript=TGME49_229000-t26_1 | gene=... 90.9 8e-19 TGME49_312540-t26_1-p1 | transcript=TGME49_312540-t26_1 | gene=... 87.4 1e-18 TGME49_298600-t26_1-p1 | transcript=TGME49_298600-t26_1 | gene=... 74.7 1e-13 TGME49_203…	PF3D7_1125700.1-p1 | transcript=PF3D7_1125700.1 | gene=PF3D7_11... 76.6 1e-14 PF3D7_1468100.1-p1 | transcript=PF3D7_1468100.1 | gene=PF3D7_14... 74.3 1e-13 PF3D7_1022600.1-p1 | transcript=PF3D7_1022600.1 | gene=PF3D7_10... 70.9 1e-12 PF3D7_1466100.1-p1 | transcript=PF3D7_1466100.1 | gene=PF3D7_14... 70.1 2e-12 PF3D7_1125800.1-p1 | transcript=PF3D7_1125800.1 | gene=PF3D7_11... 69.3 2e-12 PF3D7_121…
TTHERM_00410160 (Fer2,Nd6,NdP1,NdP2)	TtNd6	TGME49_248640-t26_1-p1 | transcript=TGME49_248640-t26_1 | gene=... 215 5e-56 TGME49_249000-t26_1-p1 | transcript=TGME49_249000-t26_1 | gene=... 106 3e-23 TGME49_209130-t26_1-p1 | transcript=TGME49_209130-t26_1 | gene=... 100 3e-21 TGME49_280770-t26_1-p1 | transcript=TGME49_280770-t26_1 | gene=... 92.0 2e-18 TGME49_243250-t26_1-p1 | transcript=TGME49_243250-t26_1 | gene=... 86.7 8e-17 TGME49_26604…	PF3D7_1137400.1-p1 | transcript=PF3D7_1137400.1 | gene=PF3D7_11... 80.5 9e-16 PF3D7_0508500.1-p1 | transcript=PF3D7_0508500.1 | gene=PF3D7_05... 69.7 6e-12 PF3D7_1220300.1-p1 | transcript=PF3D7_1220300.1 | gene=PF3D7_12... 66.2 7e-11 PF3D7_1356600.1-p1 | transcript=PF3D7_1356600.1 | gene=PF3D7_13... 63.9 2e-10 PF3D7_0711500.1-p1 | transcript=PF3D7_0711500.1 | gene=PF3D7_07... 54.3 2e-07 PF3D7_091…
TTHERM_00523000 (Fer2,Nd6,NdP1,NdP2)		TGME49_206590-t26_1-p1 | transcript=TGME49_206590-t26_1 | gene=... 194 4e-53 TGME49_315190-t26_1-p1 | transcript=TGME49_315190-t26_1 | gene=... 194 6e-52 TGME49_242400-t26_1-p1 | transcript=TGME49_242400-t26_1 | gene=... 191 1e-52 TGME49_224950-t26_1-p1 | transcript=TGME49_224950-t26_1 | gene=... 184 4e-50 TGME49_305860-t26_1-p1 | transcript=TGME49_305860-t26_1 | gene=... 182 6e-50 TGME49_225490-…	PF3D7_0717500.1-p1 | transcript=PF3D7_0717500.1 | gene=PF3D7_07... 191 2e-53 PF3D7_0610600.1-p1 | transcript=PF3D7_0610600.1 | gene=PF3D7_06... 181 6e-50 PF3D7_1238900.1-p1 | transcript=PF3D7_1238900.1 | gene=PF3D7_12... 169 9e-46 PF3D7_1337800.1-p1 | transcript=PF3D7_1337800.1 | gene=PF3D7_13... 168 3e-45 PF3D7_1123100.1-p1 | transcript=PF3D7_1123100.1 | gene=PF3D7_11... 163 3e-42 PF3D7_0310100.…
TTHERM_00678320 (Fer2,Nd6,NdP1,NdP2)		TGME49_314340-t26_1-p1 | transcript=TGME49_314340-t26_1 | gene=... 190 7e-51 TGME49_264870-t26_1-p1 | transcript=TGME49_264870-t26_1 | gene=... 91.3 3e-19 TGME49_208410-t26_1-p1 | transcript=TGME49_208410-t26_1 | gene=... 43.9 1e-04 TGME49_208420-t26_1-p1 | transcript=TGME49_208420-t26_1 | gene=... 42.7 3e-04 TGME49_285800-t26_1-p1 | transcript=TGME49_285800-t26_1 | gene=... 41.6 7e-04	PF3D7_0209600.1-p1 | transcript=PF3D7_0209600.1 | gene=PF3D7_02... 50.8 7e-07
TTHERM_00680620 (Fer2,Nd6,NdP1,NdP2)		TGME49_216880-t26_1-p1 | transcript=TGME49_216880-t26_1 | gene=... 68.2 7e-12 TGME49_290850-t26_1-p1 | transcript=TGME49_290850-t26_1 | gene=... 65.9 9e-11 TGME49_243540-t26_1-p1 | transcript=TGME49_243540-t26_1 | gene=... 64.7 3e-10 TGME49_320210-t26_1-p1 | transcript=TGME49_320210-t26_1 | gene=... 57.0 5e-08 TGME49_232380-t26_1-p1 | transcript=TGME49_232380-t26_1 | gene=... 52.8 1e-06 TGME49_25…	PF3D7_0826700.1-p1 | transcript=PF3D7_0826700.1 | gene=PF3D7_08... 73.2 1e-13 PF3D7_0308600.1-p1 | transcript=PF3D7_0308600.1 | gene=PF3D7_03... 60.5 3e-09 PF3D7_0518600.1-p1 | transcript=PF3D7_0518600.1 | gene=PF3D7_05... 59.3 9e-09 PF3D7_0822800.1-p1 | transcript=PF3D7_0822800.1 | gene=PF3D7_08... 53.1 3e-07 PF3D7_1146000.1-p1 | transcript=PF3D7_1146000.1 | gene=PF3D7_11... 51.6 1e-06 PF3D7_040…
TTHERM_01287970 (Fer2,Nd6,NdP1,NdP2)	TtNdP1	TGME49_222660-t26_1-p1 | transcript=TGME49_222660-t26_1 | gene=... 79.3 1e-14	PF3D7_1032800.1-p1 | transcript=PF3D7_1032800.1 | gene=PF3D7_1032... 38.5 0.010 PF3D7_1432400.1-p1 | transcript=PF3D7_1432400.1 | gene=PF3D7_1432... 37.7 0.026
TTHERM_01332070 (Fer2,Nd6,NdP1,NdP2)		TGME49_232830-t26_1-p1 | transcript=TGME49_232830-t26_1 | gene=... 376 1e-115 TGME49_290720-t26_1-p1 | transcript=TGME49_290720-t26_1 | gene=... 238 6e-66	PF3D7_0806800.1-p1 | transcript=PF3D7_0806800.1 | gene=PF3D7_08... 231 5e-64
TTHERM_00214710 (Nd6, NdP1,NdP2)		TGME49_265205-t26_1-p1 | transcript=TGME49_265205-t26_1 | gene=... 169 1e-42 TGME49_320210-t26_1-p1 | transcript=TGME49_320210-t26_1 | gene=... 49.7 6e-06	PF3D7_1406500.1-p1 | transcript=PF3D7_1406500.1 | gene=PF3D7_14... 104 1e-22
TTHERM_00241790 (Nd6, NdP1,NdP2)		TGME49_233770-t26_1-p1 | transcript=TGME49_233770-t26_1 | gene=... 271 2e-75 TGME49_312100-t26_1-p1 | transcript=TGME49_312100-t26_1 | gene=... 249 4e-68 TGME49_252640-t26_1-p1 | transcript=TGME49_252640-t26_1 | gene=... 161 1e-40 TGME49_230420-t26_1-p1 | transcript=TGME49_230420-t26_1 | gene=... 154 2e-38 TGME49_278660-t26_1-p1 | transcript=TGME49_278660-t26_1 | gene=... 138 3e-33 TGME49_284602-…	PF3D7_0106300.1-p1 | transcript=PF3D7_0106300.1 | gene=PF3D7_01... 163 2e-41 PF3D7_1211900.1-p1 | transcript=PF3D7_1211900.1 | gene=PF3D7_12... 137 3e-33 PF3D7_1223400.1-p1 | transcript=PF3D7_1223400.1 | gene=PF3D7_12... 46.2 4e-05 PF3D7_1219600.1-p1 | transcript=PF3D7_1219600.1 | gene=PF3D7_12... 44.7 1e-04 PF3D7_0319000.1-p1 | transcript=PF3D7_0319000.1 | gene=PF3D7_03... 42.0 8e-04
TTHERM_00314860 (Fer2,Nd6,NdP2)		TGME49_318650-t26_1-p1 | transcript=TGME49_318650-t26_1 | gene=... 266 4e-74 TGME49_301210-t26_1-p1 | transcript=TGME49_301210-t26_1 | gene=... 238 4e-64 TGME49_203500-t26_1-p1 | transcript=TGME49_203500-t26_1 | gene=... 56.6 3e-08 TGME49_315260-t26_1-p1 | transcript=TGME49_315260-t26_1 | gene=... 52.0 8e-07	PF3D7_1453500.1-p1 | transcript=PF3D7_1453500.1 | gene=PF3D7_14... 290 1e-81
TTHERM_00316850 (Fer2,Nd6,NdP2)		TGME49_213360-t26_1-p1 | transcript=TGME49_213360-t26_1 | gene=... 49.7 6e-06	PF3D7_1401900.1-p1 | transcript=PF3D7_1401900.1 | gene=PF3D7_14... 45.8 5e-05
TTHERM_00321680 (Nd6, NdP1,NdP2)		TGME49_262940-t26_1-p1 | transcript=TGME49_262940-t26_1 | gene=... 212 1e-62 TGME49_246550-t26_1-p1 | transcript=TGME49_246550-t26_1 | gene=... 179 2e-49 TGME49_201840-t26_1-p1 | transcript=TGME49_201840-t26_1 | gene=... 155 1e-41 TGME49_209620-t26_1-p1 | transcript=TGME49_209620-t26_1 | gene=... 110 6e-27 TGME49_272510-t26_1-p1 | transcript=TGME49_272510-t26_1 | gene=... 95.9 1e-21	PF3D7_0311700.1-p1 | transcript=PF3D7_0311700.1 | gene=PF3D7_03... 189 8e-55 PF3D7_1408000.1-p1 | transcript=PF3D7_1408000.1 | gene=PF3D7_14... 167 2e-46 PF3D7_1407900.1-p1 | transcript=PF3D7_1407900.1 | gene=PF3D7_14... 162 1e-44 PF3D7_1465700.1-p1 | transcript=PF3D7_1465700.1 | gene=PF3D7_14... 153 5e-42 PF3D7_1407800.1-p1 | transcript=PF3D7_1407800.1 | gene=PF3D7_14... 153 2e-41 PF3D7_0808200.…
TTHERM_00348670 (Fer2,Nd6,NdP2)		TGME49_292020-t26_1-p1 | transcript=TGME49_292020-t26_1 | gene=... 47.8 6e-05 TGME49_253930-t26_1-p1 | transcript=TGME49_253930-t26_1 | gene=... 47.4 9e-05 TGME49_235187-t26_1-p1 | transcript=TGME49_235187-t26_1 | gene=... 47.0 1e-04	PF3D7_0408500.1-p1 | transcript=PF3D7_0408500.1 | gene=PF3D7_04... 53.9 4e-07 PF3D7_1475400.1-p1 | transcript=PF3D7_1475400.1 | gene=PF3D7_14... 49.3 1e-05 PF3D7_1208200.1-p1 | transcript=PF3D7_1208200.1 | gene=PF3D7_12... 48.9 2e-05
TTHERM_00387020 (Nd6, NdP1,NdP2)		TGME49_229405-t26_1-p1 | transcript=TGME49_229405-t26_1 | gene=... 179 6e-47 TGME49_318675-t26_1-p1 | transcript=TGME49_318675-t26_1 | gene=... 157 1e-39 TGME49_224840-t26_1-p1 | transcript=TGME49_224840-t26_1 | gene=... 157 1e-39 TGME49_280410-t26_1-p1 | transcript=TGME49_280410-t26_1 | gene=... 154 7e-39 TGME49_266920-t26_1-p1 | transcript=TGME49_266920-t26_1 | gene=... 150 2e-37 TGME49_241880-…	PF3D7_1321500.1-p1 | transcript=PF3D7_1321500.1 | gene=PF3D7_13... 156 1e-39 PF3D7_1209500.2-p1 | transcript=PF3D7_1209500.2 | gene=PF3D7_12... 117 3e-27 PF3D7_1209500.1-p1 | transcript=PF3D7_1209500.1 | gene=PF3D7_12... 116 4e-27 PF3D7_1321600.1-p1 | transcript=PF3D7_1321600.1 | gene=PF3D7_13... 110 3e-25 PF3D7_1470500.1-p1 | transcript=PF3D7_1470500.1 | gene=PF3D7_14... 85.5 2e-17
TTHERM_00392790 (Nd6, NdP1,NdP2)		TGME49_248670-t26_1-p1 | transcript=TGME49_248670-t26_1 | gene=... 54.3 1e-07	PF3D7_1456800.1-p1 | transcript=PF3D7_1456800.1 | gene=PF3D7_14... 63.5 1e-10
TTHERM_00440600 (Nd6, NdP1,NdP2)	TtFER1	TGME49_260470-t26_1-p1 | transcript=TGME49_260470-t26_1 | gene=... 150 9e-37 TGME49_309420-t26_1-p1 | transcript=TGME49_309420-t26_1 | gene=... 126 3e-29 TGME49_295472-t26_1-p1 | transcript=TGME49_295472-t26_1 | gene=... 106 5e-23 TGME49_295468-t26_1-p1 | transcript=TGME49_295468-t26_1 | gene=... 47.8 3e-05	PF3D7_0806300.1-p1 | transcript=PF3D7_0806300.1 | gene=PF3D7_08... 116 2e-26 PF3D7_1455600.1-p1 | transcript=PF3D7_1455600.1 | gene=PF3D7_14... 75.9 6e-14
TTHERM_00442160 (Fer2,Nd6,NdP2)		TGME49_207665-t26_1-p1 | transcript=TGME49_207665-t26_1 | gene=... 275 3e-77 TGME49_285410-t26_1-p1 | transcript=TGME49_285410-t26_1 | gene=... 224 1e-60 TGME49_253110-t26_1-p1 | transcript=TGME49_253110-t26_1 | gene=... 221 9e-62 TGME49_218210-t26_1-p1 | transcript=TGME49_218210-t26_1 | gene=... 221 4e-59 TGME49_286660-t26_1-p1 | transcript=TGME49_286660-t26_1 | gene=... 211 1e-56 TGME49_230020-…	PF3D7_0111000.1-p1 | transcript=PF3D7_0111000.1 | gene=PF3D7_01... 214 3e-56 PF3D7_1211000.1-p1 | transcript=PF3D7_1211000.1 | gene=PF3D7_12... 175 3e-44 PF3D7_0319400.1-p1 | transcript=PF3D7_0319400.1 | gene=PF3D7_03... 172 2e-43 PF3D7_0317500.1-p1 | transcript=PF3D7_0317500.1 | gene=PF3D7_03... 160 1e-39 PF3D7_1245100.1-p1 | transcript=PF3D7_1245100.1 | gene=PF3D7_12... 157 5e-39 PF3D7_1146700.…
TTHERM_00442310 (Fer2,Nd6,NdP2)	TtCRMP1	TGME49_292020-t26_1-p1 | transcript=TGME49_292020-t26_1 | gene=... 58.2 4e-08 TGME49_207480-t26_1-p1 | transcript=TGME49_207480-t26_1 | gene=... 57.8 6e-08 TGME49_207865-t26_1-p1 | transcript=TGME49_207865-t26_1 | gene=... 55.1 3e-07	PF3D7_0718300.1-p1 | transcript=PF3D7_0718300.1 | gene=PF3D7_07... 53.1 9e-07 PF3D7_1208200.1-p1 | transcript=PF3D7_1208200.1 | gene=PF3D7_12... 44.7 4e-04
TTHERM_00445920 (Nd6, NdP1,NdP2)		TGME49_276130-t26_1-p1 | transcript=TGME49_276130-t26_1 | gene=... 192 1e-52 TGME49_267490-t26_1-p1 | transcript=TGME49_267490-t26_1 | gene=... 166 2e-44 TGME49_289620-t26_1-p1 | transcript=TGME49_289620-t26_1 | gene=... 135 1e-33 TGME49_321530-t26_1-p1 | transcript=TGME49_321530-t26_1 | gene=... 89.0 5e-19 TGME49_249670-t26_1-p1 | transcript=TGME49_249670-t26_1 | gene=... 65.1 3e-11	PF3D7_1116700.1-p1 | transcript=PF3D7_1116700.1 | gene=PF3D7_11... 144 8e-37 PF3D7_1247800.1-p1 | transcript=PF3D7_1247800.1 | gene=PF3D7_12... 134 1e-33 PF3D7_1458000.1-p1 | transcript=PF3D7_1458000.1 | gene=PF3D7_14... 86.3 4e-18 PF3D7_1115700.1-p1 | transcript=PF3D7_1115700.1 | gene=PF3D7_11... 83.6 2e-17 PF3D7_1115300.1-p1 | transcript=PF3D7_1115300.1 | gene=PF3D7_11... 82.0 8e-17 PF3D7_11154…
TTHERM_00473250 (Fer2,Nd6,NdP2)		TGME49_204440-t26_1-p1 | transcript=TGME49_204440-t26_1 | gene=... 55.8 9e-08 TGME49_242070-t26_1-p1 | transcript=TGME49_242070-t26_1 | gene=... 47.8 2e-05 TGME49_311360-t26_1-p1 | transcript=TGME49_311360-t26_1 | gene=... 45.8 1e-04 TGME49_219070-t26_1-p1 | transcript=TGME49_219070-t26_1 | gene=... 44.3 3e-04 TGME49_311300-t26_1-p1 | transcript=TGME49_311300-t26_1 | gene=... 42.7 5e-04	PF3D7_1436600.1-p1 | transcript=PF3D7_1436600.1 | gene=PF3D7_14... 48.9 6e-06 PF3D7_1223100.1-p1 | transcript=PF3D7_1223100.1 | gene=PF3D7_12... 47.8 1e-05
TTHERM_00495960 (Fer2,Nd6,NdP2)		TGME49_242400-t26_1-p1 | transcript=TGME49_242400-t26_1 | gene=... 132 1e-31 TGME49_224950-t26_1-p1 | transcript=TGME49_224950-t26_1 | gene=... 128 5e-30 TGME49_237890-t26_1-p1 | transcript=TGME49_237890-t26_1 | gene=... 124 2e-28 TGME49_305860-t26_1-p1 | transcript=TGME49_305860-t26_1 | gene=... 121 3e-28 TGME49_291050-t26_1-p1 | transcript=TGME49_291050-t26_1 | gene=... 119 1e-26 TGME49_240390-…	PF3D7_0610600.1-p1 | transcript=PF3D7_0610600.1 | gene=PF3D7_06... 144 6e-36 PF3D7_0310100.1-p1 | transcript=PF3D7_0310100.1 | gene=PF3D7_03... 132 6e-32 PF3D7_1123100.1-p1 | transcript=PF3D7_1123100.1 | gene=PF3D7_11... 129 8e-30 PF3D7_0717500.1-p1 | transcript=PF3D7_0717500.1 | gene=PF3D7_07... 117 2e-27 PF3D7_0217500.1-p1 | transcript=PF3D7_0217500.1 | gene=PF3D7_02... 116 6e-27 PF3D7_1337800.…
TTHERM_00498010 (Nd6, NdP1,NdP2)	TtNdP2	TGME49_240910-t26_1-p1 | transcript=TGME49_240910-t26_1 | gene=... 124 1e-28 TGME49_316730-t26_1-p1 | transcript=TGME49_316730-t26_1 | gene=... 48.5 2e-05	PF3D7_1243900.1-p1 | transcript=PF3D7_1243900.1 | gene=PF3D7_12... 108 6e-24 PF3D7_0603800.1-p1 | transcript=PF3D7_0603800.1 | gene=PF3D7_06... 58.9 8e-09
TTHERM_00534000 (Fer2,Nd6,NdP2)		TGME49_272200-t26_1-p1 | transcript=TGME49_272200-t26_1 | gene=... 152 1e-37 TGME49_267540-t26_1-p1 | transcript=TGME49_267540-t26_1 | gene=... 121 7e-28 TGME49_268210-t26_1-p1 | transcript=TGME49_268210-t26_1 | gene=... 120 2e-28 TGME49_217600-t26_1-p1 | transcript=TGME49_217600-t26_1 | gene=... 112 3e-25 TGME49_215670-t26_1-p1 | transcript=TGME49_215670-t26_1 | gene=... 110 3e-24 TGME49_226030-…	PF3D7_1246900.1-p1 | transcript=PF3D7_1246900.1 | gene=PF3D7_12... 131 2e-31 PF3D7_0217500.1-p1 | transcript=PF3D7_0217500.1 | gene=PF3D7_02... 108 1e-24 PF3D7_0934800.1-p1 | transcript=PF3D7_0934800.1 | gene=PF3D7_09... 94.7 6e-21 PF3D7_0309200.1-p1 | transcript=PF3D7_0309200.1 | gene=PF3D7_03... 90.1 2e-18 PF3D7_1436600.1-p1 | transcript=PF3D7_1436600.1 | gene=PF3D7_14... 88.6 5e-18 PF3D7_07192…
TTHERM_00561350 (Fer2,Nd6,NdP2)		TGME49_261080-t26_1-p1 | transcript=TGME49_261080-t26_1 | gene=... 63.5 9e-10	PF3D7_0718300.1-p1 | transcript=PF3D7_0718300.1 | gene=PF3D7_07... 64.7 3e-10 PF3D7_0911300.1-p1 | transcript=PF3D7_0911300.1 | gene=PF3D7_09... 47.8 4e-05
TTHERM_00599890 (Fer2,Nd6,NdP2)		TGME49_214500-t26_1-p1 | transcript=TGME49_214500-t26_1 | gene=... 65.1 7e-11 TGME49_292170-t26_1-p1 | transcript=TGME49_292170-t26_1 | gene=... 62.4 1e-09 TGME49_261230-t26_1-p1 | transcript=TGME49_261230-t26_1 | gene=... 61.6 1e-09 TGME49_308810-t26_1-p1 | transcript=TGME49_308810-t26_1 | gene=... 57.8 3e-08 TGME49_234510-t26_1-p1 | transcript=TGME49_234510-t26_1 | gene=... 57.0 2e-08 TGME49_21…	PF3D7_1021900.1-p1 | transcript=PF3D7_1021900.1 | gene=PF3D7_10... 68.2 1e-11 PF3D7_1033700.1-p1 | transcript=PF3D7_1033700.1 | gene=PF3D7_10... 63.5 1e-10 PF3D7_1119000.1-p1 | transcript=PF3D7_1119000.1 | gene=PF3D7_11... 56.2 2e-08 PF3D7_1423100.1-p1 | transcript=PF3D7_1423100.1 | gene=PF3D7_14... 55.5 5e-08 PF3D7_1010500.1-p1 | transcript=PF3D7_1010500.1 | gene=PF3D7_10... 50.4 3e-07 PF3D7_131…
TTHERM_00637180 (Fer2,Nd6,NdP2)	TtCRMP2	TGME49_207480-t26_1-p1 | transcript=TGME49_207480-t26_1 | gene=... 65.5 2e-10 TGME49_292020-t26_1-p1 | transcript=TGME49_292020-t26_1 | gene=... 56.6 9e-08 TGME49_207865-t26_1-p1 | transcript=TGME49_207865-t26_1 | gene=... 55.5 2e-07 TGME49_253930-t26_1-p1 | transcript=TGME49_253930-t26_1 | gene=... 50.8 6e-06	PF3D7_1208200.1-p1 | transcript=PF3D7_1208200.1 | gene=PF3D7_12... 47.8 3e-05
TTHERM_00649290 (Fer2,Nd6,NdP2)		TGME49_200385-t26_1-p1 | transcript=TGME49_200385-t26_1 | gene=... 97.1 2e-20 TGME49_275480-t26_1-p1 | transcript=TGME49_275480-t26_1 | gene=... 57.0 3e-08 TGME49_264120-t26_1-p1 | transcript=TGME49_264120-t26_1 | gene=... 48.1 2e-05	PF3D7_1033600.1-p1 | transcript=PF3D7_1033600.1 | gene=PF3D7_10... 53.9 2e-07
TTHERM_00691410 (Fer2,Nd6,NdP2)		TGME49_212880-t26_1-p1 | transcript=TGME49_212880-t26_1 | gene=... 60.8 5e-09 TGME49_315798-t26_1-p1 | transcript=TGME49_315798-t26_1 | gene=... 48.9 2e-05 TGME49_209830-t26_1-p1 | transcript=TGME49_209830-t26_1 | gene=... 48.9 2e-05 TGME49_315210-t26_1-p1 | transcript=TGME49_315210-t26_1 | gene=... 47.0 8e-05 TGME49_234420-t26_1-p1 | transcript=TGME49_234420-t26_1 | gene=... 43.5 8e-04	PF3D7_1335400.1-p1 | transcript=PF3D7_1335400.1 | gene=PF3D7_13... 80.5 3e-15 PF3D7_0707400.1-p1 | transcript=PF3D7_0707400.1 | gene=PF3D7_07... 50.8 2e-06 PF3D7_1243900.1-p1 | transcript=PF3D7_1243900.1 | gene=PF3D7_12... 48.5 2e-05 PF3D7_1335300.1-p1 | transcript=PF3D7_1335300.1 | gene=PF3D7_13... 47.8 4e-05
TTHERM_00721270 (Nd6, NdP1,NdP2)		TGME49_318460-t26_1-p1 | transcript=TGME49_318460-t26_1 | gene=... 209 3e-55 TGME49_219260-t26_1-p1 | transcript=TGME49_219260-t26_1 | gene=... 134 2e-31 TGME49_289070-t26_1-p1 | transcript=TGME49_289070-t26_1 | gene=... 111 1e-24 TGME49_236860-t26_1-p1 | transcript=TGME49_236860-t26_1 | gene=... 93.6 3e-19 TGME49_230420-t26_1-p1 | transcript=TGME49_230420-t26_1 | gene=... 90.5 2e-18 TGME49_31210…	PF3D7_0516100.1-p1 | transcript=PF3D7_0516100.1 | gene=PF3D7_05... 174 4e-44 PF3D7_0504000.1-p1 | transcript=PF3D7_0504000.1 | gene=PF3D7_05... 129 3e-30 PF3D7_0727800.1-p1 | transcript=PF3D7_0727800.1 | gene=PF3D7_07... 81.6 7e-16 PF3D7_0106300.1-p1 | transcript=PF3D7_0106300.1 | gene=PF3D7_01... 76.6 2e-14 PF3D7_1138400.1-p1 | transcript=PF3D7_1138400.1 | gene=PF3D7_11... 66.2 4e-11 PF3D7_12119…
TTHERM_00721690 (Nd6, NdP1,NdP2)		TGME49_237000-t26_1-p1 | transcript=TGME49_237000-t26_1 | gene=... 110 1e-26 TGME49_254390-t26_1-p1 | transcript=TGME49_254390-t26_1 | gene=... 86.3 7e-18 TGME49_310802-t26_1-p1 | transcript=TGME49_310802-t26_1 | gene=... 80.1 4e-16 TGME49_202410-t26_1-p1 | transcript=TGME49_202410-t26_1 | gene=... 49.3 4e-06 TGME49_269390-t26_1-p1 | transcript=TGME49_269390-t26_1 | gene=... 47.0 2e-05	PF3D7_1127600.1-p1 | transcript=PF3D7_1127600.1 | gene=PF3D7_11... 89.0 7e-20 PF3D7_0626400.1-p1 | transcript=PF3D7_0626400.1 | gene=PF3D7_06... 68.9 2e-12
TTHERM_00823880 (Fer2,Nd6,NdP2)		TGME49_263470-t26_1-p1 | transcript=TGME49_263470-t26_1 | gene=... 124 9e-34 TGME49_247240-t26_1-p1 | transcript=TGME49_247240-t26_1 | gene=... 57.4 6e-10	PF3D7_1460400.1-p1 | transcript=PF3D7_1460400.1 | gene=PF3D7_14... 114 7e-31
TTHERM_00852790 (Nd6, NdP1,NdP2)		TGME49_201260-t26_1-p1 | transcript=TGME49_201260-t26_1 | gene=... 46.2 2e-05 TGME49_272500-t26_1-p1 | transcript=TGME49_272500-t26_1 | gene=... 43.9 1e-04	PF3D7_0204700.1-p1 | transcript=PF3D7_0204700.1 | gene=PF3D7_02... 44.3 4e-05
TTHERM_00886960 (Fer2,Nd6,NdP2)	TtFER2	TGME49_309420-t26_1-p1 | transcript=TGME49_309420-t26_1 | gene=... 161 7e-40 TGME49_260470-t26_1-p1 | transcript=TGME49_260470-t26_1 | gene=... 134 2e-31	PF3D7_0806300.1-p1 | transcript=PF3D7_0806300.1 | gene=PF3D7_08... 146 2e-35 PF3D7_1455600.1-p1 | transcript=PF3D7_1455600.1 | gene=PF3D7_14... 90.5 2e-18
