# Supplementary material for: An apical membrane complex for triggering rhoptry exocytosis and invasion in Toxoplasma
Source: EMBO J. 2022 Oct 17;41(22):e111158. doi: 10.15252/embj.2022111158 (PMC9670195; doi:10.15252/embj.2022111158)
Supplement: Supplementary file 4 — Dataset EV2 [file EMBJ-41-e111158-s006.xlsx]

## Sheet: Export Perseus
Dataset EV2. Mass-spectrometry analysis of TgCRMPa. List of proteins co-purified with TgCRMPa-HA3.
T: Protein IDs	T: MatchGroup_AUTO	T: LEADING_CHECK	T: DESC_CHECK	T: GN_CHECK	C: Student's T-test significant	N: -Log Student's T-test p-value Intensity ND11_Intensity C	N: Student's T-test q-value Intensity ND11_Intensity C	N: Student's T-test Difference Intensity ND11_Intensity C	N: Student's T-test Test statistic Intensity ND11_Intensity C	Intensity C_1_Imp	Intensity C_2_Imp	Intensity C_3_Imp	Intensity ND11_1_Imp	Intensity ND11_2_Imp	Intensity ND11_3_Imp	Intensity C_1	Intensity C_2	Intensity C_3	Intensity ND11_1	Intensity ND11_2	Intensity ND11_3	LFQ C_1	LFQ C_2	LFQ C_3	LFQ ND11_1	LFQ ND11_2	LFQ ND11_3	C: OS_CHECK	N: Peptides	N: Razor + unique peptides	N: Unique peptides	N: Sequence coverage [%]	N: Unique + razor sequence coverage [%]	N: Unique sequence coverage [%]	N: Mol. weight [kDa]	N: Q-value	N: Score	N: Intensity	N: MS/MS count	N: Peptides C_1	N: Peptides C_2	N: Peptides C_3	N: Peptides ND11_1	N: Peptides ND11_2	N: Peptides ND11_3	N: MS/MS count C_1	N: MS/MS count C_2	N: MS/MS count C_3	N: MS/MS count ND11_1
S8G8P0	S8G8P0	S8G8P0	GCC2 and GCC3 domain-containing protein	TGME49_292020	Intensity ND11_Intensity C	4.46913	0	12.1009	17.473	25.4014	25.2635	23.5926	36.6667	36.8305	37.0629	25.4014	25.2635	23.5926	36.6667	36.8305	37.0629	22.4979	22.9667	22.6339	34.711	35.3331	35.9067	Toxoplasma gondii (strain ATCC 50611 / Me49)	341	341	341	56.5	56.5	56.5	817.09	0	323.31	374940000000	5245	30	31	21	224	298	329	0	0	0	809
S8EWB4	S8EWB4	S8EWB4	Tetratricopeptide repeat-containing protein	TGME49_278630	Intensity ND11_Intensity C	2.62263	0	11.4165	6.45739	19.5695	22.238	16.6552	30.0597	31.4474	31.2051	19.5695	22.238	NaN	30.0597	31.4474	31.2051	19.0716	21.6856	NaN	28.3746	29.9893	30.0779	Toxoplasma gondii (strain ATCC 50611 / Me49)	49	49	49	65.2	65.2	65.2	106.36	0	323.31	6528700000	231	1	2	0	19	38	46	0	0	0	26
S8F409	S8F409	S8F409	Thioredoxin domain-containing protein	TGME49_258826	Intensity ND11_Intensity C	5.1678	0	11.0123	23.9458	19.1448	18.9798	18.2253	29.4714	30.2211	29.6942	19.1448	NaN	18.2253	29.4714	30.2211	29.6942	18.3285	NaN	18.8041	27.4284	28.6209	28.6953	Toxoplasma gondii (strain ATCC 50611 / Me49)	31	31	31	35.6	35.6	35.6	111.84	0	323.31	2865500000	117	1	0	2	14	27	30	0	0	0	19
S8F7M3;S8GG84	S8F7M3	S8F7M3	Kringle domain-containing protein	TGME49_261080	Intensity ND11_Intensity C	3.54956	0	10.621	10.7314	23.4931	26.4562	25.1475	35.1778	35.9121	35.8697	23.4931	26.4562	25.1475	35.1778	35.9121	35.8697	21.3225	23.5689	22.8906	32.6886	33.8594	35.1628	Toxoplasma gondii (strain ATCC 50611 / Me49)	172	172	172	58	58	58	345.98	0	323.31	166450000000	2530	13	14	8	101	157	168	0	0	0	302
S8G9F5	S8G9F5	S8G9F5	Microneme protein MIC15	MIC15	Intensity ND11_Intensity C	4.32103	0	10.3638	15.8696	25.6275	25.0449	24.1024	34.6842	35.8173	35.3648	25.6275	25.0449	24.1024	34.6842	35.8173	35.3648	25.7322	25.4111	26.3049	32.272	34.3115	34.3309	Toxoplasma gondii (strain ATCC 50611 / Me49)	118	118	118	49.9	49.9	49.9	319.97	0	323.31	132500000000	1608	21	22	25	67	113	116	3	1	1	211
S8GU89	S8GU89	S8GU89	Uncharacterized protein	TGME49_297400	Intensity ND11_Intensity C	4.53077	0	9.16187	17.1933	18.7567	18.0167	17.5098	26.7887	27.5605	27.4196	18.7567	NaN	NaN	26.7887	27.5605	27.4196	20.9263	NaN	NaN	26.8316	27.5399	26.5709	Toxoplasma gondii (strain ATCC 50611 / Me49)	4	4	4	12	12	12	46.576	0	101.79	493840000	27	1	0	0	4	4	3	0	0	0	8
S8GBJ8	S8GBJ8	S8GBJ8	Nucleosome assembly protein (Nap) protein	TGME49_256060	Intensity ND11_Intensity C	2.72448	0	9.00014	6.74038	21.1533	22.9543	18.7389	30.2703	29.6261	29.9505	21.1533	22.9543	18.7389	30.2703	29.6261	29.9505	19.7782	21.3625	20.22	28.1343	28.7307	29.1229	Toxoplasma gondii (strain ATCC 50611 / Me49)	26	26	26	41	41	41	89.464	0	323.31	3172000000	143	4	4	1	19	20	25	0	0	0	29
S8F262	S8F262	S8F262	Uncharacterized protein	TGME49_274050	Intensity ND11_Intensity C	3.04109	0	7.47816	7.89388	23.7079	21.3027	21.2223	30.0034	29.4255	29.2384	23.7079	21.3027	21.2223	30.0034	29.4255	29.2384	23.3961	20.7644	22.5061	29.0131	28.6829	29.724	Toxoplasma gondii (strain ATCC 50611 / Me49)	17	17	17	53.3	53.3	53.3	34.835	0	323.31	2449400000	94	6	3	4	15	14	14	0	0	1	28
S8GAM2	S8GAM2	S8GAM2	Thrombospondin type 1 domain-containing protein	TGME49_277910	Intensity ND11_Intensity C	2.67242	0.00771429	5.55165	6.2614	29.2687	27.4517	26.8039	33.0514	33.933	33.1948	29.2687	27.4517	26.8039	33.0514	33.933	33.1948	29.3392	28.3313	28.8695	31.067	32.4214	31.9053	Toxoplasma gondii (strain ATCC 50611 / Me49)	55	55	55	39.5	39.5	39.5	134.4	0	323.31	36081000000	610	35	34	36	38	52	53	31	16	12	101
A0A125YJ87	A0A125YJ87	A0A125YJ87	Uncharacterized protein	TGME49_246580	Intensity ND11_Intensity C	2.31885	0.01728	4.68344	5.05077	18.98	19.8318	17.7706	23.1857	22.7832	24.6636	NaN	NaN	NaN	23.1857	22.7832	24.6636	NaN	NaN	NaN	22.2066	22.1717	25.1146	Toxoplasma gondii (strain ATCC 50611 / Me49)	8	8	8	33.9	33.9	33.9	42.82	0	50.634	43336000	12	0	0	0	2	2	6	0	0	0	2
S8ERW4	S8ERW4	S8ERW4	AP2 domain transcription factor AP2XI-3	AP2XI3	Intensity ND11_Intensity C	2.13789	0.0300606	4.44106	4.5267	19.9811	19.2758	17.7465	22.6121	24.5694	23.145	NaN	19.2758	NaN	22.6121	24.5694	23.145	NaN	20.8048	NaN	22.349	23.6472	22.9467	Toxoplasma gondii (strain ATCC 50611 / Me49)	3	3	3	3.3	3.3	3.3	135.1	0	22.323	41217000	10	0	1	0	1	3	3	0	0	0	1
P17066;P48741	P17066	P17066	Heat shock 70 kDa protein 6	HSPA6	Intensity ND11_Intensity C	3.50677	0	4.26185	9.14304	25.0144	24.3912	23.8737	28.7651	28.9172	28.3825	25.0144	24.3912	23.8737	28.7651	28.9172	28.3825	25.4759	25.517	26.2892	27.5556	26.7483	25.7617	Homo sapiens	6	2	2	9.5	3.6	3.6	71.027	0	22.634	1384400000	28	6	6	6	5	6	6	3	3	5	4
A0A125YW58	A0A125YW58	A0A125YW58	Glucose-6-phosphate 1-dehydrogenase	TGME49_278830	Intensity ND11_Intensity C	2.11385	0.0275556	4.15551	4.43287	22.0906	21.655	20.0689	24.2904	25.9426	26.0481	22.0906	21.655	20.0689	24.2904	25.9426	26.0481	22.3345	20.8459	20.9003	22.6201	24.6338	24.9777	Toxoplasma gondii (strain ATCC 50611 / Me49)	16	16	14	25.7	25.7	23.9	98.279	0	120.43	163260000	27	2	3	3	6	9	12	1	0	0	6
O95399	O95399	O95399	Urotensin-2	UTS2	Intensity ND11_Intensity C	3.26237	0	4.13084	8.09778	25.3431	24.6234	24.3571	28.3431	29.1007	29.2722	25.3431	24.6234	24.3571	28.3431	29.1007	29.2722	25.4226	25.1023	26.0104	25.9735	27.6127	28.2315	Homo sapiens	1	1	1	6.5	6.5	6.5	14.295	0.0028736	6.6566	1654500000	14	1	1	1	1	1	1	1	1	1	2
A0A125YJS8	A0A125YJS8	A0A125YJS8	Casein kinase II subunit beta	TGME49_272400	Intensity ND11_Intensity C	2.48855	0.00981818	4.07707	5.45592	19.3429	18.8011	19.3027	24.4672	22.706	22.5046	NaN	NaN	19.3027	24.4672	22.706	22.5046	NaN	NaN	21.588	23.5607	21.8071	22.7743	Toxoplasma gondii (strain ATCC 50611 / Me49)	4	4	4	16.9	16.9	16.9	39.721	0	26.423	36634000	6	0	0	1	3	2	2	0	0	0	3
A0A125YJG5	A0A125YJG5	A0A125YJG5	Chaperonin protein BiP	TGME49_311720	Intensity ND11_Intensity C	2.74298	0.0072	3.98435	6.21874	29.7016	29.8006	28.2629	32.8141	33.425	33.4791	29.7016	29.8006	28.2629	32.8141	33.425	33.4791	29.4387	29.4995	29.697	30.6258	32.0171	32.3924	Toxoplasma gondii (strain ATCC 50611 / Me49)	52	52	47	62.6	62.6	61.2	73.252	0	323.31	33188000000	803	27	32	33	26	48	49	46	63	31	99
S8F4T2	S8F4T2	S8F4T2	Uncharacterized protein	TGME49_271390	Intensity ND11_Intensity C	2.17231	0.031	3.94018	4.55797	24.0326	21.5071	22.2252	26.81	26.4029	26.3724	24.0326	21.5071	22.2252	26.81	26.4029	26.3724	24.7317	23.0212	23.7824	25.9581	25.7682	26.6335	Toxoplasma gondii (strain ATCC 50611 / Me49)	7	7	7	24.7	24.7	24.7	39.332	0	83.048	318310000	36	4	2	3	4	5	6	2	1	2	7
S8GP24	S8GP24	S8GP24	Protein phosphatase 2C domain-containing protein	TGME49_201630	Intensity ND11_Intensity C	2.10645	0.0310526	3.7331	4.36138	22.398	19.9866	21.5953	25.4568	25.1583	24.5641	22.398	19.9866	21.5953	25.4568	25.1583	24.5641	22.6645	22.4689	22.7091	24.575	24.7124	24.6868	Toxoplasma gondii (strain ATCC 50611 / Me49)	9	4	4	30.1	15.1	15.1	41.457	0	42.032	118040000	11	3	2	6	3	7	9	0	0	0	2
A0A125YFZ0	A0A125YFZ0	A0A125YFZ0	Glycine C-acetyltransferase, putative	TGME49_290980	Intensity ND11_Intensity C	2.97373	0	3.57854	6.85238	19.5815	19.5562	18.9	22.2502	23.0505	23.4727	19.5815	19.5562	18.9	22.2502	23.0505	23.4727	19.9299	20.2059	20.5801	20.3039	21.3185	22.4366	Toxoplasma gondii (strain ATCC 50611 / Me49)	4	4	3	8.1	8.1	5.8	63.65	0	25.035	27362000	8	1	1	1	1	4	4	0	0	0	0
A0A125YNN5	A0A125YNN5	A0A125YNN5	ARM repeats containing protein	TGME49_261440	Intensity ND11_Intensity C	2.53829	0.0093913	3.26998	5.41991	20.9676	20.1493	19.7481	24.1868	22.9658	23.5223	20.9676	20.1493	19.7481	24.1868	22.9658	23.5223	21.4882	21.1718	21.2862	23.7905	22.5798	23.2814	Toxoplasma gondii (strain ATCC 50611 / Me49)	3	3	3	17.2	17.2	17.2	30.509	0	19.685	43432000	6	1	1	1	1	3	2	0	0	0	1
A0A125YI35	A0A125YI35	A0A125YI35	Uncharacterized protein	TGME49_261620	Intensity ND11_Intensity C	2.59209	0.0108	3.12841	5.52957	22.7722	22.2806	22.2772	25.1993	26.4403	25.0756	22.7722	22.2806	22.2772	25.1993	26.4403	25.0756	23.638	23.001	22.8653	23.8387	25.4885	25.1966	Toxoplasma gondii (strain ATCC 50611 / Me49)	5	5	5	22	22	22	29.683	0	32.22	182290000	13	1	2	3	3	3	4	0	0	0	3
A0A125YTV0	A0A125YTV0	A0A125YTV0	Ribosome assembly factor mrt4	TGME49_255320	Intensity ND11_Intensity C	2.21436	0.0283429	2.91277	4.48111	22.1193	21.3699	22.5474	24.3301	25.758	24.6868	22.1193	21.3699	22.5474	24.3301	25.758	24.6868	23.101	22.1624	24.6897	23.2134	24.6119	25.0423	Toxoplasma gondii (strain ATCC 50611 / Me49)	6	6	6	38.6	38.6	38.6	25.866	0	41.006	118240000	23	2	1	2	4	6	5	2	0	2	3
A0A125YHZ8	A0A125YHZ8	A0A125YHZ8	Heat shock protein 90, putative	TGME49_244560	Intensity ND11_Intensity C	2.39633	0.0187143	2.5654	4.82675	24.4593	25.1252	23.8075	26.6979	26.99	27.4003	24.4593	25.1252	23.8075	26.6979	26.99	27.4003	25.0718	25.0762	25.0551	25.3746	25.4743	26.2008	Toxoplasma gondii (strain ATCC 50611 / Me49)	21	21	20	30	30	28.3	96.822	0	243.89	493630000	58	7	9	12	5	15	20	6	5	2	5
S8F1P4	S8F1P4	S8F1P4	3-ketoacyl-CoA reductase, putative	TGME49_271888	Intensity ND11_Intensity C	2.77985	0.012	2.55274	5.81863	23.2474	23.1547	22.807	25.4744	26.2198	25.1732	23.2474	23.1547	22.807	25.4744	26.2198	25.1732	22.8292	24.4767	24.1231	24.8973	25.4506	25.4799	Toxoplasma gondii (strain ATCC 50611 / Me49)	13	13	13	45.9	45.9	45.9	37.518	0	82.347	189240000	33	4	4	4	5	10	10	1	1	1	6
A0A125YYC6	A0A125YYC6	A0A125YYC6	Uncharacterized protein	TGME49_216435	Intensity ND11_Intensity C	2.8092	0.00675	2.47784	5.85834	27.4619	27.2321	27.4188	29.2754	30.3622	29.9086	27.4619	27.2321	27.4188	29.2754	30.3622	29.9086	28.0504	28.2099	28.5431	28.2887	29.5579	30.1945	Toxoplasma gondii (strain ATCC 50611 / Me49)	22	22	22	56.9	56.9	56.9	38.327	0	323.31	3559700000	185	13	15	20	15	21	22	10	16	18	26
A0A125YIZ8	A0A125YIZ8	A0A125YIZ8	Signal recognition particle SRP54 protein	TGME49_313100	Intensity ND11_Intensity C	3.50877	0	2.47076	7.91884	20.2319	20.0257	19.5529	22.3643	22.3185	22.5399	20.2319	20.0257	19.5529	NaN	22.3185	22.5399	20.9706	21.0872	21.1678	NaN	20.689	20.6548	Toxoplasma gondii (strain ATCC 50611 / Me49)	3	3	3	8.1	8.1	8.1	62.79	0	17.572	14396000	5	1	1	1	0	3	3	0	0	0	0
A0A125YU39	A0A125YU39	A0A125YU39	Uncharacterized protein	TGME49_312960	Intensity ND11_Intensity C	2.80605	0.0127059	2.4596	5.83954	25.4916	25.2153	25.2913	27.258	28.3333	27.7856	25.4916	25.2153	25.2913	27.258	28.3333	27.7856	26.0663	26.2796	26.5461	26.4975	27.4499	27.7321	Toxoplasma gondii (strain ATCC 50611 / Me49)	10	10	10	49.8	49.8	49.8	26.701	0	229.26	857280000	91	10	7	9	10	10	10	5	6	11	13
S8GES5	S8GES5	S8GES5	Protein phosphatase 2C domain-containing protein	TGME49_201520	Intensity ND11_Intensity C	2.66791	0.0102857	2.43315	5.45888	23.881	24.0021	24.2945	26.0161	27.109	26.3521	23.881	24.0021	24.2945	26.0161	27.109	26.3521	24.8447	25.279	25.6615	25.538	26.0611	26.6547	Toxoplasma gondii (strain ATCC 50611 / Me49)	12	12	7	36.2	36.2	21.2	42.094	0	89.036	351090000	28	5	6	8	5	11	11	1	1	2	5
S8F7P3	S8F7P3	S8F7P3	Rhoptry kinase family protein ROP24 (Incomplete catalytic triad)	ROP24	Intensity ND11_Intensity C	2.35053	0.032	2.38905	4.65146	28.5156	28.1279	29.0277	30.3667	31.4762	30.9955	28.5156	28.1279	29.0277	30.3667	31.4762	30.9955	28.9328	28.8422	30.1496	29.5614	30.6832	31.3517	Toxoplasma gondii (strain ATCC 50611 / Me49)	20	20	20	37	37	37	60.795	0	323.31	7736900000	249	9	13	16	9	18	18	21	21	31	31
A0A125YUH1	A0A125YUH1	A0A125YUH1	ATP synthase F1 gamma subunit	TGME49_231910	Intensity ND11_Intensity C	2.44463	0.0194074	2.36183	4.86579	20.972	21.6442	21.0723	23.9533	23.8748	22.9457	20.972	21.6442	21.0723	23.9533	23.8748	22.9457	22.1769	23.0309	22.429	22.8359	22.4297	22.7822	Toxoplasma gondii (strain ATCC 50611 / Me49)	5	5	5	22.9	22.9	22.9	34.53	0	36.441	47245000	10	1	1	3	3	3	2	0	0	2	3
A0A125YNK5	A0A125YNK5	A0A125YNK5	Coatomer epsilon subunit protein	TGME49_244390	Intensity ND11_Intensity C	2.65182	0.009	2.28752	5.34143	19.9993	19.3122	19.376	21.9566	22.2098	21.3837	19.9993	NaN	19.376	21.9566	22.2098	21.3837	20.5589	NaN	20.804	21.215	20.9911	22.0137	Toxoplasma gondii (strain ATCC 50611 / Me49)	2	2	2	10	10	10	33.931	0	11.812	13385000	4	1	0	1	1	2	1	0	0	0	1
A0A125YYD4	A0A125YYD4	A0A125YYD4	Myosin light chain MLC1	TGME49_257680	Intensity ND11_Intensity C	3.53174	0	2.28406	7.78603	22.8278	23.3454	23.1527	25.6211	25.3463	25.2107	22.8278	23.3454	23.1527	25.6211	25.3463	25.2107	23.9019	24.4382	24.0565	24.387	24.1752	25.476	Toxoplasma gondii (strain ATCC 50611 / Me49)	4	4	4	22.5	22.5	22.5	24.124	0	32.279	160520000	13	1	2	4	3	4	4	1	0	3	2
S8F892	S8F892	S8F892	Vacuolar protein sorting-associated protein 26, putative	TGME49_263500	Intensity ND11_Intensity C	2.26262	0.0268108	2.25114	4.39562	21.8572	22.9558	23.1636	24.8312	25.0594	24.8395	21.8572	22.9558	23.1636	24.8312	25.0594	24.8395	23.0415	24.0439	24.3527	24.3267	24.2028	25.0587	Toxoplasma gondii (strain ATCC 50611 / Me49)	8	8	8	30.2	30.2	30.2	42.225	0	59.793	116170000	16	2	3	4	3	5	7	1	2	0	2
A0A125YIL1	A0A125YIL1	A0A125YIL1	Rhoptry protein ROP13	ROP13	Intensity ND11_Intensity C	2.43111	0.018069	2.19139	4.75743	26.0634	25.684	25.4531	28.4562	27.9482	27.3703	26.0634	25.684	25.4531	28.4562	27.9482	27.3703	27.1389	26.1969	26.299	27.8823	26.8985	27.2733	Toxoplasma gondii (strain ATCC 50611 / Me49)	8	8	8	19.8	19.8	19.8	44.802	0	167.38	970700000	54	5	5	6	7	8	8	5	4	4	14
S8EZS1	S8EZS1	S8EZS1	Ribosomal protein RPS3	RPS3	Intensity ND11_Intensity C	2.89526	0.0113684	1.94424	5.70952	27.4023	26.9269	26.697	29.1041	29.0418	28.7131	27.4023	26.9269	26.697	29.1041	29.0418	28.7131	27.6427	27.6162	27.8628	28.0026	28.3093	28.7056	Toxoplasma gondii (strain ATCC 50611 / Me49)	13	10	10	52.2	45.5	45.5	28.736	0	133.33	1983500000	91	11	10	12	10	12	13	10	5	13	13
S8GF93	S8GF93	S8GF93	Cof family hydrolase subfamily protein	TGME49_243910	Intensity ND11_Intensity C	2.38848	0.0291765	1.90962	4.51674	22.4699	22.2041	22.9853	24.2364	24.9171	24.2347	22.4699	22.2041	22.9853	24.2364	24.9171	24.2347	23.1938	23.0986	23.8295	23.7617	24.1707	24.7818	Toxoplasma gondii (strain ATCC 50611 / Me49)	7	7	7	28.3	28.3	28.3	40.718	0	54.371	90131000	14	1	3	4	2	5	6	0	0	0	1
S8F712	S8F712	S8F712	Uncharacterized protein	TGME49_243930	Intensity ND11_Intensity C	2.64713	0.0166154	1.83408	5.03933	19.1507	19.6979	19.9974	21.3156	21.4104	21.6223	NaN	NaN	19.9974	21.3156	21.4104	21.6223	NaN	NaN	20.9321	21.0271	21.3724	21.7059	Toxoplasma gondii (strain ATCC 50611 / Me49)	2	2	2	3.3	3.3	3.3	101.35	0	13.405	9671900	4	0	0	2	1	1	2	0	0	0	1
P63244	P63244	P63244	Receptor of activated protein C kinase 1	RACK1	Intensity ND11_Intensity C	2.24749	0.0216	-3.74463	-4.72674	26.7468	27.855	27.2483	23.7159	24.5018	22.3984	26.7468	27.855	27.2483	23.7159	24.5018	22.3984	27.1861	28.3626	28.6711	23.4656	24.4694	23.2977	Homo sapiens	14	14	14	62.1	62.1	62.1	35.076	0	191.98	557850000	52	8	13	12	4	4	4	11	20	17	1
S8F5M8	S8F5M8	S8F5M8	FAD binding domain-containing protein	TGME49_220360		1.91342	0.0617561	5.41985	4.0224	19.5591	20.6066	19.702	27.4201	25.4542	23.2531	NaN	20.6066	19.702	27.4201	25.4542	23.2531	NaN	21.8215	21.8514	25.152	24.1853	22.0602	Toxoplasma gondii (strain ATCC 50611 / Me49)	8	8	8	9.5	9.5	9.5	148.57	0	52.237	237990000	12	0	2	2	1	8	5	0	0	0	0
S8GMD6	S8GMD6	S8GMD6	CMGC kinase, CK2 family	TGME49_263070		1.28074	0.157143	5.27262	2.59648	22.7537	17.7369	17.325	26.1632	24.0223	23.4478	22.7537	NaN	NaN	26.1632	24.0223	23.4478	22.6967	NaN	NaN	24.8179	24.45	23.8804	Toxoplasma gondii (strain ATCC 50611 / Me49)	9	9	9	21.5	21.5	21.5	59.824	0	57.446	110700000	14	6	0	0	8	4	6	0	0	0	7
S8GHD8	S8GHD8	S8GHD8	Dense granule protein GRA12	GRA12		1.11275	0.189545	5.20744	2.26341	23.5947	21.1355	16.4162	26.1325	26.3181	24.318	23.5947	21.1355	NaN	26.1325	26.3181	24.318	23.3467	23.3786	NaN	25.5882	25.5344	23.8224	Toxoplasma gondii (strain ATCC 50611 / Me49)	10	10	10	36.2	36.2	36.2	47.922	0	80.55	193120000	22	3	3	0	6	7	4	1	1	0	6
S8GDA5	S8GDA5	S8GDA5	Myb family DNA-binding domain-containing protein	TGME49_275480		1.23926	0.165606	4.61297	2.49617	22.1472	18.5833	16.9077	23.7808	25.2641	22.4322	22.1472	NaN	NaN	23.7808	25.2641	22.4322	21.4379	NaN	NaN	23.7909	24.2693	NaN	Toxoplasma gondii (strain ATCC 50611 / Me49)	4	4	4	5.7	5.7	5.7	99.258	0	23.802	65013000	6	2	0	0	1	3	1	1	0	0	1
S8GFE4	S8GFE4	S8GFE4	Uncharacterized protein	TGME49_244420		1.09637	0.191304	4.57121	2.21857	22.8068	19.0302	17.6529	25.3338	25.8731	21.9966	22.8068	NaN	NaN	25.3338	25.8731	21.9966	23.1798	NaN	NaN	23.5672	25.4055	23.2238	Toxoplasma gondii (strain ATCC 50611 / Me49)	5	5	5	12.3	12.3	12.3	36.169	0	29.513	115270000	6	4	0	0	3	4	2	0	0	0	1
S8GVA6	S8GVA6	S8GVA6	Protein SDA1	TGME49_294430		0.981192	0.230781	4.5241	2.00084	26.2533	20.0723	20.1368	27.1886	27.5243	25.3219	26.2533	20.0723	20.1368	27.1886	27.5243	25.3219	24.9313	22.6803	22.2557	26.6664	26.6029	24.918	Toxoplasma gondii (strain ATCC 50611 / Me49)	16	16	16	22.8	22.8	22.8	100.12	0	117.28	470170000	50	5	2	4	4	13	9	2	2	0	7
S8EW47	S8EW47	S8EW47	RanBP2-type domain-containing protein	TGME49_251790		0.877744	0.265864	4.49054	1.80907	23.9159	22.4387	16.4506	26.2851	25.9139	24.0778	23.9159	22.4387	NaN	26.2851	25.9139	24.0778	24.7798	23.9194	NaN	24.909	25.0408	24.7339	Toxoplasma gondii (strain ATCC 50611 / Me49)	8	8	8	30.3	30.3	30.3	36.126	0	70.098	184210000	22	5	2	0	6	5	6	3	1	0	8
A0A125YU22	A0A125YU22	A0A125YU22	Actin-related protein ARP1	ARP1		1.32202	0.145233	4.46125	2.65576	21.7195	19.2342	16.5741	24.5912	23.589	22.7313	21.7195	NaN	NaN	24.5912	23.589	22.7313	22.5912	NaN	NaN	23.1211	23.2728	23.2364	Toxoplasma gondii (strain ATCC 50611 / Me49)	4	4	4	19.3	19.3	19.3	42.346	0	32.106	48309000	5	1	0	0	3	1	2	0	0	0	2
S8F6X6	S8F6X6	S8F6X6	Ribosome biogenesis GTP-binding protein YsxC protein	TGME49_257390		1.63663	0.0986667	4.42708	3.31551	22.8565	18.794	20.8371	25.271	25.9209	24.577	22.8565	18.794	20.8371	25.271	25.9209	24.577	22.656	21.157	22.5133	24.6103	24.7437	24.2572	Toxoplasma gondii (strain ATCC 50611 / Me49)	10	10	10	8.4	8.4	8.4	178.25	0	63.064	138960000	21	6	1	4	5	7	7	2	0	0	5
A0A125YP48	A0A125YP48	A0A125YP48	Rhoptry protein ROP1	ROP1		1.89538	0.068766	4.40884	3.91141	29.9862	27.1527	27.5291	32.7943	33.4318	31.6684	29.9862	27.1527	27.5291	32.7943	33.4318	31.6684	28.8226	26.7773	27.3377	31.3236	32.4286	32.4606	Toxoplasma gondii (strain ATCC 50611 / Me49)	4	4	4	4	4	4	47.994	0	35.142	23855000000	63	3	4	4	3	4	4	16	1	2	19
S8GI13	S8GI13	S8GI13	Uncharacterized protein	TGME49_291690		1.46176	0.128708	4.34765	2.93668	21.4493	18.0065	20.5579	22.6097	25.7204	24.7266	21.4493	NaN	20.5579	22.6097	25.7204	24.7266	22.4711	NaN	22.3732	22.6409	23.8544	25.2563	Toxoplasma gondii (strain ATCC 50611 / Me49)	9	9	9	18.4	18.4	18.4	90.124	0	73.252	93852000	20	1	0	4	1	8	5	0	0	0	1
A0A125YI24	A0A125YI24	A0A125YI24	KRR1 small subunit processome component	TGME49_262070		1.91956	0.0690667	4.13884	3.94685	21.5935	18.8665	20.0163	25.1228	24.446	23.324	21.5935	18.8665	20.0163	25.1228	24.446	23.324	21.5042	20.0703	20.9449	24.3532	23.599	23.6487	Toxoplasma gondii (strain ATCC 50611 / Me49)	8	8	8	26.4	26.4	26.4	45.14	0	55.613	74594000	16	4	1	2	7	4	5	0	0	0	7
S8GGD3	S8GGD3	S8GGD3	Protein disulfide-isomerase domain-containing protein	TGME49_238040		1.21949	0.166895	4.11615	2.44164	19.9503	18.5662	17.1811	19.9432	24.0163	24.0866	19.9503	18.5662	17.1811	NaN	24.0163	24.0866	20.5285	19.5837	20.2007	NaN	22.4815	22.8407	Toxoplasma gondii (strain ATCC 50611 / Me49)	7	7	7	14.5	14.5	14.5	152.76	0	44.335	36333000	17	1	1	1	0	5	7	1	0	0	0
S8F8L7;S8FBM1	S8F8L7;S8FBM1	S8FBM1	Kinase-like domain-containing protein	TGME49_321710		0.826594	0.297482	4.07472	1.70871	24.8019	20.9491	17.1764	25.9811	25.2721	23.8983	24.8019	20.9491	NaN	25.9811	25.2721	23.8983	24.5668	21.7175	NaN	25.3892	23.9675	23.1838	Toxoplasma gondii (strain ATCC 50611 / Me49)	2	1	1	12.3	6.1	6.1	29.773	0	94.737	153670000	10	2	2	0	2	2	2	3	1	0	2
A0A125YQU0	A0A125YQU0	A0A125YQU0	Ribosomal protein RPS18	RPS18		1.02885	0.2173	4.0118	2.07767	22.62	23.3358	17.7016	25.5224	25.8503	24.3202	22.62	23.3358	17.7016	25.5224	25.8503	24.3202	22.9218	24.1666	20.5371	24.7001	25.1788	24.4211	Toxoplasma gondii (strain ATCC 50611 / Me49)	5	5	5	34	34	34	17.722	0	48.082	146880000	20	3	3	1	5	4	3	2	1	0	6
S8F8N1	S8F8N1	S8F8N1	Uncharacterized protein	TGME49_206670		1.06621	0.203088	4.00194	2.1469	18.7014	20.5263	17.7868	25.721	23.0155	20.2839	18.7014	NaN	NaN	25.721	23.0155	20.2839	19.7885	NaN	NaN	24.7757	22.2308	21.0421	Toxoplasma gondii (strain ATCC 50611 / Me49)	4	4	4	3.6	3.6	3.6	218.5	0	23.963	65489000	5	1	0	0	4	2	1	0	0	0	4
A0A125YR23	A0A125YR23	A0A125YR23	Uncharacterized protein	TGME49_258850		1.3585	0.148708	3.95241	2.70797	26.4479	25.6483	23.1926	28.8066	30.7894	27.5501	26.4479	25.6483	23.1926	28.8066	30.7894	27.5501	27.3209	27.0187	25.1566	28.3083	29.8956	27.3833	Toxoplasma gondii (strain ATCC 50611 / Me49)	21	21	21	46.7	46.7	46.7	32.75	0	182.78	2675500000	85	10	7	5	11	21	14	6	4	0	15
P16403;P16402;Q02539;P22492	P16403	P16403	Histone H1.2	H1-2		0.609396	0.407444	3.93991	1.3134	25.9832	26.4629	17.8807	27.3102	28.8204	26.016	25.9832	26.4629	NaN	27.3102	28.8204	26.016	26.4088	27.1986	NaN	26.8297	28.0823	26.3381	Homo sapiens	20	2	2	46.9	11.7	11.7	21.364	0	19.514	867120000	9	16	17	12	14	19	14	2	1	0	3
A0A125YRU2	A0A125YRU2	A0A125YRU2	Myosin F	TGME49_278870		1.66403	0.101056	3.90844	3.34244	21.3416	23.5051	22.6584	24.7431	27.6409	26.8464	21.3416	23.5051	22.6584	24.7431	27.6409	26.8464	21.6775	23.6718	23.9018	23.937	26.1927	25.8606	Toxoplasma gondii (strain ATCC 50611 / Me49)	32	32	32	24.7	24.7	24.7	216.4	0	213.87	379210000	57	2	7	11	5	24	27	1	1	0	4
S8G1N9	S8G1N9	S8G1N9	Uncharacterized protein	TGME49_299780		1.50862	0.120304	3.89841	3.01074	20.5342	19.8263	17.5161	24.5727	23.0988	21.9004	20.5342	NaN	NaN	24.5727	23.0988	21.9004	22.4974	NaN	NaN	23.4059	22.0004	22.2516	Toxoplasma gondii (strain ATCC 50611 / Me49)	4	4	4	9.5	9.5	9.5	59.371	0	30.171	39368000	6	1	0	0	2	3	1	0	0	0	2
A0A125YVN4	A0A125YVN4	A0A125YVN4	AGC kinase	TGME49_226030		0.896422	0.259793	3.89372	1.83187	22.4608	19.8125	16.7913	25.9508	22.6272	22.1678	22.4608	19.8125	NaN	25.9508	22.6272	22.1678	23.1405	22.1459	NaN	24.7162	22.4418	22.7498	Toxoplasma gondii (strain ATCC 50611 / Me49)	4	4	4	14.3	14.3	14.3	39.41	0	25.274	82741000	9	3	1	0	4	3	3	0	0	0	4
S8GJ92	S8GJ92	S8GJ92	Uncharacterized protein	TGME49_275860		0.765534	0.318545	3.86545	1.59471	24.3452	20.9098	17.6386	27.4002	23.5715	23.5183	24.3452	20.9098	NaN	27.4002	23.5715	23.5183	24.5296	24.0777	NaN	26.1164	23.7506	24.3351	Toxoplasma gondii (strain ATCC 50611 / Me49)	10	10	10	35.2	35.2	35.2	43.159	0	113.48	224880000	19	5	1	0	10	3	6	2	0	0	10
S8GHL4	S8GHL4	S8GHL4	WD domain, G-beta repeat-containing protein	TGME49_289550		1.46669	0.12866	3.7916	2.91794	20.2132	19.9658	19.8395	21.6327	25.7544	24.0062	20.2132	19.9658	19.8395	NaN	25.7544	24.0062	20.5177	20.9863	20.9918	NaN	24.3617	22.7198	Toxoplasma gondii (strain ATCC 50611 / Me49)	6	6	6	17	17	17	57.271	0	37.888	76631000	9	1	2	1	0	6	3	1	0	0	0
S8GG59	S8GG59	S8GG59	2-oxoisovalerate dehydrogenase subunit alpha	TGME49_239490		1.07486	0.201062	3.79068	2.15656	21.3286	20.3358	17.7232	26.0037	23.0058	21.7502	21.3286	20.3358	NaN	26.0037	23.0058	21.7502	22.115	21.6767	NaN	24.9717	22.846	21.6186	Toxoplasma gondii (strain ATCC 50611 / Me49)	6	6	6	18.6	18.6	18.6	63.914	0	39.067	83186000	7	1	1	0	5	1	2	0	0	0	4
S8EXB9	S8EXB9	S8EXB9	Uncharacterized protein	TGME49_225150		1.15411	0.185701	3.77477	2.30437	18.7586	20.9717	18.3289	21.9965	25.7248	21.6623	NaN	20.9717	NaN	21.9965	25.7248	21.6623	NaN	NaN	NaN	NaN	24.9904	22.5273	Toxoplasma gondii (strain ATCC 50611 / Me49)	6	6	6	10.3	10.3	10.3	76.723	0	38.005	65015000	5	0	1	0	1	5	2	0	0	0	1
S8FBF7	S8FBF7	S8FBF7	Myosin light chain 2, putative	TGME49_297470		1.17905	0.182475	3.73435	2.34996	22.721	18.2777	20.743	25.8174	23.6231	23.5042	22.721	NaN	20.743	25.8174	23.6231	23.5042	23.3318	NaN	22.3906	24.87	23.0494	23.7522	Toxoplasma gondii (strain ATCC 50611 / Me49)	6	6	6	22.6	22.6	22.6	40.556	0	40.966	92619000	14	2	1	2	4	4	5	1	1	0	5
S8F408	S8F408	S8F408	Glycerate kinase	TGME49_244150		1.22013	0.169161	3.69794	2.42658	21.2482	18.1944	16.5738	23.1437	21.9688	21.9976	21.2482	NaN	NaN	23.1437	21.9688	21.9976	22.0219	NaN	NaN	22.3823	21.4747	21.9029	Toxoplasma gondii (strain ATCC 50611 / Me49)	2	2	2	9.4	9.4	9.4	38.877	0	12.567	20050000	3	1	0	0	1	1	2	0	0	0	0
S8EYU6	S8EYU6	S8EYU6	Uncharacterized protein	TGME49_267740		0.742189	0.332996	3.69443	1.54976	25.0182	18.0695	19.2879	26.0589	23.8607	23.5393	25.0182	NaN	19.2879	26.0589	23.8607	23.5393	24.6791	NaN	22.5048	25.2498	23.8634	24.4396	Toxoplasma gondii (strain ATCC 50611 / Me49)	6	6	6	35	35	35	37.033	0	46.088	131950000	11	5	0	1	5	2	2	2	0	0	4
A0A125YUV2	A0A125YUV2	A0A125YUV2	Ribosomal protein L37	RPL37		2.02929	0.0561026	3.66088	4.16078	20.9173	19.8778	18.5333	24.0797	23.4091	22.8222	20.9173	19.8778	18.5333	24.0797	23.4091	22.8222	NaN	20.7317	20.6682	NaN	21.5538	22.6939	Toxoplasma gondii (strain ATCC 50611 / Me49)	2	2	2	18.4	18.4	18.4	11.221	0.0010684	11.307	39608000	3	1	1	1	1	1	1	0	1	0	1
A0A125YSM2	A0A125YSM2	A0A125YSM2	Uncharacterized protein	TGME49_312950		1.38554	0.144982	3.64619	2.746	25.185	21.0621	23.8175	27.3622	26.9418	26.6992	25.185	21.0621	23.8175	27.3622	26.9418	26.6992	25.7771	23.4936	24.9091	26.011	26.3113	27.1214	Toxoplasma gondii (strain ATCC 50611 / Me49)	12	12	12	37.4	37.4	37.4	53.485	0	99.856	465510000	34	6	1	6	8	7	10	6	0	0	12
A0A125YMH3	A0A125YMH3	A0A125YMH3	S1/P1nuclease	TGME49_240280		1.96221	0.0658095	3.61669	3.99383	18.365	19.0967	18.8357	23.8932	21.9397	21.3146	18.365	NaN	18.8357	23.8932	21.9397	21.3146	NaN	NaN	21.2412	22.5238	22.0986	21.2775	Toxoplasma gondii (strain ATCC 50611 / Me49)	4	4	4	12.3	12.3	12.3	48.523	0	27.203	23017000	5	1	0	1	4	2	2	0	0	0	3
A0A125YQL1	A0A125YQL1	A0A125YQL1	Rhoptry protein ROP18	ROP18		1.13637	0.188663	3.59911	2.26433	26.838	25.3149	22.3094	28.969	29.2033	27.0873	26.838	25.3149	22.3094	28.969	29.2033	27.0873	27.042	26.6528	23.9004	28.3153	28.0434	27.0802	Toxoplasma gondii (strain ATCC 50611 / Me49)	9	9	9	24.4	24.4	24.4	62.665	0	322.26	1453100000	60	7	6	4	7	9	8	7	6	1	12
S8F6N0	S8F6N0	S8F6N0	Uncharacterized protein	TGME49_281610		1.33023	0.151607	3.59681	2.63433	20.4961	18.5882	18.0618	21.1065	24.5925	22.2375	NaN	NaN	NaN	21.1065	24.5925	22.2375	NaN	NaN	NaN	21.1989	23.5974	22.7089	Toxoplasma gondii (strain ATCC 50611 / Me49)	3	3	3	13	13	13	32.715	0	19.378	32501000	7	0	0	0	1	3	2	0	0	0	1
A0A125YVY9	A0A125YVY9	A0A125YVY9	40S ribosomal protein S26	RPS26		1.95847	0.0628182	3.56617	3.97874	22.3219	23.3484	21.2071	26.756	25.7991	25.0208	22.3219	23.3484	21.2071	26.756	25.7991	25.0208	23.1052	25.046	22.8191	25.4925	24.2187	24.1009	Toxoplasma gondii (strain ATCC 50611 / Me49)	2	2	2	18.8	18.8	18.8	12.725	0	16.935	224100000	10	2	1	2	2	2	2	1	1	0	3
S8GK81	S8GK81	S8GK81	cAMP-dependent protein kinase	TGME49_209985		1.25306	0.166528	3.54422	2.48246	29.1635	25.5504	25.162	30.6674	30.4033	29.4379	29.1635	25.5504	25.162	30.6674	30.4033	29.4379	29.275	26.5124	26.9224	28.8623	28.9534	28.3219	Toxoplasma gondii (strain ATCC 50611 / Me49)	20	20	17	45.4	45.4	40.3	61.798	0	323.31	4540500000	207	18	13	12	16	17	18	42	7	6	30
A0A125YI75	A0A125YI75	A0A125YI75	Uncharacterized protein	TGME49_315570		1.2026	0.172917	3.54006	2.38629	17.1388	20.9895	17.8361	23.3834	22.2885	20.9127	17.1388	20.9895	NaN	23.3834	22.2885	20.9127	19.0328	21.437	NaN	22.7023	21.4764	21.2088	Toxoplasma gondii (strain ATCC 50611 / Me49)	2	2	2	15.4	15.4	15.4	9.2735	0	11.791	20265000	2	1	1	0	2	1	1	0	0	0	1
A0A125YG07	A0A125YG07	A0A125YG07	RNA recognition motif-containing protein	TGME49_217540		0.760117	0.323957	3.51151	1.57842	23.0294	20.8944	16.2242	24.4068	24.0828	22.1929	23.0294	20.8944	NaN	24.4068	24.0828	22.1929	23.0719	22.3305	NaN	22.7905	23.5504	23.3092	Toxoplasma gondii (strain ATCC 50611 / Me49)	4	4	4	10.8	10.8	10.8	38.104	0	22.967	55315000	5	1	3	0	2	3	2	0	0	0	1
A0A125YNL3	A0A125YNL3	A0A125YNL3	Uncharacterized protein	TGME49_315610		0.423535	0.509469	3.50171	0.9652	26.0045	25.3987	17.4961	29.3952	27.8991	22.1101	26.0045	25.3987	NaN	29.3952	27.8991	22.1101	26.578	25.9996	NaN	28.407	27.1445	23.2195	Toxoplasma gondii (strain ATCC 50611 / Me49)	6	6	6	31	31	31	15.971	0	114.22	1072500000	34	5	4	0	5	5	2	2	4	0	15
S8ERP6	S8ERP6	S8ERP6	Uncharacterized protein	TGME49_246730		1.56784	0.116193	3.44761	3.10235	23.2327	23.3188	22.2286	25.1284	28.2368	25.7576	23.2327	23.3188	22.2286	25.1284	28.2368	25.7576	24.6286	24.133	23.4638	24.9987	27.3235	25.937	Toxoplasma gondii (strain ATCC 50611 / Me49)	12	12	12	33.5	33.5	33.5	39.975	0	157.98	434960000	34	3	3	5	3	10	9	2	1	0	3
A0A125YIG5	A0A125YIG5	A0A125YIG5	Glutathione s-transferase, n-terminal domain containing protein	TGME49_306030		1.68435	0.102479	3.44397	3.34781	24.8256	22.3856	22.2364	27.3619	26.385	26.0325	24.8256	22.3856	22.2364	27.3619	26.385	26.0325	25.1461	24.3095	24.2055	26.214	25.8457	26.367	Toxoplasma gondii (strain ATCC 50611 / Me49)	9	9	9	32.4	32.4	32.4	37.831	0	78.282	368910000	34	6	4	4	7	7	7	3	2	1	9
A0A125YIQ9	A0A125YIQ9	A0A125YIQ9	Uncharacterized protein	TGME49_313080		1.4545	0.128854	3.41914	2.86922	19.9899	18.4467	17.1771	23.3609	20.9193	21.591	NaN	NaN	NaN	23.3609	20.9193	21.591	NaN	NaN	NaN	22.523	21.0015	21.5762	Toxoplasma gondii (strain ATCC 50611 / Me49)	2	2	2	6.6	6.6	6.6	49.527	0	12.706	15915000	4	0	0	0	1	1	2	0	0	0	2
S8GJK5	S8GJK5	S8GJK5	Brix domain-containing protein	TGME49_222000		1.67118	0.0973684	3.40034	3.3155	23.4488	22.2879	20.6051	25.1344	26.3504	25.058	23.4488	22.2879	20.6051	25.1344	26.3504	25.058	24.0663	23.1895	22.5285	23.098	24.7065	24.0787	Toxoplasma gondii (strain ATCC 50611 / Me49)	8	8	8	22.8	22.8	22.8	58.521	0	51.097	175490000	29	2	2	2	1	5	8	2	3	0	1
A0A125YWE8	A0A125YWE8	A0A125YWE8	Ribosomal protein RPS17	RPS17		0.806549	0.302992	3.36489	1.65801	24.0775	19.2387	19.0931	25.4271	24.9288	22.1481	24.0775	19.2387	19.0931	25.4271	24.9288	22.1481	23.9654	22.906	23.1101	24.0604	24.1245	22.8085	Toxoplasma gondii (strain ATCC 50611 / Me49)	5	5	5	48.5	48.5	48.5	15.228	0	32.658	100580000	12	5	1	1	4	4	2	3	0	0	4
A0A125YTH0	A0A125YTH0	A0A125YTH0	Poly(ADP-ribose) glycohydrolase	TGME49_280380		0.490425	0.462444	3.33461	1.0889	25.5073	20.4197	15.9269	25.3012	24.688	21.8686	25.5073	20.4197	NaN	25.3012	24.688	21.8686	25.6863	21.6329	NaN	22.4079	23.1765	21.7324	Toxoplasma gondii (strain ATCC 50611 / Me49)	9	9	9	22.4	22.4	22.4	61.836	0	59.898	121300000	12	6	1	0	4	2	3	5	0	0	4
S8GUV1	S8GUV1	S8GUV1	ATP-dependent RNA helicase	TGME49_208540		1.57335	0.113459	3.18637	3.09089	22.5722	23.5099	22.0906	24.8528	27.5528	25.3262	22.5722	23.5099	22.0906	24.8528	27.5528	25.3262	23.154	23.8431	24.0683	24.6989	26.2009	24.3378	Toxoplasma gondii (strain ATCC 50611 / Me49)	20	20	20	22.7	22.7	22.7	114.51	0	181.64	291900000	53	4	9	6	5	19	15	2	1	0	4
S8F5Z1	S8F5Z1	S8F5Z1	IMP2_N domain-containing protein	TGME49_232280		1.39985	0.144649	3.18008	2.74389	23.2801	20.258	22.6272	26.2576	24.4969	24.951	23.2801	20.258	22.6272	26.2576	24.4969	24.951	24.3514	22.7438	22.9587	25.5615	23.857	24.9838	Toxoplasma gondii (strain ATCC 50611 / Me49)	8	8	8	37.8	37.8	37.8	30.179	0	53.19	154260000	21	3	1	5	5	5	6	2	0	1	4
S8F9T2	S8F9T2	S8F9T2	Protein kinase, putative	TGME49_281675		1.00827	0.230184	3.16515	2.01219	22.8937	19.7486	19.9221	22.3285	25.9783	23.7531	22.8937	NaN	19.9221	22.3285	25.9783	23.7531	22.4999	NaN	21.7026	21.7319	24.8777	22.6695	Toxoplasma gondii (strain ATCC 50611 / Me49)	8	8	8	10.9	10.9	10.9	192.82	0	47.788	94296000	12	3	0	2	1	8	5	0	0	0	1
S8F3R9	S8F3R9	S8F3R9	Uncharacterized protein	TGME49_292190		1.8913	0.0801633	3.15049	3.76837	21.3441	21.958	20.4943	23.8933	25.6155	23.7391	21.3441	21.958	20.4943	23.8933	25.6155	23.7391	23.0088	22.6255	22.4483	23.6003	24.8899	23.2417	Toxoplasma gondii (strain ATCC 50611 / Me49)	5	5	5	14.6	14.6	14.6	56.648	0	30.694	89203000	6	2	2	1	2	2	4	0	0	0	2
S8EZ00	S8EZ00	S8EZ00	Uncharacterized protein	TGME49_273790		0.855776	0.285894	3.14806	1.73956	24.5397	21.5811	20.6888	26.8482	22.9218	26.4838	24.5397	21.5811	20.6888	26.8482	22.9218	26.4838	25.0058	22.5677	22.8401	26.3934	21.1174	23.1286	Toxoplasma gondii (strain ATCC 50611 / Me49)	2	2	2	5.6	5.6	5.6	73.744	0	13.195	251810000	5	1	2	2	1	2	2	1	1	1	1
A0A125YV77	A0A125YV77	A0A125YV77	Uncharacterized protein	TGME49_282180		1.41282	0.142312	3.09501	2.76261	17.4632	18.7845	19.5016	23.3327	20.82	20.8817	17.4632	NaN	19.5016	23.3327	20.82	20.8817	18.2997	NaN	20.5813	22.0482	20.0906	21.9869	Toxoplasma gondii (strain ATCC 50611 / Me49)	2	2	2	9.7	9.7	9.7	35.195	0	12.728	15271000	3	1	0	1	2	1	1	0	0	0	2
A0A125YJN7	A0A125YJN7	A0A125YJN7	Ribosomal protein	RPL10A		1.62242	0.10855	3.07018	3.17994	22.6058	22.6479	21.5761	26.2865	25.9799	23.774	22.6058	22.6479	21.5761	26.2865	25.9799	23.774	23.5606	23.9044	23.1224	25.3032	24.8824	24.4083	Toxoplasma gondii (strain ATCC 50611 / Me49)	5	5	5	31.3	31.3	31.3	24.603	0	37.839	178460000	15	1	1	2	3	4	3	1	1	1	3
Q9BWM7;Q9H9B4	Q9BWM7	Q9BWM7	Sideroflexin-3	SFXN3		1.02994	0.217216	3.06257	2.04679	17.6271	22.096	20.8853	23.1467	24.0289	22.6204	17.6271	22.096	20.8853	23.1467	24.0289	22.6204	20.4529	22.7635	22.4971	22.9849	22.738	22.5175	Homo sapiens	4	4	4	18.1	18.1	18.1	35.503	0	25.217	39474000	7	1	3	2	2	4	3	0	0	0	2
S8GGT0	S8GGT0	S8GGT0	Glucosephosphate-mutase GPM1	GPM1		1.24767	0.16848	3.04817	2.4444	23.6357	22.3909	19.8369	24.4981	25.181	25.3288	23.6357	22.3909	19.8369	24.4981	25.181	25.3288	23.7603	23.4076	21.8927	23.4136	23.0109	23.7871	Toxoplasma gondii (strain ATCC 50611 / Me49)	6	6	6	18.2	18.2	18.2	70.586	0	39.652	123350000	11	3	2	3	1	6	6	2	0	0	0
A0A125YNA9;O95478	A0A125YNA9	A0A125YNA9	Ribosome biogenesis protein NSA2, putative	TGME49_242800		1.44403	0.139848	3.02073	2.81733	26.7874	24.2593	25.1264	28.3079	29.5486	27.3788	26.7874	24.2593	25.1264	28.3079	29.5486	27.3788	27.6482	25.1742	26.5516	28.0987	28.4601	27.4852	Toxoplasma gondii (strain ATCC 50611 / Me49)	12	12	12	47.3	47.3	47.3	30.152	0	242.69	1464600000	72	8	8	7	8	12	10	7	4	3	14
Q9NQ29	Q9NQ29	Q9NQ29	Putative RNA-binding protein Luc7-like 1	LUC7L		0.744144	0.336894	3.01677	1.53873	24.2595	18.309	20.992	23.5849	25.6162	23.4098	24.2595	NaN	20.992	23.5849	25.6162	23.4098	24.1204	NaN	22.8295	22.7149	24.5578	24.3187	Homo sapiens	8	3	3	23.5	11.1	11.1	43.727	0	25.817	97328000	11	6	3	5	5	7	7	2	0	1	2
A0A125YPP3	A0A125YPP3	A0A125YPP3	Ribosomal protein RPL35	RPL35		0.734181	0.339303	2.99776	1.52069	25.1197	23.1408	18.977	26.0728	25.6667	24.4912	25.1197	23.1408	NaN	26.0728	25.6667	24.4912	25.3089	24.0329	NaN	25.2137	25.0581	25.0037	Toxoplasma gondii (strain ATCC 50611 / Me49)	2	2	2	8.4	8.4	8.4	20.069	0	11.432	193140000	5	1	1	0	1	1	2	1	0	0	1
A0A125YWP9	A0A125YWP9	A0A125YWP9	Acyltransferase domain-containing protein	TGME49_240860		0.921835	0.255737	2.97856	1.85067	22.3392	19.236	17.4454	23.526	22.578	21.8522	22.3392	NaN	NaN	23.526	22.578	21.8522	22.6335	NaN	NaN	22.691	NaN	NaN	Toxoplasma gondii (strain ATCC 50611 / Me49)	3	3	3	17.4	17.4	17.4	31.851	0	17.389	27432000	6	2	0	0	2	2	2	0	0	0	2
S8F5W4	S8F5W4	S8F5W4	MRP-S28 domain-containing protein	TGME49_203620		1.87525	0.0833333	2.95677	3.70363	22.2315	21.0682	22.2542	23.8776	25.8679	24.6788	22.2315	21.0682	22.2542	23.8776	25.8679	24.6788	22.8145	22.6578	23.3944	23.4339	25.0378	25.1071	Toxoplasma gondii (strain ATCC 50611 / Me49)	3	3	3	5	5	5	63.756	0	17.295	115630000	9	2	1	3	2	3	3	0	0	0	2
S8G616	S8G616	S8G616	Uncharacterized protein	TGME49_226580		1.76738	0.0958769	2.94759	3.46862	20.7639	22.5221	22.0754	25.7399	24.5382	23.9261	20.7639	22.5221	22.0754	25.7399	24.5382	23.9261	21.9037	23.4788	24.0113	24.9327	23.2363	23.7839	Toxoplasma gondii (strain ATCC 50611 / Me49)	11	11	11	35	35	35	42.752	0	68.207	108560000	17	1	3	2	6	5	5	0	1	0	5
A0A125YSQ4;Q96L21;P27635	A0A125YSQ4	A0A125YSQ4	Ribosomal protein RPL10	RPL10		0.677713	0.370636	2.92415	1.41936	25.6381	26.0742	20.8827	28.7299	27.4575	25.1801	25.6381	26.0742	20.8827	28.7299	27.4575	25.1801	25.5223	26.9374	22.424	27.3572	26.9838	24.5812	Toxoplasma gondii (strain ATCC 50611 / Me49)	9	9	9	46.6	46.6	46.6	24.801	0	85.377	792310000	35	6	5	2	9	5	6	4	5	0	12
S8EYM0	S8EYM0	S8EYM0	Uncharacterized protein	TGME49_306195		1.38238	0.146759	2.92107	2.68956	23.7195	24.1472	23.9299	25.1503	28.5391	26.8704	23.7195	24.1472	23.9299	25.1503	28.5391	26.8704	24.7673	25.0376	25.6418	24.4064	27.598	27.2014	Toxoplasma gondii (strain ATCC 50611 / Me49)	11	11	11	44.5	44.5	44.5	25.645	0	274.46	598370000	38	4	5	5	4	9	8	2	1	2	5
A0A125YTR3	A0A125YTR3	A0A125YTR3	Phosphate carrier, putative	TGME49_278990		0.534079	0.44385	2.88626	1.16274	26.5859	24.3117	19.3154	28.1227	26.1968	24.5523	26.5859	24.3117	19.3154	28.1227	26.1968	24.5523	26.4833	25.2659	24.4169	26.8932	25.4305	26.32	Toxoplasma gondii (strain ATCC 50611 / Me49)	9	9	9	23	23	23	53.093	0	65.303	515990000	28	7	4	1	7	6	5	6	2	0	10
S8F7Y7	S8F7Y7	S8F7Y7	Pre-rRNA-processing protein, putative	TGME49_221570		0.641299	0.395365	2.8816	1.35408	22.1117	23.5275	17.1345	24.0494	24.6948	22.6743	22.1117	23.5275	NaN	24.0494	24.6948	22.6743	22.7933	24.277	NaN	22.9667	24.1908	22.9247	Toxoplasma gondii (strain ATCC 50611 / Me49)	7	7	7	19.6	19.6	19.6	39.213	0	41.006	67837000	9	2	1	0	3	4	4	0	0	0	3
A0A125YTZ3	A0A125YTZ3	A0A125YTZ3	Acetyl-CoA acetyltransferase	TGME49_301120		1.79219	0.0861587	2.87891	3.51166	23.1861	23.1944	22.48	26.5992	26.4214	24.4768	23.1861	23.1944	22.48	26.5992	26.4214	24.4768	24.2819	23.7338	24.2802	25.7117	25.3865	24.9767	Toxoplasma gondii (strain ATCC 50611 / Me49)	12	12	12	41.6	41.6	41.6	43.892	0	96.63	239870000	40	3	5	2	9	11	7	2	1	1	13
A0A125YQY6	A0A125YQY6	A0A125YQY6	Ras family protein	TGME49_277840		1.30208	0.166	2.85523	2.53234	18.3434	20.213	18.2143	22.4699	22.6814	20.1851	NaN	20.213	18.2143	22.4699	22.6814	20.1851	NaN	21.2758	19.8311	21.7816	21.4614	20.8682	Toxoplasma gondii (strain ATCC 50611 / Me49)	2	2	2	8.6	8.6	8.6	28.98	0	12.681	15248000	5	0	1	1	1	2	1	0	1	0	1
A0A125YT54	A0A125YT54	A0A125YT54	IMP4 family U3 small nucleolar ribonucleoprotein (snoRNP), putative	TGME49_251600		1.74148	0.0985294	2.85054	3.40025	19.3487	19.7844	19.386	21.0251	23.5197	22.5259	NaN	19.7844	19.386	21.0251	23.5197	22.5259	NaN	21.174	21.6124	20.8337	22.8313	22.3715	Toxoplasma gondii (strain ATCC 50611 / Me49)	3	3	3	10.3	10.3	10.3	44.8	0	18.811	21788000	4	0	1	1	1	2	3	0	0	0	0
S8FBU7	S8FBU7	S8FBU7	Pre-rRNA-processing protein PNO1, putative	TGME49_220490		1.18196	0.187024	2.84891	2.3102	23.3519	19.531	21.4012	24.6134	24.4509	23.7666	23.3519	19.531	21.4012	24.6134	24.4509	23.7666	23.6927	21.2368	22.3508	23.5793	24.0117	24.2302	Toxoplasma gondii (strain ATCC 50611 / Me49)	6	6	6	20.7	20.7	20.7	32.824	0	36.434	77103000	14	3	1	3	3	3	5	1	0	0	2
A0A125YX57	A0A125YX57	A0A125YX57	Ribosomal protein L15	RPL15		0.923711	0.25462	2.83744	1.84827	19.3446	22.3518	18.2006	23.682	23.3649	21.3623	NaN	22.3518	18.2006	23.682	23.3649	21.3623	NaN	23.2256	20.1118	22.6683	22.6083	21.8878	Toxoplasma gondii (strain ATCC 50611 / Me49)	2	2	2	14.1	14.1	14.1	24.325	0	13.307	32611000	6	0	2	1	2	2	2	0	2	0	1
S8GIG3	S8GIG3	S8GIG3	Zinc finger (CCCH type) motif-containing protein	TGME49_268570		1.33223	0.159031	2.81224	2.58532	19.1557	19.347	16.8215	21.8948	21.734	20.1321	NaN	NaN	NaN	21.8948	21.734	20.1321	NaN	NaN	NaN	20.9739	21.0636	20.5827	Toxoplasma gondii (strain ATCC 50611 / Me49)	1	1	1	5.8	5.8	5.8	47.062	0.0030864	9.064	8536700	2	0	0	0	1	1	1	0	0	0	1
S8F0K5	S8F0K5	S8F0K5	Uncharacterized protein	TGME49_224960		1.18084	0.186819	2.80764	2.3054	20.079	20.0336	17.3134	22.8499	20.7041	22.2949	NaN	NaN	NaN	22.8499	20.7041	22.2949	NaN	NaN	NaN	21.7841	20.8663	22.6486	Toxoplasma gondii (strain ATCC 50611 / Me49)	4	4	4	26.7	26.7	26.7	28.69	0	32.049	14413000	4	0	0	0	2	1	3	0	0	0	0
A0A125YL01	A0A125YL01	A0A125YL01	Acyltransferase domain-containing protein	TGME49_223910		1.85603	0.0838644	2.79161	3.63478	21.8115	22.5159	20.4706	24.2168	24.9643	23.9917	21.8115	22.5159	20.4706	24.2168	24.9643	23.9917	22.7054	23.3395	22.4124	23.5853	23.42	24.4634	Toxoplasma gondii (strain ATCC 50611 / Me49)	4	4	4	15.5	15.5	15.5	44.062	0	23.907	80044000	7	1	1	1	2	2	3	0	0	0	1
A0A125YX08	A0A125YX08	A0A125YX08	N-acyl-phosphatidylethanolamine-hydrolyzing phospholipase D family protein	TGME49_320490		1.26528	0.166541	2.78638	2.45858	26.8784	23.9201	23.6969	27.8607	27.4245	27.5694	26.8784	23.9201	23.6969	27.8607	27.4245	27.5694	26.9594	25.164	25.3175	26.4829	26.129	26.0697	Toxoplasma gondii (strain ATCC 50611 / Me49)	24	24	24	33.2	33.2	33.2	126.22	0	177.95	775860000	92	15	9	14	12	17	22	15	2	1	10
A0A125YXC0	A0A125YXC0	A0A125YXC0	rRNA adenine N(6)-methyltransferase	TGME49_248200		1.82212	0.0831475	2.78328	3.56063	23.6394	21.9187	23.9783	25.6095	26.4234	25.8534	23.6394	21.9187	23.9783	25.6095	26.4234	25.8534	24.042	22.8693	25.1882	24.9893	25.3447	26.3913	Toxoplasma gondii (strain ATCC 50611 / Me49)	11	11	11	27.9	27.9	27.9	53.869	0	85.202	235380000	23	3	4	6	5	8	8	2	0	0	3
S8GTT2	S8GTT2	S8GTT2	Alba 1	TGME49_221380		0.495092	0.463301	2.77782	1.09033	24.2247	22.9774	17.012	25.6903	24.6152	22.2421	24.2247	22.9774	NaN	25.6903	24.6152	22.2421	24.1112	24.0508	NaN	24.6182	23.9527	23.8075	Toxoplasma gondii (strain ATCC 50611 / Me49)	5	5	5	18.2	18.2	18.2	27.228	0	30.867	112670000	9	5	2	0	5	3	2	1	0	0	4
S8F1T4	S8F1T4	S8F1T4	Rhoptry neck protein RON8	RON8		0.595106	0.409129	2.7773	1.26998	22.896	19.1434	16.7439	24.4328	21.8552	20.8271	22.896	19.1434	16.7439	24.4328	21.8552	20.8271	21.8778	NaN	20.427	22.7401	NaN	21.319	Toxoplasma gondii (strain ATCC 50611 / Me49)	7	7	7	2.8	2.8	2.8	328.9	0	43.401	36795000	7	3	1	1	3	2	2	2	0	0	2
A0A125YGE0	A0A125YGE0	A0A125YGE0	Eukaryotic initiation factor-3, subunit 5, putative	TGME49_228190		0.517331	0.451979	2.76977	1.13056	23.9533	22.6702	17.4091	26.4562	23.5961	22.2897	23.9533	22.6702	NaN	26.4562	23.5961	22.2897	24.2364	23.7491	NaN	25.4454	23.2603	22.8962	Toxoplasma gondii (strain ATCC 50611 / Me49)	4	4	4	19.4	19.4	19.4	38.069	0	47.291	132790000	16	4	3	0	4	3	3	3	1	0	6
S8GDA9	S8GDA9	S8GDA9	Uncharacterized protein	TGME49_263810		0.828356	0.295295	2.74528	1.67777	21.3872	18.2003	21.8699	24.5275	23.9408	21.2249	21.3872	NaN	21.8699	24.5275	23.9408	21.2249	22.6546	NaN	23.3433	23.1579	22.8146	22.509	Toxoplasma gondii (strain ATCC 50611 / Me49)	3	3	3	29.6	29.6	29.6	23.635	0	22.156	49312000	10	1	1	1	3	2	1	1	1	0	3
A0A125YYK6	A0A125YYK6	A0A125YYK6	Uncharacterized protein	TGME49_240060		2.00151	0.0675652	2.7393	3.94498	25.6688	23.7258	24.5386	27.0081	27.6136	27.5295	25.6688	23.7258	24.5386	27.0081	27.6136	27.5295	26.2259	24.2979	25.5236	26.7971	25.7643	26.1486	Toxoplasma gondii (strain ATCC 50611 / Me49)	14	14	14	21.9	21.9	21.9	88.532	0	143.9	625650000	81	5	6	11	7	10	13	11	1	1	11
S8G5F3	S8G5F3	S8G5F3	Uncharacterized protein	TGME49_223490		1.31363	0.163242	2.73461	2.54394	22.223	21.2671	23.1654	23.3412	25.7141	25.804	22.223	21.2671	23.1654	23.3412	25.7141	25.804	22.854	22.5706	23.557	22.8937	24.9237	26.3478	Toxoplasma gondii (strain ATCC 50611 / Me49)	4	4	4	18.6	18.6	18.6	34.779	0	45.68	141080000	21	3	1	4	3	3	4	1	1	2	3
S8F8F0	S8F8F0	S8F8F0	Uncharacterized protein	TGME49_297760		1.33816	0.160283	2.73088	2.58934	28.1251	25.5014	25.8094	29.6	29.7645	28.2641	28.1251	25.5014	25.8094	29.6	29.7645	28.2641	28.4535	26.9446	27.2904	28.5849	29.0869	28.5759	Toxoplasma gondii (strain ATCC 50611 / Me49)	14	14	14	52	52	52	28.047	0	323.31	2447200000	108	13	10	11	13	13	13	18	7	10	22
S8GTQ9;S8FZ59	S8GTQ9	S8GTQ9	Uncharacterized protein	TGME49_220950		0.610953	0.408691	2.71795	1.29676	24.2931	20.3081	17.6073	23.486	24.2371	22.6392	24.2931	20.3081	17.6073	23.486	24.2371	22.6392	24.1476	21.425	19.9418	22.9937	22.4831	22.2733	Toxoplasma gondii (strain ATCC 50611 / Me49)	4	4	4	20.4	20.4	20.4	38.555	0	34.963	60111000	15	3	1	1	2	2	1	5	1	0	2
S8GNG8	S8GNG8	S8GNG8	GNL3L/Grn1 GTPase	TGME49_203490		1.17729	0.184164	2.6935	2.29101	25.9664	27.1253	26.278	27.2331	30.7047	29.5124	25.9664	27.1253	26.278	27.2331	30.7047	29.5124	26.4323	27.7096	28.2062	25.5548	29.0857	28.3821	Toxoplasma gondii (strain ATCC 50611 / Me49)	31	31	31	51.1	51.1	51.1	76.488	0	323.31	2966900000	228	9	17	20	9	28	29	8	20	13	11
A0A125YIM1	A0A125YIM1	A0A125YIM1	Eukaryotic translation initiation factor 3 subunit I	TGME49_289830		1.39377	0.148035	2.687	2.68964	22.5734	22.3374	20.9035	26.0664	24.1279	23.6809	22.5734	22.3374	20.9035	26.0664	24.1279	23.6809	23.2422	23.5989	22.9872	24.8344	23.5035	24.0386	Toxoplasma gondii (strain ATCC 50611 / Me49)	7	7	7	27.8	27.8	27.8	37.766	0	50.621	115550000	17	2	3	3	4	6	4	0	3	1	3
Q00325	Q00325	Q00325	Phosphate carrier protein, mitochondrial	SLC25A3		0.472496	0.473571	2.6554	1.0472	18.4382	26.3004	24.9531	25.8282	26.2567	25.573	NaN	26.3004	24.9531	25.8282	26.2567	25.573	NaN	26.9258	26.3078	25.294	25.8553	25.8823	Homo sapiens	6	6	6	21.3	21.3	21.3	40.094	0	42.369	304790000	15	0	4	4	1	3	4	0	4	1	2
S8GUJ9	S8GUJ9	S8GUJ9	Uncharacterized protein	TGME49_210095		0.93071	0.256317	2.6519	1.85208	23.9879	20.5091	20.0731	23.2047	24.7702	24.551	23.9879	20.5091	20.0731	23.2047	24.7702	24.551	23.2323	21.4283	22.2099	22.2914	22.9747	23.2097	Toxoplasma gondii (strain ATCC 50611 / Me49)	3	1	1	7	4	4	42.747	0	16.558	82093000	19	3	2	2	3	3	3	4	1	0	3
S8GIU7	S8GIU7	S8GIU7	Ribosomal protein L15, putative	TGME49_253800		1.66042	0.108557	2.6369	3.20279	25.8818	24.1648	24.358	27.9734	27.8569	26.4852	25.8818	24.1648	24.358	27.9734	27.8569	26.4852	26.6244	25.5383	26.1405	26.7201	27.0251	26.8359	Toxoplasma gondii (strain ATCC 50611 / Me49)	17	17	17	22.1	22.1	22.1	70.892	0	119.12	702690000	50	10	8	10	14	14	11	4	0	1	18
A0A125YN45	A0A125YN45	A0A125YN45	Rhoptry protein ROP17	ROP17		1.15251	0.188467	2.63452	2.2422	31.5183	28.0964	29.7564	33.2577	32.1436	31.8732	31.5183	28.0964	29.7564	33.2577	32.1436	31.8732	31.6609	28.5746	30.773	32.1584	31.3988	31.9568	Toxoplasma gondii (strain ATCC 50611 / Me49)	22	22	22	38.8	38.8	38.8	69.087	0	323.31	23218000000	642	17	13	14	18	18	20	93	36	40	169
Q9Y383	Q9Y383	Q9Y383	Putative RNA-binding protein Luc7-like 2	LUC7L2		1.19992	0.184074	2.6289	2.32699	26.1517	23.5055	23.9239	26.339	28.3751	26.7538	26.1517	23.5055	23.9239	26.339	28.3751	26.7538	26.7133	25.0286	25.7798	25.3473	27.4441	27.1213	Homo sapiens	12	12	7	32.1	32.1	20.4	46.513	0	122.4	648560000	50	6	4	7	6	10	10	6	4	4	8
A0A125YSC1	A0A125YSC1	A0A125YSC1	Actin like protein ALP1	ALP1		0.767318	0.327928	2.62259	1.56722	22.2689	19.4493	18.5582	24.6322	20.7984	22.7135	22.2689	NaN	NaN	24.6322	20.7984	22.7135	22.9291	NaN	NaN	23.857	NaN	22.693	Toxoplasma gondii (strain ATCC 50611 / Me49)	7	7	7	25.8	25.8	25.8	46.086	0	42.579	39759000	11	3	0	0	4	1	3	1	0	0	5
S8FAN7	S8FAN7	S8FAN7	Cell-cycle-associated protein kinase SRPK, putative	TGME49_253440		1.3738	0.147636	2.62225	2.64558	19.8305	21.3945	19.3137	22.7399	23.9309	21.7346	19.8305	21.3945	19.3137	NaN	23.9309	21.7346	NaN	21.4271	21.4696	NaN	22.3571	21.1035	Toxoplasma gondii (strain ATCC 50611 / Me49)	5	5	5	4.1	4.1	4.1	187.49	0	28.908	23823000	6	1	3	1	0	4	2	1	0	0	0
S8ERT0	S8ERT0	S8ERT0	Uncharacterized protein	TGME49_247440		1.11029	0.203617	2.61944	2.16584	22.1039	19.4912	19.1129	24.0167	22.444	22.1057	22.1039	NaN	19.1129	24.0167	22.444	22.1057	22.2135	NaN	20.7817	23.3351	NaN	22.3786	Toxoplasma gondii (strain ATCC 50611 / Me49)	3	3	3	12.7	12.7	12.7	40.181	0	20.362	32266000	5	2	0	1	3	1	2	1	0	0	3
A0A125YM76	A0A125YM76	A0A125YM76	RNA recognition motif-containing protein	TGME49_291330		0.966487	0.244932	2.60196	1.91188	20.666	19.6326	17.1901	22.7537	22.1928	20.3482	20.666	NaN	NaN	22.7537	22.1928	20.3482	NaN	NaN	NaN	NaN	21.5222	20.7988	Toxoplasma gondii (strain ATCC 50611 / Me49)	2	2	2	8.3	8.3	8.3	25.512	0.0010604	11.163	14865000	2	1	0	0	1	1	1	0	0	0	1
A0A125YFP1	A0A125YFP1	A0A125YFP1	60S acidic ribosomal protein P0	RPP0		1.11506	0.202888	2.60071	2.17301	26.2478	25.6182	23.4804	28.9207	27.7594	26.4685	26.2478	25.6182	23.4804	28.9207	27.7594	26.4685	26.7397	26.383	25.1266	27.9548	27.2129	26.7348	Toxoplasma gondii (strain ATCC 50611 / Me49)	11	11	11	45.2	45.2	45.2	34.157	0	94.92	971120000	65	8	7	4	9	8	8	7	6	3	16
S8EY87	S8EY87	S8EY87	Thioredoxin domain-containing protein	TGME49_269950		1.72717	0.0983243	2.59677	3.3318	19.9863	21.302	19.3631	23.0899	23.2657	22.0862	19.9863	21.302	19.3631	23.0899	23.2657	22.0862	20.5315	21.688	20.4159	21.8381	21.1125	21.127	Toxoplasma gondii (strain ATCC 50611 / Me49)	6	6	6	9.1	9.1	9.1	104.68	0	35.007	27764000	9	1	2	2	1	6	3	0	1	0	1
A0A125YGM1	A0A125YGM1	A0A125YGM1	Coatomer protein complex, subunit alpha, putative	TGME49_240650		1.9252	0.08	2.59072	3.74622	23.7679	25.0561	23.181	26.2075	26.9217	26.6479	23.7679	25.0561	23.181	26.2075	26.9217	26.6479	24.8373	25.1396	24.022	25.2969	25.3978	25.1984	Toxoplasma gondii (strain ATCC 50611 / Me49)	22	22	22	25.6	25.6	25.6	142.95	0	177.82	368450000	60	8	13	12	6	19	20	4	6	0	8
A0A125YUG9;S8EU18	A0A125YUG9	A0A125YUG9	Microneme protein MIC3	MIC3		1.76199	0.1	2.58036	3.4004	22.847	21.6642	20.9432	23.6919	24.6893	24.8143	22.847	21.6642	20.9432	23.6919	24.6893	24.8143	23.4676	22.9226	22.7889	22.9492	23.7767	25.1241	Toxoplasma gondii (strain ATCC 50611 / Me49)	3	3	3	11.5	11.5	11.5	40.528	0	21.881	82990000	14	2	1	1	2	3	3	3	0	0	3
A0A125YVE3	A0A125YVE3	A0A125YVE3	Zn-finger, RING domain containing protein	TGME49_278490		0.778832	0.321458	2.57568	1.58543	24.1838	19.4326	20.6959	25.093	23.6795	23.2669	24.1838	NaN	20.6959	25.093	23.6795	23.2669	24.3168	NaN	22.779	24.1638	23.3826	23.5824	Toxoplasma gondii (strain ATCC 50611 / Me49)	4	4	4	19.4	19.4	19.4	32.747	0	24.861	80072000	15	3	0	1	3	2	2	2	0	0	3
A0A125YUK0	A0A125YUK0	A0A125YUK0	Eukaryotic porin protein	TGME49_263300		1.73609	0.0996712	2.5187	3.3367	26.979	26.1643	25.3598	29.54	28.5505	27.9688	26.979	26.1643	25.3598	29.54	28.5505	27.9688	27.4788	26.9515	26.8077	28.6609	27.7178	28.3152	Toxoplasma gondii (strain ATCC 50611 / Me49)	14	14	14	63.1	63.1	63.1	31.352	0	234.65	1687000000	76	12	9	10	13	12	13	8	6	6	21
S8EZB3	S8EZB3	S8EZB3	RNA recognition motif-containing protein	TGME49_215400		1.23723	0.171823	2.51304	2.38452	21.152	21.2469	22.1816	23.3224	25.8198	22.9774	21.152	21.2469	22.1816	23.3224	25.8198	22.9774	22.2086	22.6998	24.1884	23.0241	23.7924	23.2582	Toxoplasma gondii (strain ATCC 50611 / Me49)	4	4	4	15.9	15.9	15.9	41.35	0	23.803	87554000	9	1	1	1	1	3	4	1	1	1	1
S8ERS3	S8ERS3	S8ERS3	Rhoptry neck protein RON5	RON5		1.20437	0.184368	2.50857	2.32511	24.7515	23.3331	21.5034	25.8736	26.0691	25.1709	24.7515	23.3331	21.5034	25.8736	26.0691	25.1709	24.9224	23.6548	22.8176	25.6538	24.5387	24.4392	Toxoplasma gondii (strain ATCC 50611 / Me49)	19	19	19	16.5	16.5	16.5	187.41	0	129.97	211440000	47	10	6	6	10	14	14	6	1	0	11
A0A125YMF8	A0A125YMF8	A0A125YMF8	Microneme protein MIC1	MIC1		0.786015	0.319708	2.49762	1.59476	21.9061	19.5033	17.5463	20.7563	23.3198	22.3725	21.9061	19.5033	17.5463	NaN	23.3198	22.3725	21.8242	20.2835	21.0063	NaN	21.407	21.0276	Toxoplasma gondii (strain ATCC 50611 / Me49)	4	4	4	13.4	13.4	13.4	48.629	0	22.67	20765000	7	2	1	1	0	4	3	2	0	0	0
A0A125YLN8	A0A125YLN8	A0A125YLN8	Splicing factor U2AF family SnRNP auxilary factor large subunit, RRM domain-containing protein	TGME49_319850		0.643545	0.396709	2.47189	1.34752	26.0222	21.1819	21.9946	27.1993	25.1937	24.2214	26.0222	21.1819	21.9946	27.1993	25.1937	24.2214	24.7233	23.4008	23.9849	26.1738	25.6777	25.04	Toxoplasma gondii (strain ATCC 50611 / Me49)	7	7	7	21	21	21	51.681	0	78.788	286750000	22	5	1	2	5	4	3	6	1	1	5
S8GJB7	S8GJB7	S8GJB7	Uncharacterized protein	TGME49_279100		0.813052	0.31	2.4697	1.6401	24.9774	21.2344	21.9019	26.7567	24.6387	24.1274	24.9774	21.2344	21.9019	26.7567	24.6387	24.1274	24.8767	22.6418	22.8616	25.8316	24.3454	24.7443	Toxoplasma gondii (strain ATCC 50611 / Me49)	8	8	7	23.4	23.4	21.1	47.694	0	75.48	197260000	25	6	2	3	7	4	6	5	0	0	8
A0A125YK14	A0A125YK14	A0A125YK14	Rhoptry kinase family protein ROP37 (Incomplete catalytic triad)	ROP37		1.07374	0.212563	2.45965	2.0902	28.3325	25.6065	25.9447	30.0541	29.3589	27.8495	28.3325	25.6065	25.9447	30.0541	29.3589	27.8495	28.7207	27.0632	27.5338	28.9649	28.6254	28.2674	Toxoplasma gondii (strain ATCC 50611 / Me49)	31	31	31	53.4	53.4	53.4	83.584	0	323.31	2498800000	177	26	16	20	28	25	23	22	7	10	49
A0A125YZ19	A0A125YZ19	A0A125YZ19	40S ribosomal protein S7	RPS7		0.545048	0.437843	2.4495	1.17395	27.4916	25.8925	21.8846	29.2547	27.8163	25.5462	27.4916	25.8925	21.8846	29.2547	27.8163	25.5462	27.6779	27.1457	24.4384	27.9524	27.1661	26.1098	Toxoplasma gondii (strain ATCC 50611 / Me49)	12	12	12	49.5	49.5	49.5	22.587	0	98.839	1180700000	64	11	7	3	12	8	4	15	8	0	24
S8GH99	S8GH99	S8GH99	Signal recognition particle receptor beta subunit protein	TGME49_264440		1.30227	0.164448	2.44946	2.49602	23.5491	22.5939	21.1399	25.4934	25.3264	23.8116	23.5491	22.5939	21.1399	25.4934	25.3264	23.8116	24.1847	23.2423	23.125	24.6689	24.4322	24.095	Toxoplasma gondii (strain ATCC 50611 / Me49)	11	11	11	49.3	49.3	49.3	37.369	0	80.186	124950000	22	4	4	2	6	7	8	2	2	1	5
S8F2C1	S8F2C1	S8F2C1	Sof1 family domain-containing protein	TGME49_233410		1.31071	0.164835	2.43795	2.51016	20.7894	21.4327	20.6394	21.7314	24.4007	24.0432	20.7894	21.4327	20.6394	NaN	24.4007	24.0432	22.5408	21.9725	22.8016	NaN	23.2988	23.209	Toxoplasma gondii (strain ATCC 50611 / Me49)	4	4	4	8.5	8.5	8.5	69.61	0	39.77	45712000	11	1	3	2	0	4	3	1	1	0	0
A0A125YTZ0	A0A125YTZ0	A0A125YTZ0	BING4CT (NUC141) domain-containing protein	TGME49_268640		0.836795	0.29668	2.41334	1.67825	27.6745	25.8102	24.3338	28.6946	29.757	26.607	27.6745	25.8102	24.3338	28.6946	29.757	26.607	27.6752	26.0357	26.3669	26.9015	28.105	26.1663	Toxoplasma gondii (strain ATCC 50611 / Me49)	22	22	22	40	40	40	64.501	0	235.06	1738100000	67	11	13	12	12	17	12	14	1	2	14
Q53H12	Q53H12	Q53H12	Acylglycerol kinase, mitochondrial	AGK		1.18026	0.186728	2.40396	2.27302	19.1104	22.256	20.8341	23.2683	23.5789	22.5652	NaN	22.256	20.8341	23.2683	23.5789	22.5652	NaN	22.6906	23.3664	22.6094	22.371	22.5327	Homo sapiens	2	2	2	9	9	9	47.137	0	42.98	35717000	7	0	2	1	1	2	2	0	2	0	1
S8EZT3	S8EZT3	S8EZT3	Uncharacterized protein	TGME49_288840		0.909666	0.268996	2.38527	1.80164	21.2484	19.6723	21.8684	21.2458	24.3167	24.3825	21.2484	19.6723	21.8684	21.2458	24.3167	24.3825	22.5997	21.7442	22.6344	20.9877	24.2633	23.2798	Toxoplasma gondii (strain ATCC 50611 / Me49)	5	5	5	7.1	7.1	7.1	70.721	0	29.185	52408000	12	1	1	4	1	3	4	1	0	0	0
A0A125YJR7	A0A125YJR7	A0A125YJR7	Ribosomal protein RPL23	RPL23		0.47841	0.47258	2.38307	1.05321	18.8843	23.8844	17.3083	23.6543	22.8249	20.7469	NaN	23.8844	NaN	23.6543	22.8249	20.7469	NaN	24.5769	NaN	22.7145	22.0254	20.6975	Toxoplasma gondii (strain ATCC 50611 / Me49)	1	1	1	10.8	10.8	10.8	14.818	0	16.917	37877000	6	0	1	0	1	1	1	0	2	0	2
A0A125YZ15	A0A125YZ15	A0A125YZ15	Uncharacterized protein	TGME49_263320		0.452888	0.489198	2.35373	1.0063	23.514	20.9137	17.3955	25.6946	21.6806	21.5091	23.514	20.9137	NaN	25.6946	21.6806	21.5091	23.9989	21.5816	NaN	24.7876	21.0924	21.7254	Toxoplasma gondii (strain ATCC 50611 / Me49)	4	4	4	11.4	11.4	11.4	42.137	0	24.59	74608000	5	3	1	0	4	1	1	1	0	0	4
S8F4S0	S8F4S0	S8F4S0	Trypsin domain-containing protein	TGME49_262920		1.19299	0.183093	2.35298	2.29083	26.1697	23.5368	23.455	27.0479	26.937	26.2355	26.1697	23.5368	23.455	27.0479	26.937	26.2355	26.3381	25.068	25.1748	26.3105	25.8406	25.5878	Toxoplasma gondii (strain ATCC 50611 / Me49)	21	21	21	32.2	32.2	32.2	104.52	0	159.18	445400000	58	12	5	10	11	13	15	8	2	2	14
A0A125YXS5	A0A125YXS5	A0A125YXS5	MYND finger domain-containing protein	TGME49_310850		1.19944	0.18681	2.32945	2.29995	23.5567	21.9365	20.9718	25.1688	24.8073	23.4773	23.5567	21.9365	20.9718	25.1688	24.8073	23.4773	23.7697	23.3337	22.7888	24.2505	24.1045	23.6738	Toxoplasma gondii (strain ATCC 50611 / Me49)	7	7	7	38.3	38.3	38.3	28.311	0	48.068	97164000	10	4	2	3	4	4	5	1	0	0	4
S8G527	S8G527	S8G527	Myosin A	TGME49_235470		1.94551	0.082566	2.32631	3.72816	24.3247	25.2514	23.7106	26.2881	27.2304	26.7471	24.3247	25.2514	23.7106	26.2881	27.2304	26.7471	25.2665	24.8381	25.1333	25.267	25.4425	25.636	Toxoplasma gondii (strain ATCC 50611 / Me49)	21	21	21	31.3	31.3	31.3	93.319	0	163.92	426730000	50	5	11	8	6	18	16	4	4	1	5
A0A125YFV9	A0A125YFV9	A0A125YFV9	Brix domain containing protein	TGME49_310380		1.38471	0.151382	2.32605	2.63193	22.7745	21.7243	21.4082	24.5942	25.2698	23.0211	22.7745	21.7243	21.4082	24.5942	25.2698	23.0211	22.2888	22.9129	22.9462	23.3857	24.7085	23.4767	Toxoplasma gondii (strain ATCC 50611 / Me49)	6	6	6	26.8	26.8	26.8	35.526	0	38.441	87718000	15	3	1	3	3	4	4	0	1	0	3
S8GVG0	S8GVG0	S8GVG0	Translocation protein sec62, putative	TGME49_293570		1.04393	0.223146	2.32096	2.02812	20.6757	20.8928	18.3556	23.605	21.7342	21.5478	NaN	20.8928	NaN	23.605	21.7342	21.5478	NaN	21.723	NaN	NaN	21.0637	21.9984	Toxoplasma gondii (strain ATCC 50611 / Me49)	3	3	3	10.8	10.8	10.8	44.881	0	19.637	21260000	6	0	1	0	2	1	1	0	1	0	2
A0A125YTY7	A0A125YTY7	A0A125YTY7	Rab11b	TGME49_320480		1.53376	0.128081	2.3161	2.90714	20.8217	18.8306	19.4052	22.7257	21.5255	21.7547	20.8217	NaN	19.4052	22.7257	21.5255	21.7547	NaN	NaN	21.0725	NaN	21.1381	21.9429	Toxoplasma gondii (strain ATCC 50611 / Me49)	4	4	4	19.9	19.9	19.9	24.857	0	23.302	16041000	5	1	0	1	1	2	2	0	0	0	1
A0A125YXM8	A0A125YXM8	A0A125YXM8	RRM domain-containing protein	TGME49_208350		1.91193	0.0853103	2.29908	3.65119	21.6344	21.8773	21.0205	23.2804	24.7352	23.4139	21.6344	21.8773	21.0205	23.2804	24.7352	23.4139	22.6101	22.5466	22.7929	23.4167	23.8922	23.0084	Toxoplasma gondii (strain ATCC 50611 / Me49)	4	4	4	12.5	12.5	12.5	40.043	0	24.228	58525000	6	1	3	2	1	4	4	0	0	0	1
A0A125YLE7	A0A125YLE7	A0A125YLE7	FoP_duplication domain-containing protein	TGME49_297430		0.626716	0.403706	2.28769	1.31255	24.3022	23.3414	19.3329	25.5293	24.8768	23.4335	24.3022	23.3414	19.3329	25.5293	24.8768	23.4335	24.415	23.8893	21.6778	24.715	24.3272	24.1894	Toxoplasma gondii (strain ATCC 50611 / Me49)	4	4	4	28.6	28.6	28.6	25.336	0	39.781	122540000	19	3	3	1	3	2	2	3	3	0	6
S8G6H2	S8G6H2	S8G6H2	Inner membrane complex protein IMC2A	IMC2A		0.949765	0.257973	2.28573	1.86409	24.2451	21.4352	20.6567	24.501	24.8302	23.863	24.2451	21.4352	20.6567	24.501	24.8302	23.863	24.5237	21.7553	21.7573	24.1561	23.207	22.2331	Toxoplasma gondii (strain ATCC 50611 / Me49)	10	10	10	8.5	8.5	8.5	170.81	0	61.173	93202000	19	6	3	3	2	6	7	5	1	0	2
S8EUN7	S8EUN7	S8EUN7	Microneme protein MIC6	MIC6		0.878797	0.286557	2.27379	1.74249	24.1108	21.6915	20.3271	25.2574	23.9883	23.705	24.1108	21.6915	20.3271	25.2574	23.9883	23.705	24.2536	22.9393	21.9407	24.2148	23.7353	24.1606	Toxoplasma gondii (strain ATCC 50611 / Me49)	6	6	6	22.1	22.1	22.1	36.669	0	36.899	93245000	16	4	1	2	4	1	4	2	1	0	5
S8EX63	S8EX63	S8EX63	Uncharacterized protein	TGME49_290700		1.93848	0.0818182	2.26951	3.69865	22.4134	22.0521	22.3616	24.0843	24.005	25.5463	22.4134	22.0521	22.3616	24.0843	24.005	25.5463	22.7437	22.9618	23.4507	23.3831	22.9437	26.0735	Toxoplasma gondii (strain ATCC 50611 / Me49)	5	5	5	18.1	18.1	18.1	34.731	0	68.902	98945000	11	2	1	3	2	3	4	1	0	1	2
S8EYG2	S8EYG2	S8EYG2	Uncharacterized protein	TGME49_270960		1.1239	0.203196	2.26646	2.16189	26.9372	26.4588	24.0956	28.3373	28.56	27.3936	26.9372	26.4588	24.0956	28.3373	28.56	27.3936	26.5327	26.695	26.4056	26.4396	27.1676	26.2679	Toxoplasma gondii (strain ATCC 50611 / Me49)	34	34	34	35.1	35.1	35.1	138.43	0	323.31	1149900000	96	15	21	13	9	27	23	14	15	1	9
A0A125YXK1	A0A125YXK1	A0A125YXK1	60S ribosomal protein L7-B, putative	TGME49_250730		1.0101	0.232661	2.26609	1.96582	23.1327	23.5216	23.1226	23.6938	27.3113	25.57	23.1327	23.5216	23.1226	23.6938	27.3113	25.57	24.0458	24.762	24.4153	23.4836	26.524	25.7973	Toxoplasma gondii (strain ATCC 50611 / Me49)	7	7	7	29.2	29.2	29.2	30.874	0	117.14	260290000	34	4	4	5	2	7	7	0	5	1	2
A0A125YT84	A0A125YT84	A0A125YT84	Acid phosphatase GAP50	GAP50		1.61115	0.117609	2.26293	3.04508	23.9888	23.6175	22.6271	26.649	25.3671	25.0061	23.9888	23.6175	22.6271	26.649	25.3671	25.0061	24.258	24.5278	23.9961	25.7688	24.8744	25.2381	Toxoplasma gondii (strain ATCC 50611 / Me49)	9	9	9	26.9	26.9	26.9	46.606	0	62.821	218200000	30	4	4	5	4	8	8	2	3	1	5
S8GNW3	S8GNW3	S8GNW3	Uncharacterized protein	TGME49_202200		1.74548	0.0961039	2.26233	3.30586	30.5758	29.3864	28.7228	31.7092	32.2461	31.5167	30.5758	29.3864	28.7228	31.7092	32.2461	31.5167	30.9219	29.758	30.344	30.0956	30.5062	30.19	Toxoplasma gondii (strain ATCC 50611 / Me49)	40	40	40	56.1	56.1	56.1	87.042	0	323.31	14422000000	477	27	27	26	23	35	38	67	54	27	63
A0A125YND7	A0A125YND7	A0A125YND7	Uncharacterized protein	TGME49_320760		1.35459	0.159446	2.25708	2.56838	26.9135	25.741	25.553	28.0719	29.5614	27.3455	26.9135	25.741	25.553	28.0719	29.5614	27.3455	27.541	26.7756	27.0932	27.2426	28.7018	27.5032	Toxoplasma gondii (strain ATCC 50611 / Me49)	17	17	17	46.2	46.2	46.2	39.389	0	305.08	1476700000	69	9	9	10	9	16	13	5	5	5	11
S8GGL3	S8GGL3	S8GGL3	Coatomer subunit beta	TGME49_266990		1.2926	0.165423	2.25452	2.45699	24.0239	24.2475	21.8652	25.1091	26.1568	25.6342	24.0239	24.2475	21.8652	25.1091	26.1568	25.6342	24.3532	24.1645	24.1015	23.9881	24.3241	24.29	Toxoplasma gondii (strain ATCC 50611 / Me49)	19	19	19	24.1	24.1	24.1	121.95	0	127.35	203880000	43	9	11	5	4	12	15	6	2	2	5
A0A125YLJ4;P63104;Q04917;P31946;P61981;P31947;P62258	A0A125YLJ4	A0A125YLJ4	14-3-3 protein	TGME49_263090		1.01895	0.229796	2.24928	1.97968	26.3195	23.8367	23.735	28.0724	26.3919	26.1747	26.3195	23.8367	23.735	28.0724	26.3919	26.1747	26.4954	25.9965	25.068	26.9441	25.7387	26.5985	Toxoplasma gondii (strain ATCC 50611 / Me49)	9	9	8	35	35	32.8	37.173	0	62.621	558750000	46	8	3	5	7	5	7	6	4	3	14
S8GE29	S8GE29	S8GE29	MI domain-containing protein	TGME49_235990		0.635547	0.403839	2.2467	1.32642	24.2299	24.9767	24.3722	23.744	29.0506	27.5244	24.2299	24.9767	24.3722	23.744	29.0506	27.5244	25.0195	25.4378	25.9742	22.7821	27.6255	26.7893	Toxoplasma gondii (strain ATCC 50611 / Me49)	28	28	28	26	26	26	137.72	0	320.05	837530000	78	5	8	15	3	23	25	5	5	0	3
A0A125YP11	A0A125YP11	A0A125YP11	Microneme protein MIC4	MIC4		1.05905	0.216156	2.21151	2.04526	24.9542	23.7529	21.9322	25.805	26.4907	24.9781	24.9542	23.7529	21.9322	25.805	26.4907	24.9781	25.1581	24.1079	23.9815	23.973	24.6063	24.1346	Toxoplasma gondii (strain ATCC 50611 / Me49)	9	9	9	14.5	14.5	14.5	63.021	0	53.849	236620000	18	3	4	5	2	7	8	2	0	0	1
A0A125YRL7;Q00535;P06493;P24941;Q00526	A0A125YRL7	A0A125YRL7	Cell-cycle-associated protein kinase CDK, putative	TGME49_218220		0.687806	0.37234	2.21062	1.41471	21.7903	20.0845	17.9792	23.5384	22.6367	20.3109	21.7903	20.0845	17.9792	23.5384	22.6367	20.3109	22.0319	21.543	20.3795	22.16	21.7331	21.5068	Toxoplasma gondii (strain ATCC 50611 / Me49)	3	3	3	14.3	14.3	14.3	34.285	0	18.281	25001000	5	2	1	1	3	2	1	0	0	0	2
A0A125YV61	A0A125YV61	A0A125YV61	Uncharacterized protein	TGME49_210370		1.60648	0.114966	2.20999	3.02644	28.9864	27.5875	28.6223	31.3297	30.7727	29.7238	28.9864	27.5875	28.6223	31.3297	30.7727	29.7238	29.2273	28.6237	30.2125	30.2745	29.878	30.0727	Toxoplasma gondii (strain ATCC 50611 / Me49)	22	22	22	57.2	57.2	57.2	52.432	0	323.31	6566600000	239	19	16	16	20	20	20	25	19	23	54
S8F787	S8F787	S8F787	Uncharacterized protein	TGME49_258870		0.803982	0.317799	2.20854	1.61197	28.0526	25.2483	24.0351	28.7489	28.004	27.2086	28.0526	25.2483	24.0351	28.7489	28.004	27.2086	28.1415	26.1373	25.9981	26.8757	26.6812	26.4673	Toxoplasma gondii (strain ATCC 50611 / Me49)	17	17	17	26	26	26	101.6	0	142.11	1210900000	81	13	6	10	8	12	12	21	4	3	10
O60762	O60762	O60762	Dolichol-phosphate mannosyltransferase subunit 1	DPM1		0.732173	0.345743	2.20815	1.49018	21.0759	21.3879	17.2398	22.6019	22.3206	21.4055	21.0759	21.3879	NaN	22.6019	22.3206	21.4055	21.5008	22.2346	NaN	21.6291	21.6666	21.8726	Homo sapiens	1	1	1	8.5	8.5	8.5	29.634	0.0038059	6.5862	19336000	3	1	1	0	1	1	1	0	1	0	0
S8F5K6	S8F5K6	S8F5K6	Phosphoribosylpyrophosphate synthetase	TGME49_220100		1.33202	0.165431	2.20233	2.52077	25.9202	24.6367	24.4939	28.4365	26.8704	26.3509	25.9202	24.6367	24.4939	28.4365	26.8704	26.3509	26.547	25.7525	26.1527	27.3426	26.1579	26.6396	Toxoplasma gondii (strain ATCC 50611 / Me49)	17	17	17	35.9	35.9	35.9	61.019	0	130.76	684760000	64	12	8	11	15	11	14	9	2	2	24
S8G1H2	S8G1H2	S8G1H2	NTPase I (Fragment)	TGME49_277240		0.64056	0.40168	2.19761	1.33329	22.7093	18.8875	17.5443	21.9004	21.8166	22.017	22.7093	NaN	NaN	21.9004	21.8166	22.017	22.6512	NaN	NaN	21.9017	20.1499	20.785	Toxoplasma gondii (strain ATCC 50611 / Me49)	3	3	1	25.1	25.1	6.9	22.641	0	20.107	18710000	5	2	0	0	1	2	2	2	0	0	1
S8FBY4	S8FBY4	S8FBY4	Replication factor C, subunit 5, putative	TGME49_213000		1.92878	0.086807	2.19223	3.65761	18.9489	18.925	18.6941	20.9387	21.9511	20.2549	NaN	NaN	18.6941	20.9387	21.9511	20.2549	NaN	NaN	20.4386	NaN	21.0397	20.7696	Toxoplasma gondii (strain ATCC 50611 / Me49)	2	2	2	8.9	8.9	8.9	41.233	0	11.924	7739700	2	0	0	1	1	1	1	0	0	0	1
S8FBH9	S8FBH9	S8FBH9	Uncharacterized protein	TGME49_286600		0.640163	0.402163	2.18342	1.33208	18.171	22.3995	20.1316	22.8189	23.8003	20.6332	NaN	22.3995	20.1316	22.8189	23.8003	20.6332	NaN	23.4152	20.9805	22.0046	22.5978	22.0472	Toxoplasma gondii (strain ATCC 50611 / Me49)	5	5	5	19.6	19.6	19.6	42.944	0	28.848	30315000	8	0	2	2	3	3	1	0	1	0	4
A0A125YNS2	A0A125YNS2	A0A125YNS2	S-adenosylmethionine synthase	TGME49_240690		1.20731	0.186343	2.17827	2.298	20.0429	21.1666	19.1279	23.1884	22.556	21.1279	20.0429	21.1666	19.1279	23.1884	22.556	21.1279	NaN	20.6186	20.8589	NaN	20.5596	22.8631	Toxoplasma gondii (strain ATCC 50611 / Me49)	3	3	3	9.6	9.6	9.6	45.894	0	18.642	22023000	5	1	2	1	1	3	1	0	1	0	1
S8GKS3	S8GKS3	S8GKS3	Apical membrane antigen AMA1	TGME49_255260		0.943077	0.25633	2.16081	1.84404	19.6149	20.5995	18.7465	19.9759	22.9605	22.507	19.6149	20.5995	18.7465	NaN	22.9605	22.507	20.3837	21.0958	20.778	NaN	21.0851	21.308	Toxoplasma gondii (strain ATCC 50611 / Me49)	2	2	2	6.3	6.3	6.3	63.02	0	13.339	16954000	3	1	1	1	0	2	1	0	0	0	0
A0A125YVM0	A0A125YVM0	A0A125YVM0	Dense granule protein GRA9	GRA9		1.6908	0.10721	2.1459	3.17426	19.8514	20.5993	19.1664	22.3254	22.5058	21.2236	19.8514	20.5993	19.1664	22.3254	22.5058	21.2236	NaN	21.3071	20.8676	NaN	21.9729	21.4294	Toxoplasma gondii (strain ATCC 50611 / Me49)	3	3	3	11.3	11.3	11.3	35.338	0	17.206	16783000	3	1	1	1	2	1	1	0	0	0	2
S8GFY7	S8GFY7	S8GFY7	Uncharacterized protein	TGME49_228630		1.13022	0.202611	2.14167	2.1608	27.1009	26.8298	24.6639	29.128	28.3102	27.5815	27.1009	26.8298	24.6639	29.128	28.3102	27.5815	27.4367	27.8515	26.5494	28.139	27.6546	27.611	Toxoplasma gondii (strain ATCC 50611 / Me49)	16	16	16	67.4	67.4	67.4	34.812	0	194.92	1410100000	78	15	10	7	15	12	12	10	7	2	19
A2NJV5;A0A0A0MRZ7;A0A075B6S2;A0A0C4DH68;A0A075B6R9;A0A075B6S6;A0A075B6P5;A0A087WW87;P06310;P01615;P01614	A2NJV5;A0A0A0MRZ7;A0A075B6S2	A2NJV5	Immunoglobulin kappa variable 2-29	IGKV2-29		1.41752	0.147695	2.13233	2.66405	25.3133	25.087	24.4882	25.7962	27.5881	27.9012	25.3133	25.087	24.4882	25.7962	27.5881	27.9012	26.4219	25.8732	25.2156	25.5499	25.9333	28.086	Homo sapiens	2	2	2	16.7	16.7	16.7	13.085	0	27.563	611590000	21	1	1	2	1	2	2	2	4	2	2
S8FAG1	S8FAG1	S8FAG1	Uncharacterized protein	TGME49_241170		0.854217	0.299528	2.12151	1.69163	28.0505	25.8336	24.635	28.706	29.0196	27.1581	28.0505	25.8336	24.635	28.706	29.0196	27.1581	27.7984	26.5513	26.3129	26.9083	27.3907	26.3393	Toxoplasma gondii (strain ATCC 50611 / Me49)	30	30	30	32.2	32.2	32.2	139.69	0	323.31	1495700000	123	19	17	18	13	28	20	25	9	5	14
S8GDR3	S8GDR3	S8GDR3	RNA helicase	TGME49_205540		1.18532	0.189348	2.11571	2.25285	27.8685	27.3847	25.5649	28.6498	29.9745	28.5409	27.8685	27.3847	25.5649	28.6498	29.9745	28.5409	27.9039	28.0105	27.3096	27.02	28.2773	27.1831	Toxoplasma gondii (strain ATCC 50611 / Me49)	33	33	33	36.3	36.3	36.3	116.58	0	323.31	2336500000	153	18	21	20	14	27	27	21	20	11	14
S8G6N7	S8G6N7	S8G6N7	Serine/threonine specific protein phosphatase	TGME49_304955		0.565497	0.42933	2.11307	1.20071	22.769	17.8146	17.8207	21.9076	21.3025	21.5335	22.769	NaN	17.8207	21.9076	21.3025	21.5335	21.8462	NaN	20.5003	21.5063	20.7517	21.4572	Toxoplasma gondii (strain ATCC 50611 / Me49)	2	2	2	0.8	0.8	0.8	303.84	0	12.137	16935000	3	2	0	1	1	1	1	2	0	0	0
A0A125YV46;P62826	A0A125YV46	A0A125YV46	GTP-binding nuclear protein	TGME49_248340		0.488499	0.470204	2.10792	1.06517	27.6555	27.704	22.8699	29.8066	28.325	26.4215	27.6555	27.704	22.8699	29.8066	28.325	26.4215	28.1772	28.3238	24.8006	28.972	27.6077	26.7788	Toxoplasma gondii (strain ATCC 50611 / Me49)	12	12	12	56.3	56.3	56.3	25.997	0	204.06	1802900000	92	9	10	3	11	10	8	13	21	1	25
A0A125YY45	A0A125YY45	A0A125YY45	Dense granule protein GRA3	GRA3		0.938009	0.259622	2.10766	1.83155	27.7879	24.3376	25.4798	28.5208	27.7133	27.694	27.7879	24.3376	25.4798	28.5208	27.7133	27.694	27.8564	24.9835	27.1369	27.281	26.8085	28.2401	Toxoplasma gondii (strain ATCC 50611 / Me49)	5	5	5	9.1	9.1	9.1	23.875	0	114.76	1122100000	33	4	3	3	4	4	3	7	1	4	8
S8G5E6	S8G5E6	S8G5E6	Activating signal cointegrator 1 complex subunit 3 family 1 ASCC3L1, putative	TGME49_223390		0.535199	0.446269	2.09862	1.14738	22.5379	17.2978	17.8429	20.3804	21.8076	21.7864	22.5379	17.2978	17.8429	NaN	21.8076	21.7864	22.0291	19.2185	20.2568	NaN	21.1169	20.7247	Toxoplasma gondii (strain ATCC 50611 / Me49)	6	6	6	4.2	4.2	4.2	248.4	0	36.727	13773000	7	5	1	1	1	1	2	3	0	0	1
A0A125YVB9;P07205;P00558	A0A125YVB9	A0A125YVB9	Phosphoglycerate kinase	PGKI		0.800115	0.31969	2.09676	1.59922	24.3401	23.5322	22.9224	27.971	24.6534	24.4605	24.3401	23.5322	22.9224	27.971	24.6534	24.4605	24.7748	24.4926	24.3683	27.0288	23.7913	24.6619	Toxoplasma gondii (strain ATCC 50611 / Me49)	14	14	14	46	46	46	44.676	0	93.33	353890000	29	7	5	6	11	5	10	3	2	0	16
S8GP43	S8GP43	S8GP43	Rhoptry kinase family protein ROP33	ROP33		1.37337	0.15876	2.09621	2.57948	21.6568	22.3916	23.4801	24.0351	25.5527	24.2293	21.6568	22.3916	23.4801	24.0351	25.5527	24.2293	23.3195	23.7585	24.5946	23.3437	24.3922	23.8341	Toxoplasma gondii (strain ATCC 50611 / Me49)	6	6	6	13.5	13.5	13.5	80.191	0	42.748	106590000	19	1	2	4	2	6	4	1	1	3	1
S8F4Y5	S8F4Y5	S8F4Y5	Uncharacterized protein	TGME49_263440		1.0365	0.227047	2.0935	1.99647	24.109	23.6499	22.7056	24.3051	27.2025	25.2374	24.109	23.6499	22.7056	24.3051	27.2025	25.2374	24.9142	23.8729	24.1361	24.6076	25.6093	24.171	Toxoplasma gondii (strain ATCC 50611 / Me49)	11	11	11	24.3	24.3	24.3	66.522	0	85.663	252820000	29	3	5	6	2	10	9	2	1	1	2
A0A125YSR3	A0A125YSR3	A0A125YSR3	Rhoptry kinase family protein ROP35	ROP35		0.954321	0.254973	2.0865	1.85734	29.5767	26.9644	27.1349	30.7278	30.3687	28.839	29.5767	26.9644	27.1349	30.7278	30.3687	28.839	29.9439	27.8396	28.6156	29.7992	29.4272	29.147	Toxoplasma gondii (strain ATCC 50611 / Me49)	27	27	27	41.6	41.6	41.6	71.272	0	323.31	4723800000	194	21	14	18	23	22	21	38	6	15	52
S8G9U7	S8G9U7	S8G9U7	Protein disulfide isomerase-related protein (Provisional), putative	TGME49_249270		1.55562	0.129388	2.08394	2.90727	24.2249	23.9319	22.7622	26.2978	25.9798	24.8932	24.2249	23.9319	22.7622	26.2978	25.9798	24.8932	25.3408	23.8581	24.1948	25.9119	24.9764	24.4684	Toxoplasma gondii (strain ATCC 50611 / Me49)	6	6	6	12.4	12.4	12.4	59.94	0	43.814	222550000	17	3	3	3	3	5	5	2	0	0	5
A0A125YZH2	A0A125YZH2	A0A125YZH2	Protein phosphatase 2C domain-containing protein	TGME49_270320		1.50677	0.138528	2.07642	2.81628	20.6984	19.1387	18.9188	21.4962	21.2379	22.251	20.6984	19.1387	18.9188	NaN	21.2379	22.251	21.0821	20.2335	20.6149	NaN	20.3905	19.8455	Toxoplasma gondii (strain ATCC 50611 / Me49)	3	3	3	8.6	8.6	8.6	58.673	0	21.021	10239000	5	1	1	1	0	2	3	1	0	0	0
S8FBK6	S8FBK6	S8FBK6	RNA recognition motif-containing protein	TGME49_321500		0.567531	0.430348	2.07312	1.20292	23.9046	21.2849	20.3851	26.0642	23.9379	21.7919	23.9046	21.2849	20.3851	26.0642	23.9379	21.7919	22.6481	22.3111	21.6263	24.8988	23.2048	23.0963	Toxoplasma gondii (strain ATCC 50611 / Me49)	4	4	4	10.3	10.3	10.3	50.938	0	31.398	109490000	7	3	1	2	3	2	1	1	0	0	4
S8EXR4	S8EXR4	S8EXR4	Dual specificity phosphatase, catalytic domain-containing protein	TGME49_268770		0.63422	0.406142	2.06394	1.31725	24.2397	24.9358	21.4403	23.776	27.2435	25.7882	24.2397	24.9358	21.4403	23.776	27.2435	25.7882	25.0082	24.4908	23.8541	NaN	25.8013	24.555	Toxoplasma gondii (strain ATCC 50611 / Me49)	16	16	16	29.1	29.1	29.1	100.11	0	131.19	285950000	39	4	7	2	1	16	11	5	1	2	1
A0A125YPR4;S8EU28;P23381	A0A125YPR4	A0A125YPR4	Tryptophanyl-tRNA synthetase (TrpRS2)	TGME49_288360		1.04337	0.231273	2.05554	2.00455	29.9781	28.7101	27.3684	31.704	30.6729	29.8464	29.9781	28.7101	27.3684	31.704	30.6729	29.8464	29.9121	29.1464	29.1488	29.2722	29.1242	28.6147	Toxoplasma gondii (strain ATCC 50611 / Me49)	35	35	35	53.8	53.8	53.8	77.057	0	323.31	7845300000	260	24	25	22	24	27	30	38	32	15	46
S8F0R8	S8F0R8	S8F0R8	Phosphatidylserine decarboxylase proenzyme, mitochondrial	TGME49_225550		1.58864	0.129333	2.05491	2.96241	23.7878	21.7639	23.0644	24.9474	24.9892	24.8442	23.7878	21.7639	23.0644	24.9474	24.9892	24.8442	24.523	23.2219	24.0254	24.4751	24.1465	25.01	Toxoplasma gondii (strain ATCC 50611 / Me49)	7	7	7	26.2	26.2	26.2	48.394	0	51.026	122590000	20	3	2	4	3	4	6	2	0	1	4
A0A125YW75	A0A125YW75	A0A125YW75	Ribosomal protein RPL7A	RPL7A		1.17577	0.189202	2.03455	2.22698	26.7529	26.3941	25.448	29.4627	28.248	26.9879	26.7529	26.3941	25.448	29.4627	28.248	26.9879	27.3577	26.6836	27.4982	28.1264	27.2508	27.3971	Toxoplasma gondii (strain ATCC 50611 / Me49)	16	16	16	46	46	46	31.031	0	113.52	1438800000	63	11	11	7	13	12	9	4	6	5	16
S8F088	S8F088	S8F088	Transaldolase	TGME49_229360		0.563678	0.432366	2.03107	1.19481	24.9971	21.664	21.1027	26.6978	23.4992	23.66	24.9971	21.664	21.1027	26.6978	23.4992	23.66	24.9821	23.2424	23.313	25.6449	23.7418	24.2605	Toxoplasma gondii (strain ATCC 50611 / Me49)	7	7	7	20.9	20.9	20.9	61.447	0	57.522	173020000	17	6	1	1	7	3	4	4	0	1	8
A0A125YWK7;P11413	A0A125YWK7	A0A125YWK7	Glucose-6-phosphate 1-dehydrogenase	TGME49_294200		0.413668	0.524543	2.0285	0.928209	24.8646	22.4201	18.1014	24.7083	22.5259	24.2373	24.8646	22.4201	18.1014	24.7083	22.5259	24.2373	24.7832	22.2765	21.4688	23.4353	22.7833	23.7201	Toxoplasma gondii (strain ATCC 50611 / Me49)	13	11	11	31.6	28.8	28.8	62.736	0	67.688	89670000	19	5	4	2	6	3	8	3	1	0	3
A0A125YPG4	A0A125YPG4	A0A125YPG4	Methyltransferase	TGME49_260610		1.17771	0.18956	2.02503	2.22915	26.4071	24.8931	24.4174	28.1001	27.4438	26.2488	26.4071	24.8931	24.4174	28.1001	27.4438	26.2488	26.3765	26.0348	26.3763	26.7714	26.4014	26.8989	Toxoplasma gondii (strain ATCC 50611 / Me49)	7	7	7	26.6	26.6	26.6	41.528	0	105.26	692580000	43	5	4	4	6	6	5	4	5	5	10
A0A125YMN8	A0A125YMN8	A0A125YMN8	Helicase associated domain (Ha2) protein	TGME49_318440		0.479741	0.474729	2.02306	1.04736	23.9634	19.7639	21.3156	21.179	25.8459	24.0872	23.9634	19.7639	21.3156	NaN	25.8459	24.0872	24.318	21.9975	23.1864	NaN	23.9293	22.6611	Toxoplasma gondii (strain ATCC 50611 / Me49)	18	18	18	12.3	12.3	12.3	236.96	0	125.41	97992000	30	6	1	4	0	14	9	7	0	0	0
P16401	P16401	P16401	Histone H1.5	H1-5		0.988211	0.244382	2.01283	1.90795	30.7338	30.3584	29.1772	32.6865	33.1599	30.4615	30.7338	30.3584	29.1772	32.6865	33.1599	30.4615	31.3018	31.427	30.3621	31.3963	32.2903	30.7612	Homo sapiens	23	23	15	47.8	47.8	34.1	22.58	0	322.7	21757000000	235	13	16	14	13	22	14	30	36	20	38
A0A125YMX5	A0A125YMX5	A0A125YMX5	Zinc knuckle domain-containing protein	TGME49_244840		1.08357	0.21807	2.01015	2.06777	26.8777	27.6999	25.7758	28.4667	30.0851	27.832	26.8777	27.6999	25.7758	28.4667	30.0851	27.832	27.362	28.1955	27.4383	27.7997	29.2107	28.1824	Toxoplasma gondii (strain ATCC 50611 / Me49)	11	11	11	47.5	47.5	47.5	24.157	0	323.31	2147700000	93	9	10	11	9	11	11	9	10	7	22
A0A125YHH5	A0A125YHH5	A0A125YHH5	Splicing factor U2AF protein	TGME49_308920		1.25605	0.176604	2.00777	2.36131	26.6109	26.0648	24.6799	27.9228	28.5559	26.9002	26.6109	26.0648	24.6799	27.9228	28.5559	26.9002	27.1336	26.3606	26.6375	26.5068	26.6438	25.5659	Toxoplasma gondii (strain ATCC 50611 / Me49)	15	15	15	25.7	25.7	25.7	83.178	0	196.91	973880000	70	7	10	10	8	12	13	9	6	7	10
S8GUX4	S8GUX4	S8GUX4	Putative rRNA methyltransferase	TGME49_207990		1.31288	0.167673	2.00433	2.45923	27.0885	26.8383	26.5852	27.4503	29.6731	29.4017	27.0885	26.8383	26.5852	27.4503	29.6731	29.4017	27.52	27.5427	28.0228	26.3003	28.1558	28.127	Toxoplasma gondii (strain ATCC 50611 / Me49)	33	33	33	38.4	38.4	38.4	109.46	0	323.31	2112000000	162	16	18	21	11	27	29	17	18	15	7
A0A125YQN0	A0A125YQN0	A0A125YQN0	Alveolin domain containing intermediate filament IMC12	IMC12		0.624943	0.409556	1.99483	1.29857	22.5353	20.7832	19.0499	24.641	21.1041	22.6078	22.5353	20.7832	NaN	24.641	21.1041	22.6078	22.9513	21.9216	NaN	23.6117	20.7417	NaN	Toxoplasma gondii (strain ATCC 50611 / Me49)	5	5	5	21.7	21.7	21.7	29.762	0	28.856	42692000	8	2	1	0	3	1	2	1	1	0	3
P13804	P13804	P13804	Electron transfer flavoprotein subunit alpha, mitochondrial	ETFA		0.362933	0.57036	1.98954	0.833204	21.3365	23.1235	16.4797	23.4737	23.4065	20.0281	21.3365	23.1235	NaN	23.4737	23.4065	20.0281	NaN	23.8644	NaN	NaN	22.7032	21.3067	Homo sapiens	4	4	4	18.6	18.6	18.6	35.079	0	28.35	35623000	8	1	3	0	2	3	1	0	2	0	2
S8GC60	S8GC60	S8GC60	Cell-cycle-associated protein kinase PRP4, putative	TGME49_313180		1.62926	0.113802	1.98391	3.0219	21.6981	21.4316	20.6054	22.7582	24.1264	22.8023	21.6981	21.4316	20.6054	22.7582	24.1264	22.8023	22.213	21.9052	22.1648	21.8762	22.0314	21.5821	Toxoplasma gondii (strain ATCC 50611 / Me49)	4	4	4	7.7	7.7	7.7	106.64	0	25.599	40547000	8	2	3	2	1	4	4	1	0	0	1
S8GJA5	S8GJA5	S8GJA5	Phosphoglycerate mutase family protein	TGME49_276210		1.63666	0.116273	1.98314	3.03541	25.0667	24.6463	24.0026	25.7401	27.3275	26.5975	25.0667	24.6463	24.0026	25.7401	27.3275	26.5975	25.5549	25.343	25.6374	25.5972	26.2885	26.4171	Toxoplasma gondii (strain ATCC 50611 / Me49)	14	14	14	20.2	20.2	20.2	91.915	0	106.11	404220000	64	8	7	8	6	12	12	6	4	7	6
P07910;A0A0G2JPF8;A0A0G2JNQ3;P0DMR1;O60812;B7ZW38;B2RXH8	P07910	P07910	Heterogeneous nuclear ribonucleoproteins C1/C2	HNRNPC		0.55629	0.434891	1.96252	1.17961	21.3615	21.4974	17.6794	23.9705	20.8595	21.5959	21.3615	21.4974	NaN	23.9705	20.8595	21.5959	22.473	22.3386	NaN	22.4135	21.3999	21.6717	Homo sapiens	3	3	3	12.7	12.7	12.7	33.67	0	17.272	27165000	6	1	1	0	3	1	2	0	1	0	2
A0A125YWF6	A0A125YWF6	A0A125YWF6	Ribosomal protein RPS9	RPS9		0.765547	0.338643	1.95927	1.53319	28.4071	25.4158	25.709	29.8572	27.7715	27.7811	28.4071	25.4158	25.709	29.8572	27.7715	27.7811	28.9584	26.1204	27.0538	28.8951	27.1658	27.8538	Toxoplasma gondii (strain ATCC 50611 / Me49)	12	12	12	44.7	44.7	44.7	21.684	0	112	1887900000	57	6	5	9	8	10	9	11	1	4	17
A0A125YM60;O14556	A0A125YM60	A0A125YM60	Glyceraldehyde-3-phosphate dehydrogenase GAPDH2	GAPDH2		2.20713	0.0547	1.95496	4.1518	25.658	25.2981	24.637	27.3115	27.4276	26.7189	25.658	25.2981	24.637	27.3115	27.4276	26.7189	25.7702	26.0903	26.3783	26.8393	25.8025	26.1686	Toxoplasma gondii (strain ATCC 50611 / Me49)	16	15	15	26.1	25.4	25.4	105.12	0	150.01	577830000	78	8	9	10	7	12	15	6	7	8	7
A0A125YYH8	A0A125YYH8	A0A125YYH8	Ribosomal protein RPL5	RPL5		0.550385	0.438204	1.94532	1.16878	29.9473	27.3579	26.0807	31.6331	29.6745	27.9142	29.9473	27.3579	26.0807	31.6331	29.6745	27.9142	30.2464	28.5147	27.8787	30.5087	29.0885	28.5518	Toxoplasma gondii (strain ATCC 50611 / Me49)	17	17	17	61	61	61	35.341	0	281.89	5718500000	137	14	11	13	15	13	14	22	13	10	42
Q99623	Q99623	Q99623	Prohibitin-2	PHB2		1.59456	0.128758	1.93162	2.94616	23.2954	22.8285	22.6947	25.7953	23.9775	24.8407	23.2954	22.8285	22.6947	25.7953	23.9775	24.8407	23.9824	24.0889	24.1655	24.7625	23.4314	24.6844	Homo sapiens	8	8	8	34.1	34.1	34.1	33.296	0	49.419	129330000	22	4	4	4	5	4	5	1	3	2	4
A0A125YT37	A0A125YT37	A0A125YT37	Uncharacterized protein	TGME49_308970		0.560896	0.432317	1.9301	1.18635	24.9369	21.6335	21.4048	26.5585	24.0242	23.1828	24.9369	21.6335	21.4048	26.5585	24.0242	23.1828	24.931	23.264	23.1795	25.2427	23.9055	24.0946	Toxoplasma gondii (strain ATCC 50611 / Me49)	5	5	5	22.2	22.2	22.2	38.239	0	38.278	163560000	20	4	2	2	5	4	3	3	1	0	7
S8F764	S8F764	S8F764	L1P family of ribosomal protein	TGME49_244580		1.23266	0.186642	1.9266	2.30981	24.752	25.5312	24.0339	26.6565	27.7471	25.6933	24.752	25.5312	24.0339	26.6565	27.7471	25.6933	25.1579	25.8968	25.5264	24.9182	26.1654	24.5737	Toxoplasma gondii (strain ATCC 50611 / Me49)	13	13	13	21.2	21.2	21.2	100.69	0	174.47	479230000	62	5	9	10	3	11	9	7	12	5	3
S8EYN1	S8EYN1	S8EYN1	Phospholipase	TGME49_306330		0.511457	0.460837	1.92412	1.10037	21.8358	22.337	17.3571	22.2242	23.3152	21.7628	21.8358	22.337	NaN	22.2242	23.3152	21.7628	22.2558	22.6318	NaN	21.7232	21.3162	22.3414	Toxoplasma gondii (strain ATCC 50611 / Me49)	3	3	3	6.9	6.9	6.9	63.256	0	17.599	27936000	7	1	3	0	1	3	2	1	0	0	1
S8G4D4	S8G4D4	S8G4D4	Ribosomal protein L9, N-terminal domain-containing protein	TGME49_214870		0.710363	0.36136	1.92206	1.43898	21.3586	18.3018	17.8716	21.1777	22.0409	20.0797	21.3586	NaN	NaN	21.1777	22.0409	20.0797	21.7926	NaN	NaN	20.2567	21.3703	20.5302	Toxoplasma gondii (strain ATCC 50611 / Me49)	1	1	1	3.9	3.9	3.9	53.95	0.0028902	6.7202	10484000	3	1	0	0	1	1	1	0	0	0	1
A0A125YUG3	A0A125YUG3	A0A125YUG3	Ribosomal protein RPS2	RPS2		1.83688	0.0971014	1.91657	3.39411	26.8831	26.2574	25.8391	28.759	28.4	27.5703	26.8831	26.2574	25.8391	28.759	28.4	27.5703	27.2669	27.3421	27.428	27.7185	27.5991	27.8586	Toxoplasma gondii (strain ATCC 50611 / Me49)	12	12	11	48.3	48.3	45.7	29.336	0	213.99	1271800000	43	8	8	6	10	9	7	3	7	4	10
S8F5F3	S8F5F3	S8F5F3	Calcium-dependent protein kinase CDPK2A	CDPK2A		0.689229	0.374671	1.90921	1.40294	21.6922	18.5583	20.9333	20.6342	23.064	23.2133	21.6922	18.5583	20.9333	NaN	23.064	23.2133	22.0868	20.1234	21.3895	NaN	22.106	22.3378	Toxoplasma gondii (strain ATCC 50611 / Me49)	8	8	8	13.7	13.7	13.7	86.377	0	49.596	24271000	12	2	1	4	1	3	6	2	0	0	1
S8GER1	S8GER1	S8GER1	3-hydroxyisobutyryl-CoA hydrolase, mitochondrial	TGME49_224090		0.476059	0.477598	1.90827	1.03759	22.571	20.3322	19.6205	25.7344	21.1115	21.4028	22.571	20.3322	19.6205	25.7344	21.1115	21.4028	22.0093	23.047	22.8893	24.089	22.3255	21.8601	Toxoplasma gondii (strain ATCC 50611 / Me49)	5	5	5	12.9	12.9	12.9	59.226	0	31.258	69218000	8	2	1	1	5	1	2	0	1	0	5
S8G8I1	S8G8I1	S8G8I1	Prolyl-tRNA synthetase (ProRS)	TGME49_219850		1.86853	0.0944242	1.90403	3.45082	25.0392	26.0009	24.5291	27.1689	27.2787	26.8336	25.0392	26.0009	24.5291	27.1689	27.2787	26.8336	25.4934	26.424	25.5833	25.7043	25.7387	25.5577	Toxoplasma gondii (strain ATCC 50611 / Me49)	16	16	16	25.4	25.4	25.4	93.478	0	133.37	559150000	60	4	12	12	5	11	15	5	12	5	5
A0A125YTJ1	A0A125YTJ1	A0A125YTJ1	Protein transport protein SEC23	TGME49_291680		0.566589	0.432956	1.90337	1.19511	20.732	22.4025	21.4603	20.6377	25.171	24.4963	20.732	22.4025	21.4603	NaN	25.171	24.4963	21.6525	22.808	22.5043	NaN	24.0017	23.2963	Toxoplasma gondii (strain ATCC 50611 / Me49)	9	9	9	17.4	17.4	17.4	87.609	0	66.076	71612000	15	1	2	4	1	6	7	1	0	0	1
A0A125YI56	A0A125YI56	A0A125YI56	Uncharacterized protein	TGME49_313440		0.714296	0.360662	1.89467	1.44398	20.5239	20.2076	19.2218	21.2379	24.1071	20.2923	20.5239	20.2076	19.2218	21.2379	24.1071	20.2923	NaN	21.45	20.7146	NaN	23.1657	21.4486	Toxoplasma gondii (strain ATCC 50611 / Me49)	3	3	3	9.4	9.4	9.4	35.503	0	17.19	25158000	4	1	2	2	1	2	1	0	1	0	1
A0A125YRW4	A0A125YRW4	A0A125YRW4	Phosphorylase family protein	TGME49_310640		0.333443	0.601443	1.87503	0.775263	22.3458	20.0786	17.5235	25.4587	20.8196	19.2948	22.3458	20.0786	NaN	25.4587	20.8196	19.2948	21.4861	21.2213	NaN	24.6463	21.2522	20.4457	Toxoplasma gondii (strain ATCC 50611 / Me49)	7	7	7	27.4	27.4	27.4	33.043	0	48.239	55045000	7	3	1	0	7	1	1	0	0	0	6
S8F7Y2	S8F7Y2	S8F7Y2	Coatomer subunit delta	TGME49_221522		1.45598	0.145504	1.87332	2.686	21.3163	22.3717	20.4149	22.871	23.5206	23.3313	21.3163	22.3717	20.4149	22.871	23.5206	23.3313	21.7719	23.13	21.2735	22.6125	21.9775	22.7638	Toxoplasma gondii (strain ATCC 50611 / Me49)	3	3	3	8.6	8.6	8.6	61.127	0	21.84	39695000	10	1	2	3	1	2	3	0	2	0	1
A0A125YJY8	A0A125YJY8	A0A125YJY8	Membrane occupation and recognition nexus protein MORN1	MORN1		1.30928	0.167948	1.87203	2.43194	22.0057	22.7122	20.5465	23.765	23.892	23.2236	22.0057	22.7122	20.5465	23.765	23.892	23.2236	22.5981	23.6892	22.0891	22.8077	23.0712	23.4113	Toxoplasma gondii (strain ATCC 50611 / Me49)	2	2	2	7.2	7.2	7.2	40.889	0	12.616	52231000	7	1	1	1	1	2	2	1	0	1	1
A0A125YI90	A0A125YI90	A0A125YI90	Dense granule protein GRA7	GRA7		1.04219	0.229395	1.86577	1.98291	24.7753	22.3927	23.2637	26.2568	24.6817	25.0903	24.7753	22.3927	23.2637	26.2568	24.6817	25.0903	25.1828	23.2931	24.3799	25.6748	24.5737	24.8206	Toxoplasma gondii (strain ATCC 50611 / Me49)	7	7	7	41.1	41.1	41.1	25.919	0	58.723	187110000	26	5	1	5	5	4	7	3	0	3	8
S8G9G0	S8G9G0	S8G9G0	Rhoptry metalloprotease toxolysin TLN1	TLN1		0.421065	0.522521	1.86533	0.937939	25.5267	22.5498	20.259	26.5564	24.6786	22.6964	25.5267	22.5498	20.259	26.5564	24.6786	22.6964	26.2198	22.8954	22.3183	23.3644	23.3869	22.0387	Toxoplasma gondii (strain ATCC 50611 / Me49)	13	13	13	10.6	10.6	10.6	182.01	0	79.105	188080000	20	7	3	2	5	6	3	6	0	0	5
A0A125YX31	A0A125YX31	A0A125YX31	Pyruvate dehydrogenase E1 component, beta subunit, putative	TGME49_314400		1.29217	0.170949	1.86167	2.40103	24.4015	23.672	22.3673	25.9796	25.0604	24.9857	24.4015	23.672	22.3673	25.9796	25.0604	24.9857	24.8535	24.5043	24.7973	25.0603	24.142	24.9927	Toxoplasma gondii (strain ATCC 50611 / Me49)	5	5	5	25.1	25.1	25.1	45.598	0	37.833	175310000	25	4	4	2	4	4	4	2	3	2	5
A0A125YII1	A0A125YII1	A0A125YII1	60S ribosomal protein L13	RPL13		1.05966	0.229673	1.85739	2.01085	31.801	31.9126	30.1132	33.6986	33.7328	31.9676	31.801	31.9126	30.1132	33.6986	33.7328	31.9676	31.9895	32.5471	31.0421	32.6862	33.1548	32.1008	Toxoplasma gondii (strain ATCC 50611 / Me49)	25	25	25	42.8	42.8	42.8	39.682	0	323.31	41361000000	440	20	20	15	20	22	18	53	81	33	82
A0A125YS55	A0A125YS55	A0A125YS55	Dense granule protein GRA6	GRA6		0.82512	0.314247	1.85733	1.62482	23.6356	22.0664	20.4939	24.792	23.9674	23.0085	23.6356	22.0664	20.4939	24.792	23.9674	23.0085	23.8934	22.9943	22.4422	23.3362	23.7554	23.4962	Toxoplasma gondii (strain ATCC 50611 / Me49)	2	2	2	7.6	7.6	7.6	23.308	0	13.024	72791000	5	2	2	1	2	1	1	2	1	0	1
S8GKJ0	S8GKJ0	S8GKJ0	Anti-silencing protein, ASF1 family protein	TGME49_209140		0.613422	0.410817	1.84848	1.27247	21.5596	22.036	18.234	22.8295	23.3195	21.2261	21.5596	22.036	18.234	22.8295	23.3195	21.2261	NaN	22.3425	21.608	NaN	22.6349	NaN	Toxoplasma gondii (strain ATCC 50611 / Me49)	2	2	2	8.9	8.9	8.9	28.9	0	13.25	28074000	1	1	2	1	1	2	1	0	0	0	0
S8GP52	S8GP52	S8GP52	Glutamine amidotransferase subunit pdxt, putative	TGME49_281490		1.23092	0.185247	1.83484	2.29312	20.5817	20.1871	18.5132	21.6231	22.0956	21.0678	20.5817	NaN	NaN	21.6231	22.0956	21.0678	21.0156	NaN	NaN	20.7022	NaN	NaN	Toxoplasma gondii (strain ATCC 50611 / Me49)	3	3	3	20.4	20.4	20.4	30.486	0	19.018	11479000	4	1	0	0	1	2	1	1	0	0	1
A0A125YLS6	A0A125YLS6	A0A125YLS6	Adenine nucleotide translocator, putative	TGME49_249900		1.2107	0.188475	1.83131	2.25865	29.0036	27.7935	27.1115	30.6412	29.6412	29.1202	29.0036	27.7935	27.1115	30.6412	29.6412	29.1202	28.968	28.6207	28.689	29.7279	28.8812	29.389	Toxoplasma gondii (strain ATCC 50611 / Me49)	27	27	27	84.3	84.3	84.3	35.255	0	323.31	4011300000	175	18	16	15	21	19	22	23	21	18	46
S8EN43	S8EN43	S8EN43	Peptidase S15, putative	TGME49_218540		0.542825	0.446292	1.82996	1.15138	24.4734	22.1828	20.4439	25.936	23.8759	22.7782	24.4734	22.1828	20.4439	25.936	23.8759	22.7782	24.7277	23.3761	22.7677	24.6759	23.6517	23.4257	Toxoplasma gondii (strain ATCC 50611 / Me49)	7	7	7	26.7	26.7	26.7	45.091	0	49.381	116260000	19	5	2	1	7	2	3	4	1	1	8
A0A125YNC4	A0A125YNC4	A0A125YNC4	2-oxoglutarate/malate translocase OMT	OMT		0.891851	0.289545	1.82245	1.73141	26.8527	25.9261	24.3578	28.6293	27.4701	26.5045	26.8527	25.9261	24.3578	28.6293	27.4701	26.5045	27.2923	26.6132	26.3926	27.5037	26.869	26.8282	Toxoplasma gondii (strain ATCC 50611 / Me49)	15	15	15	56.3	56.3	56.3	35.041	0	244.72	902790000	78	11	9	7	13	10	12	9	10	4	19
S8GDB9	S8GDB9	S8GDB9	SNRNP27 domain-containing protein	TGME49_264010		0.490258	0.469985	1.82065	1.05982	27.8188	25.0673	23.3695	28.6972	27.613	25.4072	27.8188	25.0673	23.3695	28.6972	27.613	25.4072	27.8506	25.7074	23.6425	27.231	27.135	24.9418	Toxoplasma gondii (strain ATCC 50611 / Me49)	8	8	8	35.9	35.9	35.9	26.551	0	201.97	967760000	36	4	3	5	4	5	4	8	2	2	8
Q9BS26	Q9BS26	Q9BS26	Endoplasmic reticulum resident protein 44	ERP44		0.56677	0.432198	1.82051	1.19201	21.8694	19.3339	18.1783	23.3012	21.4133	20.1287	21.8694	NaN	NaN	23.3012	21.4133	20.1287	21.752	NaN	NaN	22.4027	21.2587	21.1769	Homo sapiens	2	2	2	4.7	4.7	4.7	46.971	0.0020899	10.937	18107000	2	2	0	0	2	1	1	0	0	0	2
A0A125YX45;P55072	A0A125YX45	A0A125YX45	Cell division protein CDC48CY	CDC48CY		1.57903	0.12895	1.81824	2.89073	20.0057	20.8695	19.0979	21.6279	22.0731	21.7268	20.0057	20.8695	19.0979	21.6279	22.0731	21.7268	NaN	NaN	NaN	NaN	21.1083	19.9888	Toxoplasma gondii (strain ATCC 50611 / Me49)	6	6	6	9.4	9.4	9.4	89.396	0	62.64	14653000	5	1	1	1	2	3	3	1	0	0	1
A0A125YMW1;REV__Q15059;REV__P25440;REV__O60885	A0A125YMW1	A0A125YMW1	Ribosomal protein RPL19	RPL19		0.591756	0.42108	1.81721	1.23435	26.7535	27.2385	23.6135	28.8412	27.9881	26.2278	26.7535	27.2385	23.6135	28.8412	27.9881	26.2278	27.0444	27.8694	25.7294	27.7794	27.5645	26.8612	Toxoplasma gondii (strain ATCC 50611 / Me49)	4	4	4	19.8	19.8	19.8	22.16	0	33.297	1110100000	20	2	3	1	2	4	3	3	2	1	3
S8F9D6	S8F9D6	S8F9D6	ABC1 family protein	TGME49_202160		0.436236	0.508829	1.81712	0.964003	26.455	25.4346	21.1299	26.1271	27.4249	24.919	26.455	25.4346	21.1299	26.1271	27.4249	24.919	26.4696	25.8175	22.9395	23.7853	25.9702	23.9248	Toxoplasma gondii (strain ATCC 50611 / Me49)	1	1	1	1.5	1.5	1.5	99.862	0.0028874	6.6968	424820000	13	1	1	1	1	1	1	3	3	0	2
S8EYR0	S8EYR0	S8EYR0	Pyruvate dehydrogenase E1 component subunit beta	PDHE1B		0.452541	0.496646	1.81211	0.992982	22.3718	22.3681	18.2636	24.5842	22.9041	20.9515	22.3718	22.3681	NaN	24.5842	22.9041	20.9515	22.8462	23.2936	NaN	23.409	22.3283	21.8259	Toxoplasma gondii (strain ATCC 50611 / Me49)	4	4	4	11.7	11.7	11.7	50.016	0	25.997	45870000	10	2	2	0	3	2	1	0	4	0	3
P06576	P06576	P06576	ATP synthase subunit beta, mitochondrial	ATP5F1B		0.765283	0.33972	1.80874	1.52284	24.1664	23.8124	21.4755	26.1659	24.9241	23.7904	24.1664	23.8124	21.4755	26.1659	24.9241	23.7904	24.1834	24.7089	23.4425	25.0237	24.5078	23.2696	Homo sapiens	10	10	7	27.4	27.4	20.8	56.559	0	72.687	158110000	27	5	5	2	7	8	6	1	5	0	7
S8GME9	S8GME9	S8GME9	Tetratricopeptide repeat-containing protein	TGME49_263150		1.34255	0.166234	1.80869	2.4774	19.6316	19.42	20.6574	22.6401	21.5739	20.9211	19.6316	NaN	20.6574	22.6401	21.5739	20.9211	20.0655	NaN	NaN	21.7191	NaN	NaN	Toxoplasma gondii (strain ATCC 50611 / Me49)	3	3	3	8.9	8.9	8.9	45.417	0	18.194	14109000	3	1	0	1	1	1	1	0	0	0	1
A0A125YTT4;S8EQJ3	A0A125YTT4	A0A125YTT4	Ribosomal protein RPL37A	RPL37A		1.61815	0.127957	1.80817	2.95792	22.422	21.4389	20.8193	23.6669	23.4722	22.9656	22.422	21.4389	20.8193	23.6669	23.4722	22.9656	22.3076	21.864	22.2355	22.1725	21.7658	23.7091	Toxoplasma gondii (strain ATCC 50611 / Me49)	2	2	2	28.1	28.1	28.1	10.404	0	29.327	43458000	8	1	2	1	1	2	1	0	1	0	2
A0A125YTM2	A0A125YTM2	A0A125YTM2	Ribosomal protein RPL27A	RPL27A		0.708785	0.364474	1.80579	1.42947	24.1222	26.6889	23.4259	27.5491	26.6523	25.4529	24.1222	26.6889	23.4259	27.5491	26.6523	25.4529	25.1573	26.7624	25.5382	26.6043	26.473	26.1038	Toxoplasma gondii (strain ATCC 50611 / Me49)	5	5	5	36.7	36.7	36.7	16.344	0	30.608	485500000	28	3	5	4	4	4	4	1	6	2	5
A0A125YSV6	A0A125YSV6	A0A125YSV6	Eukaryotic translation initiation factor 4A, isoform 3, putative	TGME49_256770		1.37161	0.1664	1.8032	2.52591	24.5644	24.3009	24.0145	27.1003	26.1415	25.0476	24.5644	24.3009	24.0145	27.1003	26.1415	25.0476	25.1645	25.6766	25.0068	25.9981	25.4771	25.4434	Toxoplasma gondii (strain ATCC 50611 / Me49)	9	9	7	31.1	31.1	26.3	45.126	0	61.408	315020000	24	5	4	5	7	5	6	2	1	0	9
S8F3F2	S8F3F2	S8F3F2	WD domain, G-beta repeat-containing protein	TGME49_201710		0.375955	0.560686	1.79367	0.853621	21.285	23.81	22.3666	20.6029	26.6341	25.6057	21.285	23.81	22.3666	NaN	26.6341	25.6057	22.0911	24.4287	23.8162	NaN	25.1356	24.5402	Toxoplasma gondii (strain ATCC 50611 / Me49)	9	9	9	27.6	27.6	27.6	59.719	0	155.64	177880000	29	2	5	6	1	8	9	1	4	0	1
A0A125YGZ7	A0A125YGZ7	A0A125YGZ7	Nucleolar protein, putative	TGME49_247470		1.49796	0.143357	1.78899	2.74086	25.6883	25.0223	24.0017	26.273	27.1532	26.6531	25.6883	25.0223	24.0017	26.273	27.1532	26.6531	26.0815	25.3752	25.4595	24.4898	25.6599	25.4262	Toxoplasma gondii (strain ATCC 50611 / Me49)	14	14	14	36.2	36.2	36.2	59.939	0	98.305	440810000	43	6	10	10	2	10	11	6	5	3	0
A0A125YZM9	A0A125YZM9	A0A125YZM9	40S ribosomal protein S3a	RPS3A		2.05033	0.0832	1.78282	3.75688	30.9975	30.7032	30.7279	32.6169	33.2076	31.9525	30.9975	30.7032	30.7279	32.6169	33.2076	31.9525	31.3353	30.9666	32.1333	31.4363	32.5549	32.4577	Toxoplasma gondii (strain ATCC 50611 / Me49)	32	32	32	76.8	76.8	76.8	29.371	0	323.31	26332000000	449	23	23	25	25	29	28	41	52	58	80
A0A125YSW4	A0A125YSW4	A0A125YSW4	Preprotein translocase Sec61, putative	TGME49_269980		2.12756	0.0699167	1.77185	3.90366	24.7725	24.2828	23.6538	25.9441	26.2815	25.7991	24.7725	24.2828	23.6538	25.9441	26.2815	25.7991	25.3147	25.1658	25.1706	24.9372	25.6078	26.0675	Toxoplasma gondii (strain ATCC 50611 / Me49)	4	4	4	8.9	8.9	8.9	52.164	0	27.943	266780000	24	2	3	4	3	4	4	3	2	4	5
A0A125YPG1	A0A125YPG1	A0A125YPG1	S15 sporozoite-expressed protein	TGME49_216650		0.563307	0.432992	1.77038	1.18392	24.7674	23.5634	21.6487	27.2056	24.2227	23.8623	24.7674	23.5634	21.6487	27.2056	24.2227	23.8623	24.9315	24.718	23.5633	26.1177	23.8849	24.4781	Toxoplasma gondii (strain ATCC 50611 / Me49)	8	8	8	27.3	27.3	27.3	48.987	0	53.019	233840000	28	5	3	1	8	3	4	4	3	1	11
A0A125YYP6	A0A125YYP6	A0A125YYP6	Heat shock protein	TGME49_251780		0.876365	0.29881	1.75586	1.70002	26.9378	26.4767	24.4212	27.2107	28.7433	27.1493	26.9378	26.4767	24.4212	27.2107	28.7433	27.1493	26.9648	26.6118	26.2052	25.6442	27.1301	25.9573	Toxoplasma gondii (strain ATCC 50611 / Me49)	25	24	24	44.5	43.5	43.5	78.25	0	323.31	997920000	115	11	17	14	4	22	19	16	11	5	4
S8F761	S8F761	S8F761	Dense granule protein GRA8	GRA8		0.867582	0.297672	1.75266	1.68544	26.8627	25.2049	24.0674	27.9611	27.1126	26.3193	26.8627	25.2049	24.0674	27.9611	27.1126	26.3193	26.8621	25.5318	25.3684	26.5348	26.1103	26.8662	Toxoplasma gondii (strain ATCC 50611 / Me49)	2	2	2	7.8	7.8	7.8	28.628	0	28.829	668420000	51	2	2	2	2	2	2	11	5	4	12
A0A125YNR2	A0A125YNR2	A0A125YNR2	DEAD (Asp-Glu-Ala-Asp) box polypeptide DDX39	DDX39		1.26547	0.184547	1.7408	2.33516	25.0494	24.7908	23.8481	27.1505	26.4388	25.3214	25.0494	24.7908	23.8481	27.1505	26.4388	25.3214	24.7836	25.6301	25.9274	25.9318	25.3771	26.0116	Toxoplasma gondii (strain ATCC 50611 / Me49)	14	14	14	44.9	44.9	44.9	49.113	0	95.982	360720000	36	7	7	6	10	9	9	1	3	0	13
A0A125YLG2	A0A125YLG2	A0A125YLG2	Eukaryotic initiation factor-4A, putative	TGME49_250770		0.615759	0.410336	1.73803	1.27084	26.6703	25.7155	23.0205	28.1522	26.3419	26.1264	26.6703	25.7155	23.0205	28.1522	26.3419	26.1264	26.9927	26.3188	23.9094	27.517	25.7265	26.2752	Toxoplasma gondii (strain ATCC 50611 / Me49)	16	16	14	43.9	43.9	39.6	46.673	0	110.32	627020000	43	7	8	6	9	11	11	5	7	0	12
S8GK08	S8GK08	S8GK08	Uncharacterized protein	TGME49_297900		0.356128	0.576869	1.73527	0.81543	22.2123	21.4284	21.5669	19.6678	26.5194	24.2263	22.2123	21.4284	21.5669	NaN	26.5194	24.2263	22.0111	22.1052	23.2737	NaN	25.0208	23.2303	Toxoplasma gondii (strain ATCC 50611 / Me49)	11	11	11	19.9	19.9	19.9	82.719	0	77.402	126610000	18	1	3	4	0	11	8	0	0	0	0
A0A125YYJ1	A0A125YYJ1	A0A125YYJ1	Ribosomal protein RPS4	RPS4		1.32515	0.168235	1.73354	2.43355	29.3688	29.6202	30.3213	30.8027	32.5702	31.138	29.3688	29.6202	30.3213	30.8027	32.5702	31.138	30.021	30.1079	31.2171	29.9228	31.8672	31.3707	Toxoplasma gondii (strain ATCC 50611 / Me49)	24	24	24	57.4	57.4	57.4	35.507	0	323.31	13473000000	342	14	20	20	15	24	21	20	32	50	40
S8F7Q1	S8F7Q1	S8F7Q1	L1P family of ribosomal protein	TGME49_252270		0.9208	0.277833	1.73291	1.76987	24.6326	21.9607	23.0843	25.7582	24.7578	24.3603	24.6326	21.9607	23.0843	25.7582	24.7578	24.3603	24.7241	23.0935	24.8291	24.7509	24.2711	24.6721	Toxoplasma gondii (strain ATCC 50611 / Me49)	6	6	6	12	12	12	65.499	0	39.344	145640000	21	6	3	4	6	5	4	2	0	3	5
A0A125YWL1	A0A125YWL1	A0A125YWL1	Microneme protein MIC13	MIC13		0.322684	0.615883	1.72939	0.752066	24.5789	21.0158	22.0384	27.8912	21.3104	23.6196	24.5789	21.0158	22.0384	27.8912	21.3104	23.6196	24.0615	22.9229	23.5459	26.975	21.7168	24.5092	Toxoplasma gondii (strain ATCC 50611 / Me49)	6	6	6	19	19	19	51.459	0	70.157	295910000	15	4	1	3	6	1	4	2	0	1	7
A0A125YTH5	A0A125YTH5	A0A125YTH5	Ribosomal protein RPL11	RPL11		0.864648	0.295538	1.72296	1.6779	23.1391	25.4421	22.64	25.6145	25.9587	24.8168	23.1391	25.4421	22.64	25.6145	25.9587	24.8168	23.4858	26.4359	23.9255	24.1659	25.3587	24.8546	Toxoplasma gondii (strain ATCC 50611 / Me49)	4	4	4	24.6	24.6	24.6	20.199	0	26.018	207500000	19	2	2	2	3	2	2	0	6	2	4
A0A125YFB2	A0A125YFB2	A0A125YFB2	Nuclear cap-binding protein subunit 2	TGME49_289560		0.463772	0.487404	1.72288	1.00999	23.3373	18.91	22.3688	24.7996	23.2309	21.7543	23.3373	NaN	22.3688	24.7996	23.2309	21.7543	23.6867	NaN	23.341	23.5138	22.3926	23.6634	Toxoplasma gondii (strain ATCC 50611 / Me49)	3	3	3	12.8	12.8	12.8	30.573	0	20.843	58598000	9	3	0	2	3	2	1	2	0	2	2
P18124	P18124	P18124	60S ribosomal protein L7	RPL7		0.386346	0.554071	1.71631	0.87089	23.2774	24.533	19.2247	24.3852	25.5498	22.2489	23.2774	24.533	NaN	24.3852	25.5498	22.2489	23.6668	25.0835	NaN	23.3604	24.1859	22.3233	Homo sapiens	3	3	3	14.1	14.1	14.1	29.225	0	18.59	110460000	7	2	3	0	2	2	2	1	3	0	1
A0A125YY13;P36873;P62136;P62140	A0A125YY13	A0A125YY13	Serine/threonine-protein phosphatase	TGME49_310700		1.42451	0.1584	1.71181	2.59659	26.118	25.4205	24.996	27.7821	27.5629	26.325	26.118	25.4205	24.996	27.7821	27.5629	26.325	26.6752	26.006	26.7953	26.9627	26.4784	26.7142	Toxoplasma gondii (strain ATCC 50611 / Me49)	13	13	13	53.3	53.3	53.3	35.005	0	104.61	664340000	56	7	8	9	8	11	11	4	6	4	9
S8EXW9	S8EXW9	S8EXW9	Ribosomal protein RPL6	RPL6		0.49722	0.46915	1.71067	1.06796	26.3639	27.477	24.0563	29.2243	28.2899	25.515	26.3639	27.477	24.0563	29.2243	28.2899	25.515	26.98	28.503	25.2794	27.8639	27.6919	25.3817	Toxoplasma gondii (strain ATCC 50611 / Me49)	9	9	9	34	34	34	31.222	0	171.06	1294000000	53	4	6	5	7	6	6	7	12	3	10
A0A125YWW4	A0A125YWW4	A0A125YWW4	Prohibitin	TGME49_233100		0.641904	0.404945	1.71053	1.31288	24.2489	22.0344	21.7245	25.9266	24.4131	22.7997	24.2489	22.0344	21.7245	25.9266	24.4131	22.7997	24.808	22.9322	23.0542	24.8463	23.5215	23.498	Toxoplasma gondii (strain ATCC 50611 / Me49)	4	4	4	24.5	24.5	24.5	32.061	0	41.009	121120000	13	2	2	1	4	3	2	3	1	0	5
A0A125YTQ1	A0A125YTQ1	A0A125YTQ1	DnaJ protein, putative	TGME49_258390		0.852478	0.302312	1.7037	1.65638	27.7083	26.5715	25.1911	29.2434	28.0838	27.2548	27.7083	26.5715	25.1911	29.2434	28.0838	27.2548	27.8822	27.6482	26.6808	28.1739	27.5357	27.6249	Toxoplasma gondii (strain ATCC 50611 / Me49)	17	17	17	48.9	48.9	48.9	44.653	0	150.98	1437500000	95	13	12	12	14	15	14	12	11	5	26
A0A125YHE3	A0A125YHE3	A0A125YHE3	Pescadillo homolog	TGME49_239790		1.10236	0.215921	1.70343	2.06073	22.1534	21.6224	21.0026	22.0932	24.3061	23.4895	22.1534	21.6224	21.0026	NaN	24.3061	23.4895	22.683	22.2399	22.3509	NaN	22.5849	22.4316	Toxoplasma gondii (strain ATCC 50611 / Me49)	6	6	6	9.3	9.3	9.3	82.154	0	37.632	42513000	9	2	3	3	0	5	3	1	1	0	0
S8F1L0	S8F1L0	S8F1L0	Rhoptry kinase family protein ROP39	ROP39		1.77543	0.106769	1.69846	3.20688	24.4755	24.8733	24.9257	25.8187	27.2091	26.3421	24.4755	24.8733	24.9257	25.8187	27.2091	26.3421	24.6194	25.6344	26.5381	25.1097	26.6172	26.3857	Toxoplasma gondii (strain ATCC 50611 / Me49)	7	7	7	14.5	14.5	14.5	65.132	0	49.623	385330000	32	3	5	5	4	5	6	1	5	5	5
S8G4S4	S8G4S4	S8G4S4	Lysine decarboxylase family protein	TGME49_236570		0.815253	0.320542	1.69756	1.59557	24.7483	24.2066	22.4756	26.8413	25.0514	24.6304	24.7483	24.2066	22.4756	26.8413	25.0514	24.6304	25.2437	25.0859	24.2733	25.6985	24.5695	24.9868	Toxoplasma gondii (strain ATCC 50611 / Me49)	7	7	7	21.7	21.7	21.7	43.954	0	50.205	234360000	23	4	3	3	5	4	6	1	2	1	8
A0A125YXI9	A0A125YXI9	A0A125YXI9	Heat shock protein HSP70	HSP70		1.9258	0.0920625	1.69225	3.48022	30.414	30.1633	29.678	31.21	32.3183	31.8037	30.414	30.1633	29.678	31.21	32.3183	31.8037	30.5713	30.6496	31.184	29.2441	30.8351	30.6298	Toxoplasma gondii (strain ATCC 50611 / Me49)	47	45	39	71.1	68.5	60.5	72.88	0	323.31	15080000000	569	35	41	38	31	41	44	69	92	58	55
A0A125YVR5	A0A125YVR5	A0A125YVR5	Uncharacterized protein	TGME49_211250		1.37142	0.163262	1.69011	2.50214	21.4559	22.4516	22.4548	22.8987	24.4616	24.0723	21.4559	22.4516	22.4548	22.8987	24.4616	24.0723	22.8922	23.6621	23.3392	22.8561	23.6033	24.2415	Toxoplasma gondii (strain ATCC 50611 / Me49)	4	4	4	23.3	23.3	23.3	28.568	0	27.412	62924000	6	1	1	2	1	3	2	0	1	0	1
A0A125YYW8	A0A125YYW8	A0A125YYW8	Histone arginine methyltransferase PRMT1	PRMT1		0.466848	0.48509	1.67675	1.01376	23.6166	22.6426	20.6269	26.5128	22.9819	22.4216	23.6166	22.6426	20.6269	26.5128	22.9819	22.4216	23.8387	23.9206	22.6321	25.3689	22.3422	23.2904	Toxoplasma gondii (strain ATCC 50611 / Me49)	4	4	4	17.3	17.3	17.3	44.029	0	59.964	130680000	15	4	3	2	4	3	3	1	3	0	8
P10412	P10412	P10412	Histone H1.4	H1-4		0.776366	0.339352	1.67145	1.53034	31.812	31.2447	30.07	33.0104	34.0137	31.1169	31.812	31.2447	30.07	33.0104	34.0137	31.1169	32.0178	32.1489	30.896	32.181	33.2982	31.2482	Homo sapiens	21	13	3	43.8	29.7	9.6	21.865	0	323.31	35767000000	268	16	16	13	15	20	15	26	55	33	36
S8GDS3	S8GDS3	S8GDS3	T-complex protein 1 subunit gamma	TGME49_205440		0.262943	0.68356	1.67006	0.634098	17.6862	23.9936	22.456	19.6991	24.893	24.5539	17.6862	23.9936	22.456	NaN	24.893	24.5539	19.5845	23.774	23.2269	NaN	24.0887	24.0499	Toxoplasma gondii (strain ATCC 50611 / Me49)	8	8	8	18	18	18	60.612	0	53.948	78453000	21	1	7	7	1	7	7	0	4	2	1
S8F5K7	S8F5K7	S8F5K7	Translation elongation factor 2 family protein, putative	TGME49_205470		1.15244	0.20521	1.66448	2.13613	27.336	27.8942	26.0816	29.5514	28.6269	28.1271	27.336	27.8942	26.0816	29.5514	28.6269	28.1271	27.5709	28.2945	27.7288	27.7636	27.1552	26.8032	Toxoplasma gondii (strain ATCC 50611 / Me49)	26	26	25	39.3	39.3	38	106.57	0	251.64	1984300000	107	11	17	18	12	18	24	9	16	6	15
A0A125YN52	A0A125YN52	A0A125YN52	40S ribosomal protein S8	RPS8		1.53495	0.142481	1.66349	2.77275	28.3822	29.1413	29.2507	29.8318	31.2778	30.6551	28.3822	29.1413	29.2507	29.8318	31.2778	30.6551	28.8424	29.7372	30.4145	28.79	30.7373	30.7954	Toxoplasma gondii (strain ATCC 50611 / Me49)	14	14	14	57.6	57.6	57.6	23.561	0	323.31	6830600000	205	10	13	12	11	13	13	14	26	33	15
S8GCN4	S8GCN4	S8GCN4	Protein phosphatase 2C domain-containing protein	TGME49_310760		0.478178	0.477288	1.6597	1.0329	21.919	21.8739	17.8717	22.9325	22.868	20.8432	21.919	21.8739	NaN	22.9325	22.868	20.8432	22.353	22.7041	NaN	22.0115	22.1975	21.2938	Toxoplasma gondii (strain ATCC 50611 / Me49)	2	2	2	4.9	4.9	4.9	37.632	0	12.261	25350000	6	1	1	0	2	1	1	1	1	0	2
S8GP08	S8GP08	S8GP08	Eukaryotic translation initiation factor 3 subunit A	TGME49_201680		1.2376	0.188414	1.63889	2.27026	23.2129	24.5616	22.6601	24.9246	25.6326	24.7941	23.2129	24.5616	22.6601	24.9246	25.6326	24.7941	24.1292	24.6851	23.7864	23.829	24.0807	23.5564	Toxoplasma gondii (strain ATCC 50611 / Me49)	9	9	9	12	12	12	119.13	0	55.809	154070000	28	1	5	5	3	7	7	2	3	3	4
A0A0A0MS14	A0A0A0MS14	A0A0A0MS14	Immunoglobulin heavy variable 1-45	IGHV1-45		0.901062	0.291628	1.6332	1.7273	22.1952	22.5799	23.2276	23.8201	23.2376	25.8447	22.1952	22.5799	23.2276	23.8201	23.2376	25.8447	21.8433	22.6335	23.5653	22.8839	22.3358	25.2744	Homo sapiens	1	1	1	9.4	9.4	9.4	13.508	0.0031024	9.7306	105850000	13	1	1	1	1	1	1	0	0	1	2
S8G6A2	S8G6A2	S8G6A2	IWS1 transcription factor, putative	TGME49_227560		0.298126	0.640899	1.62763	0.702827	22.9301	23.621	17.4308	21.1243	24.7128	23.0276	22.9301	23.621	17.4308	NaN	24.7128	23.0276	23.1856	24.0096	NaN	NaN	23.0012	21.3825	Toxoplasma gondii (strain ATCC 50611 / Me49)	5	5	5	14.3	14.3	14.3	54.331	0	55.574	57119000	11	2	3	1	0	4	4	2	2	0	0
A0A125YP06	A0A125YP06	A0A125YP06	GAP40 protein	GAP40		0.679745	0.387144	1.59667	1.36761	24.5467	24.1455	21.8728	26.2921	25.0846	23.9783	24.5467	24.1455	21.8728	26.2921	25.0846	23.9783	24.5782	25.1564	23.6137	25.0584	24.7709	24.5472	Toxoplasma gondii (strain ATCC 50611 / Me49)	3	3	3	9.6	9.6	9.6	43.081	0	19.492	181180000	8	2	1	1	3	1	2	1	1	0	2
Q9P0L0	Q9P0L0	Q9P0L0	Vesicle-associated membrane protein-associated protein A	VAPA		0.366754	0.569939	1.59388	0.831673	22.5702	21.7149	20.8191	20.0951	26.1	23.6907	22.5702	21.7149	20.8191	NaN	26.1	23.6907	23.9293	22.2339	22.354	NaN	25.1914	23.9487	Homo sapiens	4	4	3	19.7	19.7	14.9	27.893	0	37.454	96986000	9	2	2	2	0	4	3	1	0	0	0
A0A125YNA1	A0A125YNA1	A0A125YNA1	RNA recognition motif-containing protein	TGME49_223930		0.378489	0.558433	1.591	0.853108	23.5355	19.2182	21.8256	25.3859	21.1122	22.8541	23.5355	19.2182	21.8256	25.3859	21.1122	22.8541	23.4558	22.2365	NaN	24.5298	NaN	NaN	Toxoplasma gondii (strain ATCC 50611 / Me49)	5	5	5	10.7	10.7	10.7	40.671	0	30.696	70180000	6	3	1	1	3	1	2	1	0	0	3
S8EXL5	S8EXL5	S8EXL5	Uncharacterized protein	TGME49_226380		0.528627	0.454969	1.58924	1.11649	27.037	23.1864	24.007	27.154	26.7189	25.1251	27.037	23.1864	24.007	27.154	26.7189	25.1251	27.1729	24.4324	25.7577	26.2661	26.1112	25.8398	Toxoplasma gondii (strain ATCC 50611 / Me49)	12	12	12	30.4	30.4	30.4	42.612	0	108.41	460510000	42	10	4	6	9	10	8	9	1	4	6
A0A125YRB2	A0A125YRB2	A0A125YRB2	Fructose-bisphospatase I	TGME49_205380		0.743904	0.350093	1.58453	1.47053	25.4588	24.9726	23.1996	27.2525	26.2764	24.8557	25.4588	24.9726	23.1996	27.2525	26.2764	24.8557	26.1967	25.0648	23.9045	26.7898	25.0721	25.3585	Toxoplasma gondii (strain ATCC 50611 / Me49)	9	9	9	26.8	26.8	26.8	42.245	0	63.912	360200000	28	8	7	3	8	7	5	5	2	0	10
A0A125YRX2	A0A125YRX2	A0A125YRX2	Ribosomal protein RPS23	RPS23		0.561875	0.437957	1.58094	1.17211	25.0864	26.7336	23.6247	27.6761	27.5154	24.9961	25.0864	26.7336	23.6247	27.6761	27.5154	24.9961	25.8096	27.1128	25.16	26.8743	26.5123	26.004	Toxoplasma gondii (strain ATCC 50611 / Me49)	5	5	5	35.7	35.7	35.7	15.801	0	49.77	599910000	21	2	4	2	2	4	4	2	4	2	4
A0A125YRG3	A0A125YRG3	A0A125YRG3	Prohibitin	TGME49_243950		1.50225	0.149333	1.57708	2.69275	25.7351	25.9581	24.9104	27.8441	26.7206	26.77	25.7351	25.9581	24.9104	27.8441	26.7206	26.77	26.0695	26.5777	26.8434	26.7878	25.9509	27.2023	Toxoplasma gondii (strain ATCC 50611 / Me49)	10	10	10	47.6	47.6	47.6	30.221	0	97.054	618540000	43	6	6	7	8	7	9	2	5	6	7
A0A125YUB3	A0A125YUB3	A0A125YUB3	Proteasome regulatory subunit	TGME49_269840		0.751318	0.348337	1.574	1.48154	21.2615	21.7357	19.6279	23.3573	22.963	21.0268	21.2615	21.7357	19.6279	23.3573	22.963	21.0268	21.8781	22.2214	21.2935	22.6191	22.0629	21.6601	Toxoplasma gondii (strain ATCC 50611 / Me49)	2	2	2	8.6	8.6	8.6	35.261	0	12.102	27875000	5	1	2	1	1	2	1	1	0	0	1
A0A125YUF7	A0A125YUF7	A0A125YUF7	Ribosomal protein RPL7	RPL7		1.3922	0.163657	1.56893	2.50795	31.2681	31.9465	30.7137	33.0726	33.4287	32.1338	31.2681	31.9465	30.7137	33.0726	33.4287	32.1338	31.3962	32.3854	32.1752	31.9119	32.5021	32.2675	Toxoplasma gondii (strain ATCC 50611 / Me49)	22	22	22	59.7	59.7	59.7	30.121	0	323.31	33793000000	390	17	20	18	18	21	18	40	49	48	75
A0A125YZT1	A0A125YZT1	A0A125YZT1	Transport protein Sec24, putative	TGME49_277000		0.945276	0.270689	1.55909	1.78872	22.995	23.0324	22.1599	22.8941	25.2774	24.6931	22.995	23.0324	22.1599	22.8941	25.2774	24.6931	23.6414	23.6597	23.2274	21.9222	23.5761	23.3723	Toxoplasma gondii (strain ATCC 50611 / Me49)	10	10	10	15.8	15.8	15.8	108.03	0	69.502	97210000	24	3	5	5	3	7	6	2	2	0	3
A0A125YQV2	A0A125YQV2	A0A125YQV2	Ribosomal protein RPL3	RPL3		1.62901	0.12804	1.55459	2.8995	29.4475	30.4464	30.6147	31.825	32.0798	31.2675	29.4475	30.4464	30.6147	31.825	32.0798	31.2675	29.647	30.8787	31.6694	30.7882	31.2985	31.4789	Toxoplasma gondii (strain ATCC 50611 / Me49)	29	29	28	61.4	61.4	59.1	44.056	0	323.31	14768000000	357	22	23	26	23	26	25	23	47	61	59
S8EVY2	S8EVY2	S8EVY2	Ubiquitin-like domain-containing protein	TGME49_266970		0.351272	0.584419	1.55286	0.801959	27.9887	24.8872	22.9556	28.9473	26.3257	25.2171	27.9887	24.8872	22.9556	28.9473	26.3257	25.2171	28.1519	25.7304	24.814	27.9656	25.9095	25.4435	Toxoplasma gondii (strain ATCC 50611 / Me49)	16	16	16	64.7	64.7	64.7	35.138	0	152.08	946220000	63	12	6	4	14	7	7	14	6	2	23
S8EZC4	S8EZC4	S8EZC4	Uncharacterized protein	TGME49_215220		0.379624	0.561639	1.55179	0.854021	24.9559	22.5274	19.6105	25.3794	22.9091	23.4606	24.9559	22.5274	19.6105	25.3794	22.9091	23.4606	23.9541	23.4743	22.1241	24.3422	21.8979	24.0816	Toxoplasma gondii (strain ATCC 50611 / Me49)	7	7	7	27.5	27.5	27.5	68.629	0	52.971	102460000	15	7	2	2	7	2	3	4	0	0	6
A0A125YPB5	A0A125YPB5	A0A125YPB5	IMP2_N domain-containing protein	TGME49_255420		0.774496	0.339516	1.55141	1.51659	22.1826	23.3399	21.2394	24.5139	24.4866	22.4156	22.1826	23.3399	21.2394	24.5139	24.4866	22.4156	23.0894	23.7344	23.4841	22.9671	23.3681	23.5782	Toxoplasma gondii (strain ATCC 50611 / Me49)	4	4	4	30.2	30.2	30.2	30.213	0	24.731	70910000	9	1	4	1	2	4	2	0	1	1	2
A0A125YLN3	A0A125YLN3	A0A125YLN3	Eukaryotic translation initiation factor 3 subunit G	TGME49_294670		1.07929	0.230275	1.54039	1.99811	24.2271	22.3057	23.5399	25.6197	24.4282	24.646	24.2271	22.3057	23.5399	25.6197	24.4282	24.646	24.6214	23.0888	24.99	24.529	23.9285	25.0734	Toxoplasma gondii (strain ATCC 50611 / Me49)	6	6	6	34.7	34.7	34.7	31.812	0	48.351	137400000	22	4	3	4	4	3	4	1	3	3	4
S8GLC5	S8GLC5	S8GLC5	Heat shock protein 101, putative	TGME49_257990		0.764844	0.343959	1.53646	1.49975	20.9035	21.2974	20.256	20.6197	23.3907	23.0558	20.9035	21.2974	20.256	NaN	23.3907	23.0558	NaN	21.8692	22.255	NaN	21.0575	22.1602	Toxoplasma gondii (strain ATCC 50611 / Me49)	6	6	6	9.5	9.5	9.5	104.3	0	34.614	25508000	8	1	3	2	0	5	4	1	0	0	0
A0A125YMK6	A0A125YMK6	A0A125YMK6	Histidyl-tRNA synthetase (HisRS), putative	TGME49_280600		0.591856	0.4215	1.53522	1.21931	23.8697	25.4462	21.8831	25.8505	25.7441	24.2101	23.8697	25.4462	21.8831	25.8505	25.7441	24.2101	24.6353	25.641	23.3287	24.2879	23.8746	22.9314	Toxoplasma gondii (strain ATCC 50611 / Me49)	10	10	10	9.1	9.1	9.1	134.87	0	94.516	201020000	28	2	9	5	4	9	6	1	8	0	4
A0A125YKU4	A0A125YKU4	A0A125YKU4	DnaJ family chaperone, putative	TGME49_311240		0.845148	0.313143	1.52939	1.62663	23.926	26.1002	23.4241	25.9634	26.3418	25.7333	23.926	26.1002	23.4241	25.9634	26.3418	25.7333	24.2429	26.549	23.9474	25.175	25.2162	24.9727	Toxoplasma gondii (strain ATCC 50611 / Me49)	9	9	9	30.8	30.8	30.8	47.448	0	85.183	305390000	52	3	8	5	2	4	7	3	18	6	3
A0A125YSB6	A0A125YSB6	A0A125YSB6	Proteasome subunit alpha type	TGME49_216450		0.448785	0.503526	1.52102	0.976127	21.4945	19.1219	18.833	23.6793	20.5319	19.8013	21.4945	NaN	NaN	23.6793	20.5319	19.8013	22.1319	NaN	NaN	22.3308	20.3082	21.0142	Toxoplasma gondii (strain ATCC 50611 / Me49)	2	2	2	11.2	11.2	11.2	27.939	0	13.945	18818000	3	1	0	0	2	1	1	0	0	0	2
A0A125YJ40	A0A125YJ40	A0A125YJ40	Glyceraldehyde-3-phosphate dehydrogenase	GAPDH1		1.49134	0.146454	1.51692	2.65663	31.3026	31.0608	30.1364	32.9043	32.3106	31.8356	31.3026	31.0608	30.1364	32.9043	32.3106	31.8356	31.7533	31.6104	31.1794	32.0305	31.6528	32.002	Toxoplasma gondii (strain ATCC 50611 / Me49)	27	27	26	62	62	62	53.339	0	323.31	23266000000	501	24	21	18	26	22	22	57	70	44	97
S8F5C0	S8F5C0	S8F5C0	Hydrolase_4 domain-containing protein	TGME49_286580		0.606813	0.418451	1.51387	1.24256	20.5253	21.2839	21.0606	20.284	23.4423	23.6851	20.5253	21.2839	21.0606	NaN	23.4423	23.6851	22.9084	21.4979	21.6362	NaN	21.4895	22.4044	Toxoplasma gondii (strain ATCC 50611 / Me49)	5	5	5	7	7	7	107.24	0	30.664	31135000	9	1	3	3	0	4	5	1	0	0	0
S8GEA9	S8GEA9	S8GEA9	COPI protein, putative	TGME49_235020		0.598892	0.422086	1.50178	1.22873	23.2058	24.0204	22.0765	22.7062	25.9081	25.1938	23.2058	24.0204	22.0765	22.7062	25.9081	25.1938	23.8814	23.7504	23.3268	23.9232	24.225	23.9679	Toxoplasma gondii (strain ATCC 50611 / Me49)	19	19	19	23	23	23	137.06	0	140.64	139300000	30	4	8	7	4	9	12	4	3	0	3
A0A125YH18	A0A125YH18	A0A125YH18	Actin ACT1	ACT1		1.73503	0.117535	1.49991	3.05942	29.8992	29.3224	29.5332	31.7887	30.7214	30.7444	29.8992	29.3224	29.5332	31.7887	30.7214	30.7444	30.1684	29.6112	30.6667	30.9808	29.9212	30.9964	Toxoplasma gondii (strain ATCC 50611 / Me49)	27	27	22	75	75	62.2	41.907	0	323.31	9728600000	332	20	18	23	25	22	24	27	35	47	62
S8F4W1	S8F4W1	S8F4W1	Uncharacterized protein	TGME49_239010		0.313556	0.624477	1.49917	0.729775	25.1263	21.2868	18.5061	23.589	23.4197	22.408	25.1263	21.2868	18.5061	23.589	23.4197	22.408	25.1538	21.5582	20.9471	22.5981	21.9484	21.2461	Toxoplasma gondii (strain ATCC 50611 / Me49)	3	3	3	8.5	8.5	8.5	79.587	0	19.645	68959000	12	3	3	1	2	3	2	6	1	0	1
A0A125YVK6	A0A125YVK6	A0A125YVK6	Helicase associated domain (Ha2) protein	TGME49_295070		0.415676	0.530757	1.49652	0.916917	20.0198	19.0665	18.3217	18.6512	23.4599	19.7865	20.0198	19.0665	18.3217	NaN	23.4599	NaN	20.0703	19.9868	20.1712	NaN	21.8385	NaN	Toxoplasma gondii (strain ATCC 50611 / Me49)	5	5	5	4.4	4.4	4.4	175.25	0	30.361	13478000	5	1	1	1	1	4	0	0	0	0	1
S8GJ33	S8GJ33	S8GJ33	VID27 domain-containing protein	TGME49_252510		0.881816	0.296872	1.49254	1.68003	21.349	20.733	18.9091	21.2505	22.0133	22.2049	21.349	20.733	18.9091	21.2505	22.0133	22.2049	20.8354	21.2553	20.649	21.3931	20.6485	20.4018	Toxoplasma gondii (strain ATCC 50611 / Me49)	3	3	3	6.7	6.7	6.7	80.603	0	18.553	16469000	6	2	1	1	1	1	2	1	1	0	1
A0A125YX80	A0A125YX80	A0A125YX80	Uncharacterized protein	TGME49_257070		0.907825	0.292758	1.492	1.7208	21.9945	22.1808	20.804	24.1244	23.3709	21.96	21.9945	22.1808	20.804	24.1244	23.3709	21.96	22.4587	22.8762	22.2591	23.2338	22.5671	22.4259	Toxoplasma gondii (strain ATCC 50611 / Me49)	1	1	1	2.1	2.1	2.1	49.892	0.0047348	6.5589	43979000	3	1	1	1	1	1	1	1	0	0	1
P82933	P82933	P82933	28S ribosomal protein S9, mitochondrial	MRPS9		0.881325	0.297473	1.4884	1.67874	20.8103	20.0098	18.3174	21.7335	21.0883	20.7809	20.8103	NaN	NaN	21.7335	21.0883	20.7809	NaN	NaN	NaN	NaN	20.4178	NaN	Homo sapiens	2	2	2	5.8	5.8	5.8	45.834	0.0010571	11.118	9356900	1	1	0	0	1	1	1	0	0	0	0
A0A125YP92	A0A125YP92	A0A125YP92	Cathepsin B	TGME49_249670		0.557863	0.44354	1.48799	1.16004	21.8662	19.6829	21.7523	23.3066	20.7131	23.7457	21.8662	NaN	21.7523	23.3066	20.7131	23.7457	22.6482	NaN	22.5339	22.8743	21.5065	24.0066	Toxoplasma gondii (strain ATCC 50611 / Me49)	4	4	4	7	7	7	62.476	0	25.319	33516000	12	2	0	4	2	3	4	1	0	0	2
A0A125YY77	A0A125YY77	A0A125YY77	Cell-cycle-associated protein kinase GSK, putative	TGME49_265330		0.449301	0.50336	1.48492	0.975504	26.46	23.7171	23.5997	28.1648	25.4575	24.6093	26.46	23.7171	23.5997	28.1648	25.4575	24.6093	26.6783	25.2885	24.9994	27.2542	24.6321	25.151	Toxoplasma gondii (strain ATCC 50611 / Me49)	11	11	11	39.1	39.1	39.1	44.467	0	114.32	491390000	37	9	6	6	9	8	5	6	4	1	12
Q7Z3K6	Q7Z3K6	Q7Z3K6	Mesoderm induction early response protein 3	MIER3		0.425175	0.522673	1.47883	0.933021	24.5159	26.6477	28.7886	26.6469	28.2361	29.5057	24.5159	26.6477	28.7886	26.6469	28.2361	29.5057	24.1661	26.7743	29.9824	25.6923	26.2281	29.5829	Homo sapiens	1	1	1	2	2	2	61.436	0.0081522	6.309	1776300000	43	1	1	1	1	1	1	0	2	10	2
S8F876	S8F876	S8F876	Phosphohistidine phosphatase	TGME49_222952		1.23601	0.190608	1.47839	2.23411	23.3665	22.1102	23.9488	24.3545	24.8565	24.6497	23.3665	22.1102	23.9488	24.3545	24.8565	24.6497	24.5497	23.3458	24.9602	24.2637	23.8275	24.7604	Toxoplasma gondii (strain ATCC 50611 / Me49)	6	6	6	23.1	23.1	23.1	42.099	0	70.671	109680000	19	2	4	5	2	5	5	2	3	1	2
A0A125YGG4	A0A125YGG4	A0A125YGG4	Fructose-bisphospatase II	TGME49_247510		1.48243	0.150161	1.47682	2.62951	28.996	28.5429	27.9634	30.5011	30.123	29.3086	28.996	28.5429	27.9634	30.5011	30.123	29.3086	29.0576	29.2807	29.1069	29.2064	29.3425	29.6132	Toxoplasma gondii (strain ATCC 50611 / Me49)	19	19	19	52.8	52.8	52.8	42.397	0	323.31	4542100000	213	15	13	18	15	16	18	20	22	26	33
A0A125YJ58	A0A125YJ58	A0A125YJ58	Oxidoreductase, short chain dehydrogenase/reductase family protein	TGME49_231920		0.599905	0.42088	1.47307	1.22843	24.3137	23.0042	21.0976	25.2924	24.2584	23.2839	24.3137	23.0042	21.0976	25.2924	24.2584	23.2839	24.3208	24.4196	23.4091	24.0517	23.6412	23.546	Toxoplasma gondii (strain ATCC 50611 / Me49)	4	4	4	19.5	19.5	19.5	33.734	0	27.142	102880000	12	3	1	1	3	2	3	2	1	1	3
A0A125YJG2	A0A125YJG2	A0A125YJG2	40S ribosomal protein SA	RPSA		0.637647	0.407459	1.46849	1.28958	27.8134	26.0773	25.4047	29.3083	27.6495	26.743	27.8134	26.0773	25.4047	29.3083	27.6495	26.743	28.1134	26.9492	27.1772	28.2612	26.8585	27.0393	Toxoplasma gondii (strain ATCC 50611 / Me49)	11	11	11	53.7	53.7	53.7	31.512	0	166.38	1338700000	55	10	7	7	10	7	10	7	8	5	14
A0A125YQ87	A0A125YQ87	A0A125YQ87	CS domain-containing protein	TGME49_321520		0.705185	0.376283	1.46015	1.39743	20.5264	20.3742	19.0837	23.0585	21.0015	20.3047	20.5264	20.3742	19.0837	23.0585	21.0015	20.3047	NaN	20.9603	20.5919	NaN	20.5235	20.8015	Toxoplasma gondii (strain ATCC 50611 / Me49)	2	2	2	15	15	15	24.783	0	12.922	15555000	2	1	1	1	1	1	1	0	0	0	1
A0A125YHZ2	A0A125YHZ2	A0A125YHZ2	Ribosomal protein RPS15	RPS15		1.42012	0.164232	1.44862	2.51989	21.783	22.2668	20.9772	23.2557	23.5477	22.5696	21.783	22.2668	20.9772	23.2557	23.5477	22.5696	22.328	23.208	22.4724	21.8955	22.508	23.1312	Toxoplasma gondii (strain ATCC 50611 / Me49)	2	2	2	19.3	19.3	19.3	17.157	0	12.479	39221000	10	1	1	1	2	1	1	2	1	0	3
S8G4N2	S8G4N2	S8G4N2	Ethylene inducible protein, putative	TGME49_237140		0.461374	0.495192	1.44452	0.994578	22.2866	23.2369	19.5551	24.6416	22.7551	22.0156	22.2866	23.2369	19.5551	24.6416	22.7551	22.0156	21.9075	24.0163	21.6071	23.2973	22.0461	22.5138	Toxoplasma gondii (strain ATCC 50611 / Me49)	4	4	4	24.1	24.1	24.1	32.703	0	28.377	53264000	10	3	2	1	4	1	2	0	2	0	5
A0A125YHZ4;Q9P2R7	A0A125YHZ4	A0A125YHZ4	Succinate--CoA ligase [ADP-forming] subunit beta, mitochondrial	TGME49_309752		1.22318	0.193189	1.43438	2.20367	25.0972	24.8844	24.2841	27.1767	25.6524	25.7397	25.0972	24.8844	24.2841	27.1767	25.6524	25.7397	25.9258	25.5366	25.7131	26.2199	25.0978	25.7568	Toxoplasma gondii (strain ATCC 50611 / Me49)	10	10	10	28.3	28.3	28.3	53.388	0	65.044	347770000	25	5	5	5	7	4	7	2	0	1	9
A0A125YUR1	A0A125YUR1	A0A125YUR1	Eukaryotic translation initiation factor 3 subunit 7, putative	TGME49_317720		1.02819	0.245864	1.43117	1.89919	24.3408	25.4352	23.9411	25.076	26.6619	26.2727	24.3408	25.4352	23.9411	25.076	26.6619	26.2727	25.123	25.4618	25.0685	24.3129	25.4576	25.1789	Toxoplasma gondii (strain ATCC 50611 / Me49)	13	13	13	29.2	29.2	29.2	68.766	0	82.063	305350000	36	4	7	9	1	9	13	5	4	3	1
S8FZM1	S8FZM1	S8FZM1	Protein phosphatase 2C domain-containing protein	TGME49_218590		0.784302	0.339681	1.42735	1.51921	20.0135	20.7816	21.3976	20.9701	23.5105	21.9941	20.0135	20.7816	21.3976	NaN	23.5105	21.9941	21.3371	22.3015	22.4453	NaN	21.5269	20.9813	Toxoplasma gondii (strain ATCC 50611 / Me49)	4	4	4	6.6	6.6	6.6	97.636	0	23.985	21751000	10	1	2	3	0	3	3	0	2	0	0
A0A125YNC3	A0A125YNC3	A0A125YNC3	Coatomer subunit gamma	TGME49_273370		0.444153	0.50766	1.42413	0.963857	19.6645	22.7268	20.8193	20.5442	24.1393	22.7995	19.6645	22.7268	20.8193	NaN	24.1393	22.7995	21.8457	23.1885	21.945	NaN	22.3292	21.8416	Toxoplasma gondii (strain ATCC 50611 / Me49)	6	6	6	8.5	8.5	8.5	112.29	0	39.598	35401000	10	1	5	3	1	5	4	0	3	0	1
A0A125YJ44	A0A125YJ44	A0A125YJ44	S1 RNA binding domain-containing protein	TGME49_211670		0.775295	0.345517	1.41931	1.50417	24.8709	23.8872	23.1934	26.7537	24.9652	24.4904	24.8709	23.8872	23.1934	26.7537	24.9652	24.4904	25.4767	24.8051	24.707	25.512	24.5516	24.7546	Toxoplasma gondii (strain ATCC 50611 / Me49)	7	7	7	25.4	25.4	25.4	42.217	0	89.858	225260000	32	4	4	4	6	4	5	4	4	2	8
A0A125YM20	A0A125YM20	A0A125YM20	Uncharacterized protein	TGME49_246570		0.812569	0.329429	1.41267	1.56171	20.3799	21.9733	21.123	21.4488	23.7337	22.5319	NaN	21.9733	21.123	21.4488	23.7337	22.5319	NaN	22.8036	22.5072	NaN	23.0631	22.9825	Toxoplasma gondii (strain ATCC 50611 / Me49)	2	2	2	11.1	11.1	11.1	26.004	0	12.122	29277000	5	0	1	1	1	1	1	0	2	1	0
S8GMW2	S8GMW2	S8GMW2	Uncharacterized protein	TGME49_280370		0.64175	0.408072	1.40992	1.29149	22.0917	21.9854	19.5821	21.5132	23.2255	23.1502	22.0917	21.9854	19.5821	21.5132	23.2255	23.1502	22.6739	21.9714	21.2614	21.4681	21.7726	21.6944	Toxoplasma gondii (strain ATCC 50611 / Me49)	4	4	4	11.7	11.7	11.7	71.865	0	25.564	31516000	11	1	3	2	1	3	4	0	2	0	1
A0A125YUN8	A0A125YUN8	A0A125YUN8	3-ketoacyl-(Acyl-carrier-protein) reductase	TGME49_217740		0.63365	0.411272	1.40436	1.278	21.1979	22.4942	20.9744	24.4701	22.9853	21.4242	21.1979	22.4942	20.9744	24.4701	22.9853	21.4242	22.5418	22.2996	22.4504	23.7005	22.2416	22.2178	Toxoplasma gondii (strain ATCC 50611 / Me49)	4	4	4	19.9	19.9	19.9	39.04	0	27.442	44731000	10	1	3	3	3	4	2	1	1	0	3
A0A125YSI7;Q9NQI0;Q7L014	A0A125YSI7	A0A125YSI7	DEAD (Asp-Glu-Ala-Asp) box polypeptide DDX3X	DDX3X		1.19054	0.202041	1.40181	2.14507	29.0829	27.5798	27.4379	29.769	29.3367	29.2003	29.0829	27.5798	27.4379	29.769	29.3367	29.2003	28.9515	28.0649	28.8545	27.9043	27.9466	28.0226	Toxoplasma gondii (strain ATCC 50611 / Me49)	39	39	38	71.8	71.8	70.2	78.592	0	323.31	3160800000	208	25	25	32	21	32	33	40	22	20	28
A0A125YR84	A0A125YR84	A0A125YR84	Uncharacterized protein	TGME49_309600		0.482242	0.479329	1.39896	1.02796	25.9477	24.8117	22.6391	24.5339	27.3145	25.7469	25.9477	24.8117	22.6391	24.5339	27.3145	25.7469	26.0136	25.0119	24.4578	22.9122	25.7882	24.848	Toxoplasma gondii (strain ATCC 50611 / Me49)	19	19	19	25.3	25.3	25.3	106.52	0	160.44	348210000	61	10	13	8	7	16	13	12	5	0	7
A0A125YT33;P62195;A0A125YSK6;Q8NB90	A0A125YT33	A0A125YT33	Tat-binding family protein, putative	TGME49_261010		1.45081	0.161649	1.39197	2.55089	22.451	22.7615	21.5367	24.1389	23.4645	23.3217	22.451	22.7615	21.5367	24.1389	23.4645	23.3217	22.6895	23.7771	22.7822	23.2147	22.8241	23.5121	Toxoplasma gondii (strain ATCC 50611 / Me49)	5	5	4	15.9	15.9	13	46.073	0	29.545	56418000	7	3	1	2	3	2	4	0	0	0	3
A0A125YYZ6;A0A125YJU4	A0A125YYZ6	A0A125YYZ6	Tubulin beta chain	TGME49_221620		0.714462	0.374818	1.38677	1.40503	20.254	20.8893	20.6638	23.6302	21.655	20.6821	20.254	20.8893	20.6638	23.6302	21.655	NaN	21.2731	21.4046	22.1239	22.2776	21.0605	NaN	Toxoplasma gondii (strain ATCC 50611 / Me49)	12	2	1	36.7	7.8	5.6	50.037	0	12.995	21139000	5	6	11	7	11	10	10	0	1	0	2
A0A125YSG4	A0A125YSG4	A0A125YSG4	Ribosomal protein RPS13	RPS13		0.319809	0.620944	1.38373	0.738592	24.0235	20.3806	20.4026	25.5174	21.2382	22.2023	24.0235	NaN	20.4026	25.5174	21.2382	22.2023	23.9776	NaN	22.0515	24.3533	22.6767	23.3818	Toxoplasma gondii (strain ATCC 50611 / Me49)	3	3	3	16.6	16.6	16.6	17.176	0	19.5	73768000	7	3	0	2	3	1	2	2	0	0	3
A0A125YLV5;A0A125YK06;P13929;P09104	A0A125YLV5	A0A125YLV5	Enolase 2	TGME49_268850		1.09816	0.229189	1.38296	1.99807	26.9444	26.7971	26.2949	29.1772	27.4512	27.5568	26.9444	26.7971	26.2949	29.1772	27.4512	27.5568	26.5714	27.529	27.7247	28.3569	26.992	27.7376	Toxoplasma gondii (strain ATCC 50611 / Me49)	13	13	12	42.7	42.7	38.9	52.113	0	258.08	1316000000	118	9	11	9	11	10	12	11	26	11	22
S8FC38	S8FC38	S8FC38	Lanthionine synthetase C family protein	TGME49_213730		2.16915	0.0815686	1.38287	3.74914	25.2785	24.9621	24.7503	26.7571	26.3897	25.9926	25.2785	24.9621	24.7503	26.7571	26.3897	25.9926	25.6143	25.7388	26.1139	25.6714	25.8682	26.1499	Toxoplasma gondii (strain ATCC 50611 / Me49)	10	10	10	33.7	33.7	33.7	46.4	0	80.117	369720000	47	5	5	5	5	6	9	5	6	5	10
S8F3W3	S8F3W3	S8F3W3	Uncharacterized protein	TGME49_258070		0.64439	0.40864	1.3802	1.29317	25.4263	25.2275	24.748	24.6281	27.59	27.3242	25.4263	25.2275	24.748	24.6281	27.59	27.3242	26.033	25.6931	26.6288	24.3683	26.228	26.0636	Toxoplasma gondii (strain ATCC 50611 / Me49)	21	21	21	45.1	45.1	45.1	75.741	0	215.21	508550000	104	9	15	12	5	17	19	9	11	4	4
S8GR18	S8GR18	S8GR18	Microtubule associated protein SPM2	SPM2		1.44263	0.166316	1.37871	2.53345	22.3101	23.2499	21.8584	24.1911	23.6434	23.7199	22.3101	23.2499	21.8584	24.1911	23.6434	23.7199	23.2829	23.7151	23.3943	23.767	23.0525	23.6319	Toxoplasma gondii (strain ATCC 50611 / Me49)	5	5	5	21	21	21	39.613	0	33.493	65051000	16	2	5	3	2	4	4	1	3	1	2
A0A125YGZ5	A0A125YGZ5	A0A125YGZ5	NAD/NADP octopine/nopaline dehydrogenase, alpha-helical domain-containing protein	TGME49_290200		0.318834	0.621248	1.374	0.736484	18.8786	24.0746	20.2568	23.9687	22.2844	21.0789	18.8786	24.0746	20.2568	23.9687	22.2844	21.0789	20.0568	24.4682	21.7029	23.8501	21.7967	21.6843	Toxoplasma gondii (strain ATCC 50611 / Me49)	4	4	4	14	14	14	48.072	0	27.271	43143000	9	1	4	2	2	3	2	0	5	0	2
A0A125YVR6	A0A125YVR6	A0A125YVR6	Fibrillarin	TGME49_311430		0.697425	0.385513	1.36947	1.3764	25.7204	26.1249	24.0099	27.3599	27.1789	25.4247	25.7204	26.1249	24.0099	27.3599	27.1789	25.4247	26.3575	25.6247	26.1173	26.4775	26.2338	26.2123	Toxoplasma gondii (strain ATCC 50611 / Me49)	15	15	15	50.7	50.7	50.7	31.988	0	92.441	514590000	41	8	8	6	11	11	9	4	2	4	11
A0A125YQG0	A0A125YQG0	A0A125YQG0	Tubulin alpha chain	TUBA1		1.17943	0.208469	1.36917	2.12014	23.8761	24.6745	23.5788	26.2378	25.2474	24.7516	23.8761	24.6745	23.5788	26.2378	25.2474	24.7516	24.697	25.0816	24.8734	25.9154	24.2471	24.3061	Toxoplasma gondii (strain ATCC 50611 / Me49)	8	8	5	25.4	25.4	17.9	50.113	0	70.003	201920000	28	4	6	5	3	8	6	2	5	1	5
A0A125YMU0	A0A125YMU0	A0A125YMU0	Ribosomal protein RPL21	RPL21		0.557787	0.446862	1.3622	1.15162	24.0881	25.8167	22.3558	25.2643	26.2469	24.8361	24.0881	25.8167	22.3558	25.2643	26.2469	24.8361	25.3566	25.8797	22.3152	25.4725	25.0951	25.5964	Toxoplasma gondii (strain ATCC 50611 / Me49)	4	4	4	27.4	27.4	27.4	17.894	0	29.44	232190000	16	1	3	3	2	4	2	1	3	0	2
P45880	P45880	P45880	Voltage-dependent anion-selective channel protein 2	VDAC2		0.548148	0.44753	1.35733	1.13545	25.5498	25.1294	23.2485	27.5511	25.766	24.6827	25.5498	25.1294	23.2485	27.5511	25.766	24.6827	25.6162	26.2372	25.4954	26.0438	25.4075	25.345	Homo sapiens	8	8	8	36.1	36.1	36.1	31.566	0	86.832	376430000	34	6	5	3	8	5	5	3	6	3	9
A0A125YYS0	A0A125YYS0	A0A125YYS0	Guanine nucleotide-binding protein	TGME49_216880		0.913593	0.29768	1.35433	1.7097	28.7579	28.0765	27.5249	30.5945	29.2519	28.5759	28.7579	28.0765	27.5249	30.5945	29.2519	28.5759	28.9837	29.0197	28.9142	29.5117	28.6525	29.0146	Toxoplasma gondii (strain ATCC 50611 / Me49)	18	18	18	81.6	81.6	81.6	35.147	0	323.31	3590900000	165	13	12	12	14	14	15	19	22	20	37
A0A125YHP5	A0A125YHP5	A0A125YHP5	U2 snRNP auxiliary factor, putative	TGME49_236910		0.523513	0.464509	1.34683	1.09408	26.1336	24.3553	23.7212	27.5143	26.2274	24.5089	26.1336	24.3553	23.7212	27.5143	26.2274	24.5089	26.7124	24.7524	25.3885	26.0791	25.413	25.8198	Toxoplasma gondii (strain ATCC 50611 / Me49)	8	8	8	35.8	35.8	35.8	29.492	0	52.255	403050000	19	4	4	3	6	5	3	4	1	0	6
A0A125YWC9	A0A125YWC9	A0A125YWC9	Lactate dehydrogenase LDH1	LDH1		0.528213	0.461146	1.34333	1.10163	24.1822	22.593	21.4665	25.6386	23.6332	22.9999	24.1822	22.593	21.4665	25.6386	23.6332	22.9999	24.3837	23.8721	23.6549	24.385	22.8762	23.4073	Toxoplasma gondii (strain ATCC 50611 / Me49)	7	7	7	32.5	32.5	32.5	35.548	0	46.094	101900000	15	4	2	3	4	3	4	2	2	1	2
S8GED8	S8GED8	S8GED8	Peptidase M16, alpha subunit, putative	TGME49_202680		0.497563	0.474108	1.34235	1.05055	22.5906	19.7977	18.7063	22.0049	21.2728	21.844	22.5906	NaN	18.7063	22.0049	21.2728	21.844	NaN	NaN	20.6345	NaN	19.8855	20.5237	Toxoplasma gondii (strain ATCC 50611 / Me49)	3	3	3	8	8	8	62.203	0	16.932	17251000	5	2	0	1	1	1	2	1	0	0	1
P06312	P06312	P06312	Immunoglobulin kappa variable 4-1	IGKV4-1		1.26957	0.188291	1.33643	2.25039	26.0872	25.149	24.549	26.3958	26.3832	27.0155	26.0872	25.149	24.549	26.3958	26.3832	27.0155	26.5212	25.9792	25.9332	25.4748	25.7127	27.3756	Homo sapiens	1	1	1	7.4	7.4	7.4	13.38	0	26.725	444530000	12	1	1	1	1	1	1	1	1	1	2
A0A125YFV7	A0A125YFV7	A0A125YFV7	Alveolin domain containing intermediate filament IMC1	ALV1		0.479975	0.484833	1.33377	1.02046	25.733	25.717	23.0543	27.6581	25.9972	24.8503	25.733	25.717	23.0543	27.6581	25.9972	24.8503	25.607	26.1764	24.8148	25.6006	24.2294	23.4205	Toxoplasma gondii (strain ATCC 50611 / Me49)	6	6	6	15.4	15.4	15.4	69.596	0	77.566	428670000	41	3	5	4	5	4	4	6	11	3	5
P0DN76;Q01081;Q8WU68	P0DN76;Q01081	Q01081	Splicing factor U2AF 35 kDa subunit	U2AF1		0.303082	0.641407	1.33188	0.70557	20.4842	22.8821	22.3336	20.2124	25.8237	23.6594	20.4842	22.8821	22.3336	20.2124	25.8237	23.6594	22.6213	NaN	22.4774	21.8079	25.3474	23.6527	Homo sapiens	5	5	5	20.4	20.4	20.4	27.872	0	76.294	88336000	9	1	1	3	1	5	5	0	0	0	0
A0A125YJT1	A0A125YJT1	A0A125YJT1	Transporter, major facilitator family protein	TGME49_320020		0.767048	0.348268	1.33074	1.48087	19.9474	21.0889	18.9949	20.349	21.5616	22.1128	19.9474	21.0889	18.9949	NaN	21.5616	22.1128	19.9393	21.926	20.2917	NaN	19.2891	21.7272	Toxoplasma gondii (strain ATCC 50611 / Me49)	2	2	2	10	10	10	62.981	0	13.3	11395000	2	1	1	1	0	2	1	0	1	0	0
P0C0L4;P0C0L5;FPPCON_P01030;MQCON_P01030;FPPCON_ENSBTAP00000007350	P0C0L4	P0C0L4	Complement C4-A	C4A		0.903681	0.298353	1.3236	1.6896	24.1326	24.1813	23.3155	24.0951	26.2512	25.2539	24.1326	24.1813	23.3155	24.0951	26.2512	25.2539	24.3432	24.2807	25.1359	24.0659	24.682	24.6632	Homo sapiens	3	3	3	2.5	2.5	2.5	192.78	0	41.66	185660000	17	1	3	3	2	3	3	2	2	2	2
A0A125YZ05	A0A125YZ05	A0A125YZ05	Uncharacterized protein	TGME49_230190		1.02678	0.253946	1.31672	1.8754	25.4629	24.9536	25.7508	25.9593	27.7909	26.3673	25.4629	24.9536	25.7508	25.9593	27.7909	26.3673	26.4227	25.9535	26.9692	25.7542	26.8291	26.6147	Toxoplasma gondii (strain ATCC 50611 / Me49)	9	9	9	45.9	45.9	45.9	31.239	0	89.404	519220000	51	6	8	9	7	9	9	2	2	10	6
A0A125YIS9	A0A125YIS9	A0A125YIS9	SRP19 protein	TGME49_286730		0.949281	0.282025	1.31336	1.75721	24.3951	24.2056	23.4589	26.0465	25.7708	24.1823	24.3951	24.2056	23.4589	26.0465	25.7708	24.1823	24.8893	25.1256	24.817	25.0447	25.0856	24.6002	Toxoplasma gondii (strain ATCC 50611 / Me49)	2	2	2	13.5	13.5	13.5	24.015	0	19.787	198540000	21	2	2	2	2	2	2	3	3	3	5
S8F0B5	S8F0B5	S8F0B5	Rhoptry neck protein RON4	RON4		0.541718	0.454284	1.31147	1.12162	24.0681	23.9524	22.0462	23.0276	25.8402	25.1334	24.0681	23.9524	22.0462	23.0276	25.8402	25.1334	24.7255	23.9156	23.3472	23.1085	24.2506	23.921	Toxoplasma gondii (strain ATCC 50611 / Me49)	11	11	11	16.5	16.5	16.5	107.17	0	80.295	143580000	31	4	6	6	5	7	8	3	3	0	6
O96008	O96008	O96008	Mitochondrial import receptor subunit TOM40 homolog	TOMM40		1.97989	0.0974857	1.31038	3.3734	21.0241	21.6239	21.4834	22.4984	23.1347	22.4294	21.0241	21.6239	21.4834	22.4984	23.1347	22.4294	22.6522	22.5356	21.9758	22.7716	21.9759	22.2286	Homo sapiens	4	4	4	11.9	11.9	11.9	37.893	0	25.882	29079000	11	1	2	2	1	3	2	1	2	1	1
Q9UBX3	Q9UBX3	Q9UBX3	Mitochondrial dicarboxylate carrier	SLC25A10		0.455465	0.503692	1.30387	0.9772	19.0268	22.0719	20.9227	23.6502	21.4698	20.8131	NaN	22.0719	20.9227	23.6502	21.4698	20.8131	NaN	23.239	22.6439	21.1848	21.1362	21.6006	Homo sapiens	2	2	2	11.1	11.1	11.1	31.282	0	14.786	24308000	6	0	1	1	2	1	1	0	1	1	2
A0A125YSN1	A0A125YSN1	A0A125YSN1	Eukaryotic peptide chain release factor, putative	TGME49_304710		0.478001	0.4864	1.30205	1.01524	21.572	20.6836	19.0844	23.4545	21.5466	20.245	21.572	20.6836	19.0844	23.4545	21.5466	20.245	21.7301	21.3189	21.0111	22.4204	20.6673	21.4499	Toxoplasma gondii (strain ATCC 50611 / Me49)	2	2	2	2.5	2.5	2.5	90.105	0	11.462	21158000	3	2	2	1	2	2	1	0	0	0	1
A0A125YXK8	A0A125YXK8	A0A125YXK8	Methionine aminopeptidase	TGME49_248850		1.81766	0.11481	1.29139	3.09492	23.2531	23.4868	24.0273	24.6523	25.3189	24.6701	23.2531	23.4868	24.0273	24.6523	25.3189	24.6701	24.2077	24.5638	25.1652	24.262	24.5642	24.7905	Toxoplasma gondii (strain ATCC 50611 / Me49)	7	7	7	27.6	27.6	27.6	46.805	0	46.827	133770000	20	3	4	6	3	5	7	1	2	1	1
S8EUM4	S8EUM4	S8EUM4	EF-1 guanine nucleotide exchange domain-containing protein	TGME49_226410		1.45647	0.165176	1.29067	2.52347	25.2313	25.3954	24.5895	26.6464	26.7369	25.705	25.2313	25.3954	24.5895	26.6464	26.7369	25.705	25.786	26.0687	25.7444	26.1661	25.8811	26.1658	Toxoplasma gondii (strain ATCC 50611 / Me49)	8	8	8	35.7	35.7	35.7	36.049	0	84.769	380340000	26	5	6	6	4	6	7	3	3	3	3
S8G8I7	S8G8I7	S8G8I7	Oxidoreductase, 2OG-Fe(II) oxygenase family protein	TGME49_290920		0.942729	0.287737	1.28908	1.7429	23.9264	22.8476	21.7528	23.9963	24.3792	24.0186	23.9264	22.8476	21.7528	23.9963	24.3792	24.0186	23.7721	23.4706	23.5754	23.6081	22.6602	22.9117	Toxoplasma gondii (strain ATCC 50611 / Me49)	11	11	11	18.3	18.3	18.3	100.84	0	69.587	82575000	24	7	5	5	4	7	7	6	4	1	2
A0A125YRB1	A0A125YRB1	A0A125YRB1	Ribosomal protein RPL18	RPL18		0.674715	0.40091	1.28542	1.33195	26.6498	26.5657	25.5397	29.0979	26.9465	26.567	26.6498	26.5657	25.5397	29.0979	26.9465	26.567	27.1037	27.4959	26.0989	28.1488	26.5412	26.8476	Toxoplasma gondii (strain ATCC 50611 / Me49)	8	8	8	42.8	42.8	42.8	21.17	0	108.77	1056700000	50	7	5	5	8	5	5	7	11	3	12
S8EYA4	S8EYA4	S8EYA4	Phospholipase/carboxylesterase	TGME49_228290		0.505179	0.469606	1.28166	1.05931	25.201	23.4496	22.4184	26.4372	24.5626	23.9142	25.201	23.4496	22.4184	26.4372	24.5626	23.9142	25.4504	24.122	24.3693	25.5087	23.8102	24.4975	Toxoplasma gondii (strain ATCC 50611 / Me49)	5	5	5	22.3	22.3	22.3	52.044	0	77.616	187080000	23	3	3	3	3	4	4	5	2	1	5
A0A125YQZ8	A0A125YQZ8	A0A125YQZ8	Ribosomal protein RPL17	RPL17		0.452923	0.505861	1.27166	0.971033	26.3556	26.8654	24.4753	28.9627	26.903	25.6455	26.3556	26.8654	24.4753	28.9627	26.903	25.6455	26.5773	26.806	26.0581	27.8295	26.2592	26.6393	Toxoplasma gondii (strain ATCC 50611 / Me49)	9	9	9	49.7	49.7	49.7	22.269	0	116.62	932600000	56	8	7	5	9	7	4	2	12	4	20
A0A125YJ75	A0A125YJ75	A0A125YJ75	RNA recognition motif-containing protein	TGME49_268200		0.403877	0.551257	1.27109	0.886507	26.3376	24.2713	23.0222	27.6148	25.2366	24.593	26.3376	24.2713	23.0222	27.6148	25.2366	24.593	26.367	25.5	24.2394	26.478	24.434	24.6354	Toxoplasma gondii (strain ATCC 50611 / Me49)	6	6	6	16.5	16.5	16.5	66.429	0	59.835	383940000	34	5	3	4	5	5	4	3	4	0	9
A0A125YFK9	A0A125YFK9	A0A125YFK9	Rhoptry protein ROP8	ROP8		0.784446	0.345137	1.27108	1.49981	29.293	28.6314	27.0466	29.8001	30.0506	28.9335	29.293	28.6314	27.0466	29.8001	30.0506	28.9335	29.4335	28.8756	28.9891	29.2887	29.1222	28.9642	Toxoplasma gondii (strain ATCC 50611 / Me49)	15	15	6	27.7	27.7	12.9	65.912	0	220.64	3771800000	127	10	6	6	8	10	11	29	19	8	19
A0A125YMV8	A0A125YMV8	A0A125YMV8	RNA recognition motif-containing protein	TGME49_305850		0.684287	0.396921	1.25354	1.34334	28.3191	27.7245	26.5327	29.6323	29.1942	27.5104	28.3191	27.7245	26.5327	29.6323	29.1942	27.5104	28.8368	28.3541	28.1319	28.7289	28.2741	27.9129	Toxoplasma gondii (strain ATCC 50611 / Me49)	19	19	19	62.4	62.4	62.4	39.168	0	205.88	2291300000	131	14	15	13	15	15	13	21	18	16	22
A0A125YUI8;P50991	A0A125YUI8	A0A125YUI8	T-complex protein 1 subunit delta	TGME49_272910		0.312306	0.630266	1.25252	0.720512	23.0581	22.5885	18.1844	21.6517	22.4718	23.465	23.0581	22.5885	18.1844	21.6517	22.4718	23.465	22.7859	23.2506	21.3115	21.1305	20.9931	21.8772	Toxoplasma gondii (strain ATCC 50611 / Me49)	7	7	7	19	19	19	58.644	0	43.295	36029000	12	3	2	1	2	2	6	4	2	0	0
A0A125YQ30	A0A125YQ30	A0A125YQ30	Rhoptry protein ROP5	ROP5		1.00683	0.259043	1.24473	1.83031	35.1164	34.4316	33.2141	35.5308	35.7662	35.1992	35.1164	34.4316	33.2141	35.5308	35.7662	35.1992	35.2286	34.5455	34.5183	33.7729	34.5013	34.5019	Toxoplasma gondii (strain ATCC 50611 / Me49)	36	36	36	50.6	50.6	50.6	61.101	0	323.31	217910000000	1840	31	33	29	29	35	33	315	295	196	224
S8EZK1	S8EZK1	S8EZK1	DEAD (Asp-Glu-Ala-Asp) box polypeptide 17	DDX17		0.289108	0.656072	1.24425	0.676478	23.9248	22.2496	22.4513	20.8055	25.8228	25.7302	23.9248	22.2496	22.4513	NaN	25.8228	25.7302	24.4617	23.4138	23.98	NaN	24.5623	24.4896	Toxoplasma gondii (strain ATCC 50611 / Me49)	13	13	12	32.2	32.2	30.2	59.967	0	79.777	141660000	28	5	5	9	1	10	12	3	0	0	1
A0A125YXB2	A0A125YXB2	A0A125YXB2	ULK kinase	TGME49_235750		1.10685	0.228737	1.24325	1.97911	22.9724	23.4135	22.5274	23.5205	25.09	24.0325	22.9724	23.4135	22.5274	23.5205	25.09	24.0325	23.7148	24.314	23.9733	23.0291	24.2201	24.2397	Toxoplasma gondii (strain ATCC 50611 / Me49)	6	6	6	21.5	21.5	21.5	41.224	0	35.482	90355000	14	2	3	3	2	5	5	1	2	2	2
S8EYM8	S8EYM8	S8EYM8	Lipoyltransferase and lipoate-protein ligase subfamily protein	TGME49_271820		0.32596	0.619227	1.23376	0.7452	21.5095	21.0756	19.7985	24.9612	20.6929	20.4308	21.5095	21.0756	19.7985	24.9612	20.6929	20.4308	21.1677	22.8446	21.4464	23.7064	20.6729	21.2456	Toxoplasma gondii (strain ATCC 50611 / Me49)	2	2	2	3.8	3.8	3.8	52.465	0	12.055	41880000	3	2	1	1	2	1	1	0	1	0	2
Q9UJZ1	Q9UJZ1	Q9UJZ1	Stomatin-like protein 2, mitochondrial	STOML2		1.25036	0.199398	1.22686	2.18838	21.7857	22.6747	23.3453	23.9757	23.8461	23.6644	21.7857	22.6747	23.3453	23.9757	23.8461	23.6644	23.4744	22.1337	24.6277	23.7399	22.8711	24.0277	Homo sapiens	6	6	6	20.8	20.8	20.8	38.534	0	36.413	65840000	12	1	3	4	3	3	4	1	1	1	3
A0A125YRD0	A0A125YRD0	A0A125YRD0	Trafficking protein particle complex subunit	TGME49_269140		0.283231	0.666159	1.22675	0.664737	24.7543	26.8695	22.3662	25.1993	28.1605	24.3104	24.7543	26.8695	22.3662	25.1993	28.1605	24.3104	21.8873	27.2768	23.6543	24.4644	27.8856	24.0796	Toxoplasma gondii (strain ATCC 50611 / Me49)	1	1	1	6.9	6.9	6.9	23.035	0.002997	7.361	515680000	5	1	1	1	1	1	1	0	2	0	1
A0A125YLA3	A0A125YLA3	A0A125YLA3	Uncharacterized protein	TGME49_232130		0.595186	0.428134	1.22647	1.20069	22.1379	22.9471	24.3075	23.1488	25.4614	24.4618	22.1379	22.9471	24.3075	23.1488	25.4614	24.4618	24.184	23.423	25.2839	23.9209	24.5135	24.4171	Toxoplasma gondii (strain ATCC 50611 / Me49)	6	6	6	21.1	21.1	21.1	47.865	0	37.078	112070000	23	2	3	4	2	5	4	1	1	4	2
S8GHS9	S8GHS9	S8GHS9	AAA family protein	TGME49_211690		0.430064	0.524735	1.2193	0.92903	21.7243	22.6275	21.3403	20.8296	24.4845	24.0359	21.7243	22.6275	21.3403	NaN	24.4845	24.0359	22.6817	23.0421	22.7611	NaN	22.9873	22.6939	Toxoplasma gondii (strain ATCC 50611 / Me49)	9	9	9	9.8	9.8	9.8	167.15	0	70.786	53273000	17	2	5	6	0	7	9	2	1	0	0
S8G2I6	S8G2I6	S8G2I6	Protein SEY1 homolog	TGME49_314970		0.637587	0.409275	1.21878	1.26669	22.7908	22.5304	20.1636	22.6589	23.3886	23.0936	22.7908	22.5304	20.1636	22.6589	23.3886	23.0936	22.8803	22.6728	22.1325	22.0498	21.9366	21.334	Toxoplasma gondii (strain ATCC 50611 / Me49)	4	4	4	9	9	9	98.253	0	31.926	41044000	12	1	2	1	1	2	4	1	3	1	0
A0A125YPA6	A0A125YPA6	A0A125YPA6	N-ethylmaleimide-sensitive fusion protein, putative	TGME49_318510		0.312262	0.62942	1.21451	0.719136	21.8107	23.7941	22.4603	20.9483	25.4393	25.3211	21.8107	23.7941	22.4603	NaN	25.4393	25.3211	22.7834	23.8685	24.1324	NaN	24.0585	24.2691	Toxoplasma gondii (strain ATCC 50611 / Me49)	16	16	16	28.2	28.2	28.2	83.466	0	104.08	111410000	25	2	8	9	1	12	14	2	2	0	1
S8EUV6	S8EUV6	S8EUV6	Dense granule protein GRA4	GRA4		0.156287	0.805618	1.21402	0.403589	27.1286	19.4825	22.7756	27.6642	21.137	24.2277	27.1286	19.4825	22.7756	27.6642	21.137	24.2277	27.6093	20.9734	23.5596	26.7995	21.5626	24.0347	Toxoplasma gondii (strain ATCC 50611 / Me49)	5	5	5	18.8	18.8	18.8	36.329	0	47.592	389290000	20	5	1	2	5	1	3	9	0	1	7
P22695	P22695	P22695	Cytochrome b-c1 complex subunit 2, mitochondrial	UQCRC2		0.348613	0.594605	1.20864	0.785539	25.4136	22.7269	22.1281	26.6538	23.3378	23.903	25.4136	22.7269	22.1281	26.6538	23.3378	23.903	25.0234	24.1416	24.0392	26.0808	22.9757	24.2021	Homo sapiens	7	7	7	24.9	24.9	24.9	48.442	0	50.634	188090000	19	6	1	1	7	2	3	4	1	0	9
S8EX30;S8G877	S8EX30	S8EX30	Rhoptry neck protein RON3	RON3		0.337534	0.607925	1.20793	0.765419	22.3518	25.4173	23.3995	23.0872	27.1087	24.5964	22.3518	25.4173	23.3995	23.0872	27.1087	24.5964	23.6849	25.9194	23.8353	22.2814	25.9015	23.0989	Toxoplasma gondii (strain ATCC 50611 / Me49)	23	23	23	13.8	13.8	13.8	222.88	0	158.95	240220000	44	3	17	15	4	19	11	2	8	1	4
A0A125YWG5	A0A125YWG5	A0A125YWG5	Tubulin beta chain	TGME49_266960		0.851868	0.320377	1.20409	1.59124	26.0141	26.5529	24.4691	27.1184	27.0518	26.4782	26.0141	26.5529	24.4691	27.1184	27.0518	26.4782	26.2271	26.9505	25.3435	26.6481	26.3232	25.9282	Toxoplasma gondii (strain ATCC 50611 / Me49)	14	14	4	42.5	42.5	13.6	50.073	0	146.78	567740000	84	7	12	7	12	11	9	5	21	6	14
A0A125YN00	A0A125YN00	A0A125YN00	U1 snRNP-associated protein Usp106, putative	TGME49_262960		0.603656	0.423446	1.2026	1.21173	28.7102	27.654	26.1815	29.6093	28.697	27.8473	28.7102	27.654	26.1815	29.6093	28.697	27.8473	28.9909	28.1058	27.8217	28.7939	27.9656	28.0295	Toxoplasma gondii (strain ATCC 50611 / Me49)	17	17	17	52.3	52.3	52.3	44.776	0	128.55	2222100000	129	15	12	10	15	12	15	21	17	9	26
S8GCI0	S8GCI0	S8GCI0	WD domain, G-beta repeat-containing protein	TGME49_311400		0.809161	0.339312	1.19974	1.52654	20.6659	19.9106	18.4515	21.1099	21.0798	20.4375	20.6659	19.9106	18.4515	NaN	21.0798	20.4375	20.7114	20.2096	20.0485	NaN	19.6775	19.5721	Toxoplasma gondii (strain ATCC 50611 / Me49)	1	1	1	1.4	1.4	1.4	165.57	0.0030832	8.4881	6644000	3	1	1	1	1	1	1	1	0	0	1
A0A125YTJ5	A0A125YTJ5	A0A125YTJ5	Sel1 repeat-containing protein	TGME49_313690		0.870141	0.316269	1.19888	1.61757	21.1726	20.3804	19.8453	20.6547	22.318	22.0222	21.1726	20.3804	19.8453	NaN	22.318	22.0222	21.2334	21.0552	21.5102	NaN	21.0889	20.3169	Toxoplasma gondii (strain ATCC 50611 / Me49)	3	3	3	3.6	3.6	3.6	111.67	0	17.715	14158000	4	1	1	1	0	2	2	1	0	0	0
A0A125YVZ4	A0A125YVZ4	A0A125YVZ4	MaoC family domain-containing protein	TGME49_229140		0.25849	0.692187	1.19397	0.615948	24.1614	22.4516	20.9897	26.7969	22.94	21.4477	24.1614	22.4516	20.9897	26.7969	22.94	21.4477	23.2681	24.0338	22.9293	25.9279	22.4416	22.6807	Toxoplasma gondii (strain ATCC 50611 / Me49)	7	7	7	22.8	22.8	22.8	35.939	0	43.354	154070000	13	6	2	3	6	3	2	1	2	0	7
A0A125YT38	A0A125YT38	A0A125YT38	DEAD/DEAH box helicase family protein	TGME49_279330		0.352437	0.592911	1.19198	0.791707	18.7938	20.8326	18.8618	18.673	22.9369	20.4542	18.7938	20.8326	18.8618	18.673	22.9369	20.4542	20.1723	21.3898	20.6814	19.4344	21.3862	21.6741	Toxoplasma gondii (strain ATCC 50611 / Me49)	2	2	2	5.8	5.8	5.8	51.648	0	12.816	12682000	2	1	1	1	1	2	1	0	0	0	0
A0A125YM09	A0A125YM09	A0A125YM09	SnoRNA binding domain-containing protein	TGME49_244100		0.501216	0.472642	1.18459	1.0457	21.3314	22.2507	21.5121	20.8951	23.861	23.8919	21.3314	22.2507	21.5121	NaN	23.861	23.8919	22.0532	23.1185	22.548	NaN	22.5049	22.6167	Toxoplasma gondii (strain ATCC 50611 / Me49)	6	6	6	20.1	20.1	20.1	59.851	0	36.32	41422000	12	1	2	3	0	4	6	0	1	0	0
S8G6C2	S8G6C2	S8G6C2	Rhoptry kinase family protein ROP11 (Incomplete catalytic triad)	ROP11		0.484353	0.48548	1.18232	1.01779	27.3444	27.2135	25.8326	29.0167	28.8287	26.092	27.3444	27.2135	25.8326	29.0167	28.8287	26.092	27.9138	27.7747	27.1969	28.0788	27.9081	26.6699	Toxoplasma gondii (strain ATCC 50611 / Me49)	18	18	18	43.8	43.8	43.8	58.034	0	323.31	1477200000	105	12	15	9	13	17	11	11	18	8	23
Q96RL7	Q96RL7	Q96RL7	Vacuolar protein sorting-associated protein 13A	VPS13A		1.03622	0.256107	1.18099	1.85905	24.7229	25.5341	25.9937	26.1713	27.367	26.2554	24.7229	25.5341	25.9937	26.1713	27.367	26.2554	26.3221	25.7324	27.2448	26.4156	25.9575	26.5155	Homo sapiens	2	2	2	0.7	0.7	0.7	360.27	0	12.303	471870000	14	1	2	2	1	2	2	2	3	3	1
A0A125YMQ9	A0A125YMQ9	A0A125YMQ9	Importin-beta N-terminal domain-containing protein	TGME49_222380		0.320993	0.621353	1.18016	0.734035	22.4844	22.333	18.2694	21.0759	23.1498	22.4015	22.4844	22.333	18.2694	NaN	23.1498	22.4015	23.0311	22.6161	19.3134	NaN	21.5683	21.4262	Toxoplasma gondii (strain ATCC 50611 / Me49)	2	2	2	2.5	2.5	2.5	129.49	0	15.071	26314000	6	1	2	2	0	2	2	1	2	0	0
A0A125YQM3	A0A125YQM3	A0A125YQM3	Nuclear factor NF3	TGME49_260440		1.20463	0.210586	1.1755	2.10434	25.0545	25.0623	24.0328	26.392	25.9468	25.3373	25.0545	25.0623	24.0328	26.392	25.9468	25.3373	25.5388	25.7851	25.4359	25.5428	25.0385	25.7005	Toxoplasma gondii (strain ATCC 50611 / Me49)	7	7	7	22.8	22.8	22.8	33.97	0	49.536	282180000	22	5	4	3	6	5	4	2	2	2	7
S8G9C3	S8G9C3	S8G9C3	ABC1 family protein	TGME49_246600		0.730125	0.375469	1.17499	1.40361	19.8951	21.204	18.9516	20.6624	21.8313	21.0819	19.8951	21.204	18.9516	NaN	21.8313	21.0819	19.9392	21.6954	20.4148	NaN	20.4356	NaN	Toxoplasma gondii (strain ATCC 50611 / Me49)	2	2	2	2	2	2	205.4	0	13.481	9848900	4	1	1	1	0	1	1	0	1	0	0
P35232	P35232	P35232	Prohibitin	PHB		0.398377	0.555768	1.17195	0.871788	21.2459	21.5895	20.0336	24.3926	21.359	20.6333	21.2459	21.5895	20.0336	24.3926	21.359	20.6333	22.0021	22.3374	21.6572	23.1615	21.1103	21.4062	Homo sapiens	3	3	3	15.4	15.4	15.4	29.804	0	19.638	33056000	5	1	1	1	2	1	2	1	0	0	2
A0A125YMY9	A0A125YMY9	A0A125YMY9	D-3-phosphoglycerate dehydrogenase	TGME49_239820		1.03914	0.25725	1.16816	1.86011	25.7609	26.3927	25.4459	26.1683	27.6704	27.2652	25.7609	26.3927	25.4459	26.1683	27.6704	27.2652	26.2018	26.9644	26.5364	24.6091	26.0589	25.8526	Toxoplasma gondii (strain ATCC 50611 / Me49)	20	20	20	46.9	46.9	46.9	65.193	0	217.24	641000000	74	9	14	14	6	13	18	13	11	5	6
A0A125YQ68	A0A125YQ68	A0A125YQ68	Asparagine synthetase, putative	TGME49_253430		0.340206	0.608455	1.16608	0.768521	27.7871	24.3258	23.4059	27.2638	25.658	26.0952	27.7871	24.3258	23.4059	27.2638	25.658	26.0952	27.3217	25.9152	26.2998	25.173	24.8776	25.4491	Toxoplasma gondii (strain ATCC 50611 / Me49)	13	13	13	33	33	33	65.868	0	89.503	549530000	38	9	5	5	6	6	10	10	3	2	5
S8G8X0	S8G8X0	S8G8X0	Uncharacterized protein	TGME49_217410		0.261157	0.69055	1.15232	0.619992	21.034	22.5644	20.7934	20.2085	25.822	21.8184	21.034	22.5644	20.7934	NaN	25.822	21.8184	22.1546	23.4791	22.7832	NaN	24.432	21.9703	Toxoplasma gondii (strain ATCC 50611 / Me49)	5	5	5	10.9	10.9	10.9	93.272	0	31.361	73185000	7	1	4	3	0	5	3	1	1	0	0
A0A125YUU4	A0A125YUU4	A0A125YUU4	DEAD (Asp-Glu-Ala-Asp) box polypeptide DDX6	DDX6		0.591044	0.433501	1.14996	1.18643	26.6947	24.3572	23.9407	25.8584	26.3147	26.2694	26.6947	24.3572	23.9407	25.8584	26.3147	26.2694	26.7256	24.8296	25.7002	25.07	25.3118	25.2786	Toxoplasma gondii (strain ATCC 50611 / Me49)	16	16	16	41.7	41.7	41.7	53.434	0	100.46	371400000	46	12	7	9	7	7	13	14	3	0	1
A0A125YKK9	A0A125YKK9	A0A125YKK9	DnaJ domain-containing protein	TGME49_313400		0.798399	0.343524	1.13187	1.49905	23.5915	23.9767	24.0974	23.9098	26.1164	25.035	23.5915	23.9767	24.0974	23.9098	26.1164	25.035	25.1864	24.415	25.2702	24.1325	25.2041	25.0799	Toxoplasma gondii (strain ATCC 50611 / Me49)	7	7	7	21.2	21.2	21.2	31.966	0	54.505	169980000	30	3	5	7	3	7	7	4	2	6	3
A0A125YXW1	A0A125YXW1	A0A125YXW1	Ribosomal protein RPS14	RPS14		0.595244	0.431956	1.13073	1.19091	22.5395	23.3689	20.5259	23.3889	23.0862	23.3515	22.5395	23.3689	20.5259	23.3889	23.0862	23.3515	22.9545	23.3742	22.6873	23.0711	21.0439	23.3195	Toxoplasma gondii (strain ATCC 50611 / Me49)	3	3	2	27.6	27.6	20.5	16.301	0	40.351	49030000	10	2	3	2	2	3	2	0	3	1	2
S8G4E7	S8G4E7	S8G4E7	Uncharacterized protein	TGME49_214750		0.365925	0.577494	1.13063	0.812803	23.5671	22.6518	20.164	21.7404	24.4307	23.6037	23.5671	22.6518	20.164	NaN	24.4307	23.6037	23.3487	23.5913	22.7433	NaN	22.4585	21.7132	Toxoplasma gondii (strain ATCC 50611 / Me49)	6	6	6	6.7	6.7	6.7	119.98	0	37.078	55554000	8	3	3	2	0	4	4	3	0	0	0
A0A125YHM2	A0A125YHM2	A0A125YHM2	RNA recognition motif-containing protein	TGME49_262620		0.582777	0.438383	1.12852	1.17117	26.0095	25.2716	24.3279	27.4627	26.5191	25.0128	26.0095	25.2716	24.3279	27.4627	26.5191	25.0128	26.1625	26.0159	25.5504	26.676	25.9864	25.7466	Toxoplasma gondii (strain ATCC 50611 / Me49)	9	9	9	34.5	34.5	34.5	31.76	0	156.63	444120000	33	7	6	7	7	7	6	4	4	3	9
Q9P015	Q9P015	Q9P015	39S ribosomal protein L15, mitochondrial	MRPL15		0.464852	0.502598	1.12624	0.981355	22.9983	24.2188	24.1904	23.6764	26.8321	24.2778	22.9983	24.2188	24.1904	23.6764	26.8321	24.2778	24.6875	24.8749	25.4283	23.6855	25.8094	24.8535	Homo sapiens	8	8	8	32.4	32.4	32.4	33.419	0	50.352	200260000	17	2	5	6	2	8	6	1	1	1	1
Q9BU76	Q9BU76	Q9BU76	Multiple myeloma tumor-associated protein 2	MMTAG2		0.225204	0.722254	1.12604	0.548101	23.1578	23.5907	18.1331	23.0541	24.082	21.1235	23.1578	23.5907	NaN	23.0541	24.082	21.1235	23.6517	24.4179	NaN	21.8333	23.4716	21.414	Homo sapiens	2	2	2	8.7	8.7	8.7	29.411	0	12.444	50744000	4	2	1	0	1	1	1	2	1	0	0
S8G224	S8G224	S8G224	Uncharacterized protein	TGME49_316570		0.295964	0.655944	1.11857	0.685239	23.9248	19.7563	20.5655	21.1685	24.0886	22.3452	23.9248	19.7563	20.5655	NaN	24.0886	22.3452	23.9913	20.7995	22.0335	NaN	22.1807	21.7781	Toxoplasma gondii (strain ATCC 50611 / Me49)	4	4	4	5.5	5.5	5.5	100.47	0	24.76	41531000	8	3	1	2	0	3	2	3	0	1	0
Q9H936;Q9H1K4	Q9H936	Q9H936	Mitochondrial glutamate carrier 1	SLC25A22		0.245153	0.702499	1.10848	0.587429	21.5189	21.5994	17.3872	22.8023	21.9397	19.0889	21.5189	21.5994	NaN	22.8023	21.9397	19.0889	21.4834	22.2485	NaN	22.6491	20.0684	20.2766	Homo sapiens	2	2	2	12.7	12.7	12.7	34.47	0	16.386	18077000	2	1	1	0	1	2	1	0	1	0	1
Q02978	Q02978	Q02978	Mitochondrial 2-oxoglutarate/malate carrier protein	SLC25A11		0.611883	0.424034	1.09186	1.21216	23.8006	23.2502	22.4707	25.6646	23.4694	23.6632	23.8006	23.2502	22.4707	25.6646	23.4694	23.6632	23.9679	24.7948	24.3181	23.7805	22.968	23.9386	Homo sapiens	5	5	5	22.3	22.3	22.3	34.061	0	34.793	108490000	18	4	2	2	5	3	3	1	3	1	6
A0A125YKL3	A0A125YKL3	A0A125YKL3	Elongation factor 1-alpha	TGME49_286420		1.75993	0.128902	1.09117	2.87901	29.4356	30.2483	29.7594	31.117	30.9805	30.6193	29.4356	30.2483	29.7594	31.117	30.9805	30.6193	29.3004	30.5694	30.7732	30.3814	30.4624	30.9814	Toxoplasma gondii (strain ATCC 50611 / Me49)	23	23	18	61.4	61.4	52.9	49.005	0	323.31	9007300000	373	17	22	21	19	22	21	44	56	60	50
S8F8X7	S8F8X7	S8F8X7	ATP synthase subunit alpha	TGME49_204400		0.951737	0.297382	1.08386	1.71232	26.5882	26.8969	25.5104	28.0699	27.1252	27.052	26.5882	26.8969	25.5104	28.0699	27.1252	27.052	26.7881	27.4269	27.1447	26.3196	25.9667	26.4418	Toxoplasma gondii (strain ATCC 50611 / Me49)	13	13	10	25.8	25.8	19.9	62.146	0	97.221	840950000	69	7	9	10	8	8	11	7	13	5	9
S8ERI9	S8ERI9	S8ERI9	Anonymous antigen-1, putative	TGME49_312630		0.335346	0.614823	1.06697	0.755142	28.8863	26.248	24.7996	28.7281	27.5246	26.882	28.8863	26.248	24.7996	28.7281	27.5246	26.882	28.59	26.6302	26.3503	27.3055	26.2988	26.0366	Toxoplasma gondii (strain ATCC 50611 / Me49)	49	49	49	24.1	24.1	24.1	286.22	0	323.31	1366500000	132	35	27	19	22	29	25	44	11	2	22
A0A125YG45	A0A125YG45	A0A125YG45	Elongation factor 1-gamma, putative	TGME49_300140		0.656995	0.410125	1.05822	1.27635	24.9639	24.9755	25.5822	27.5686	25.9245	25.2032	24.9639	24.9755	25.5822	27.5686	25.9245	25.2032	25.5217	25.4456	26.5425	26.381	24.9401	26.3009	Toxoplasma gondii (strain ATCC 50611 / Me49)	10	10	10	37.3	37.3	37.3	44.039	0	90.233	417320000	26	4	5	4	6	6	6	3	4	2	6
A0A125YJ02	A0A125YJ02	A0A125YJ02	T-complex protein 1 subunit alpha, putative	TGME49_229990		0.229565	0.723023	1.05696	0.555089	23.4889	21.5084	17.4379	21.988	22.295	21.323	23.4889	21.5084	NaN	21.988	22.295	21.323	NaN	21.9906	NaN	NaN	20.2037	20.8032	Toxoplasma gondii (strain ATCC 50611 / Me49)	5	5	5	11.9	11.9	11.9	59.215	0	31.805	26684000	10	3	3	0	1	3	2	4	2	0	2
S8FB45	S8FB45	S8FB45	Uncharacterized protein	TGME49_221970		0.453639	0.510284	1.05647	0.95734	26.9393	26.0287	25.3121	28.4977	27.4727	25.4791	26.9393	26.0287	25.3121	28.4977	27.4727	25.4791	27.4455	26.9356	26.9331	27.2846	26.6262	26.2116	Toxoplasma gondii (strain ATCC 50611 / Me49)	7	7	7	37.7	37.7	37.7	25.272	0	97.087	850850000	32	5	4	6	4	7	6	2	4	4	5
P01859	P01859	P01859	Immunoglobulin heavy constant gamma 2	IGHG2		1.15992	0.228113	1.05087	1.99772	26.3588	25.89	25.8515	27.5104	27.4444	26.298	26.3588	25.89	25.8515	27.5104	27.4444	26.298	26.7367	26.6562	27.2644	26.6228	26.7507	26.6979	Homo sapiens	1	1	1	2.8	2.8	2.8	35.9	0	35.573	665100000	11	1	1	1	1	1	1	1	3	1	2
A0A125YUW2	A0A125YUW2	A0A125YUW2	Peptidyl-prolyl cis-trans isomerase, cyclophilin-type domain-containing protein	TGME49_305940		0.658036	0.410702	1.05079	1.27683	29.6866	28.4886	27.5741	30.4013	29.3131	29.1872	29.6866	28.4886	27.5741	30.4013	29.3131	29.1872	29.647	28.3996	29.2778	28.0108	27.7512	28.156	Toxoplasma gondii (strain ATCC 50611 / Me49)	29	29	29	56.4	56.4	56.4	68.858	0	323.31	4136800000	220	22	20	24	16	24	25	48	32	18	23
B6KV60	B6KV60	B6KV60	Rhoptry neck protein 2	RON2		0.213824	0.731956	1.0469	0.523121	23.4427	23.1681	21.8117	20.2214	26.0985	25.2433	23.4427	23.1681	21.8117	NaN	26.0985	25.2433	23.889	24.2484	23.6517	NaN	24.0328	23.8066	Toxoplasma gondii (strain ATCC 50611 / Me49)	14	14	14	12.8	12.8	12.8	166.46	0	89.9	136080000	38	4	7	6	2	12	9	4	5	0	2
P35579;P35749;Q7Z406;P35580	P35579	P35579	Myosin-9	MYH9		0.211203	0.731686	1.04263	0.51768	24.1074	25.6977	20.0589	24.9428	25.527	22.5222	24.1074	25.6977	20.0589	24.9428	25.527	22.5222	24.6297	25.9651	21.4616	23.2736	23.7618	21.6217	Homo sapiens	10	10	10	6.6	6.6	6.6	226.53	0	102.49	160210000	31	3	8	4	3	9	4	3	13	0	3
S8F7X1	S8F7X1	S8F7X1	GDP mannose 4,6-dehydratase, putative	TGME49_238940		0.773928	0.358645	1.04136	1.44647	22.8589	21.4193	21.0173	22.8605	23.2413	22.3178	22.8589	21.4193	21.0173	22.8605	23.2413	22.3178	23.0617	22.2763	22.3446	22.4004	22.1508	22.8665	Toxoplasma gondii (strain ATCC 50611 / Me49)	4	4	4	13.6	13.6	13.6	41.717	0	23.236	35293000	5	2	2	2	2	3	2	1	0	0	1
A0A0C4DH90;A0A075B6H7;A0A0C4DH55;P01624	A0A0C4DH90;A0A075B6H7;A0A0C4DH55;P01624	P01624	Immunoglobulin kappa variable 3-15	IGKV3-15		1.01085	0.270343	1.04056	1.78465	23.9399	23.389	22.6416	23.7807	24.5139	24.7976	23.9399	23.389	22.6416	23.7807	24.5139	24.7976	24.3726	24.204	24.0493	22.8584	23.8421	25.2469	Homo sapiens	1	1	1	7.8	7.8	7.8	12.586	0.0030644	8.2885	101150000	4	1	1	1	1	1	1	1	0	0	1
S8F6L0	S8F6L0	S8F6L0	ATPase, putative	TGME49_255350		0.271985	0.682504	1.02747	0.63662	23.4238	21.8249	20.5281	20.5212	24.7493	23.5886	23.4238	21.8249	20.5281	20.5212	24.7493	23.5886	23.7204	21.8021	21.6308	20.7776	23.3299	22.3229	Toxoplasma gondii (strain ATCC 50611 / Me49)	6	6	6	14.3	14.3	14.3	71.993	0	44.108	58803000	11	2	2	2	1	3	4	2	0	0	1
A0A125YTJ3	A0A125YTJ3	A0A125YTJ3	DNA replication licensing factor MCM7	MCM7		0.281809	0.67273	1.02618	0.655104	20.0247	20.7949	20.219	18.6332	23.5566	21.9274	20.0247	20.7949	20.219	NaN	23.5566	21.9274	NaN	21.6499	22.0895	NaN	21.7505	20.5089	Toxoplasma gondii (strain ATCC 50611 / Me49)	4	4	4	5.2	5.2	5.2	96.874	0	23.175	20433000	4	1	2	2	0	3	3	1	0	0	0
O75487	O75487	O75487	Glypican-4	GPC4		0.622858	0.422701	1.02307	1.2198	19.8164	21.6026	19.2955	21.2504	20.8509	21.6826	NaN	21.6026	19.2955	21.2504	20.8509	21.6826	NaN	NaN	20.7828	20.8969	20.9961	21.486	Homo sapiens	3	3	3	8.6	8.6	8.6	62.411	0	17.569	11580000	4	0	1	1	2	1	2	0	1	0	2
P01024	P01024	P01024	Complement C3	C3		1.25348	0.209218	1.02032	2.11644	24.9642	24.2988	24.286	25.9463	25.7339	24.9298	24.9642	24.2988	24.286	25.9463	25.7339	24.9298	25.2088	24.9649	25.7523	24.0824	24.5915	24.1113	Homo sapiens	8	3	3	5.5	2.5	2.5	187.15	0	39.583	226250000	29	2	7	8	2	8	8	6	4	4	3
S8F3E1	S8F3E1	S8F3E1	Sortilin	TGME49_290160		0.665925	0.410575	1.01915	1.28378	21.8862	22.9751	21.5938	22.3684	24.229	22.9152	21.8862	22.9751	21.5938	NaN	24.229	22.9152	22.2393	22.9768	23.6162	NaN	22.5534	21.8814	Toxoplasma gondii (strain ATCC 50611 / Me49)	7	7	7	10.7	10.7	10.7	113.51	0	44.129	42859000	12	2	5	3	0	5	4	2	2	1	0
S8GDX7	S8GDX7	S8GDX7	Uncharacterized protein	TGME49_204390		0.992769	0.281372	1.01772	1.7525	21.52	20.6761	20.644	22.736	21.5856	21.5717	21.52	20.6761	20.644	22.736	21.5856	21.5717	21.8518	22.0439	21.8252	21.5399	21.3234	21.8374	Toxoplasma gondii (strain ATCC 50611 / Me49)	3	3	3	11.4	11.4	11.4	39.701	0	20.205	19571000	4	2	1	2	2	1	2	0	0	0	2
S8ERE3	S8ERE3	S8ERE3	Proteasome 26S regulatory subunit	TGME49_313410		0.29462	0.659115	1.01318	0.678417	21.3688	22.9012	19.8072	20.3238	23.9299	22.8631	21.3688	22.9012	19.8072	NaN	23.9299	22.8631	21.8684	23.116	21.3023	NaN	22.5462	21.9858	Toxoplasma gondii (strain ATCC 50611 / Me49)	6	6	6	9.2	9.2	9.2	117.71	0	36.047	35070000	13	1	4	2	0	4	5	1	2	0	0
A0A125YY47	A0A125YY47	A0A125YY47	NAC domain-containing protein	TGME49_205558		0.612824	0.429143	1.01014	1.2028	22.8441	25.3134	23.695	24.7813	25.2616	24.84	22.8441	25.3134	23.695	24.7813	25.2616	24.84	24.146	26.1631	24.7618	24.3303	24.6802	24.8671	Toxoplasma gondii (strain ATCC 50611 / Me49)	2	2	2	15.3	15.3	15.3	20.507	0	22.874	161900000	12	2	2	1	2	2	2	1	3	1	2
A0A125YKB4	A0A125YKB4	A0A125YKB4	Uncharacterized protein	TGME49_313380		0.484945	0.489647	1.00341	1.00336	23.148	21.5042	21.0104	24.1091	22.5365	22.0272	23.148	21.5042	21.0104	24.1091	22.5365	22.0272	22.602	22.5568	22.624	22.7073	23.1465	22.6865	Toxoplasma gondii (strain ATCC 50611 / Me49)	4	4	4	20.1	20.1	20.1	31.512	0	25.143	42835000	6	4	1	1	3	1	1	1	1	0	3
A0A125YUH6	A0A125YUH6	A0A125YUH6	FFD and TFG box motifs protein	TGME49_269650		1.04193	0.265617	0.997744	1.81472	22.165	22.6617	21.4966	23.3067	23.4895	22.5203	22.165	22.6617	21.4966	23.3067	23.4895	22.5203	22.6007	22.7459	22.8522	22.8382	22.8548	22.3875	Toxoplasma gondii (strain ATCC 50611 / Me49)	5	5	5	16.9	16.9	16.9	51.44	0	52.583	42465000	12	2	2	2	3	1	2	1	3	2	3
S8GDQ5	S8GDQ5	S8GDQ5	Translation initiation factor IF-2, putative	TGME49_214270		0.539285	0.46128	0.996271	1.08829	21.0206	20.6957	18.9541	20.6782	22.2254	20.7556	21.0206	20.6957	18.9541	NaN	22.2254	20.7556	21.0001	21.1046	20.7115	NaN	20.7571	19.6917	Toxoplasma gondii (strain ATCC 50611 / Me49)	1	1	1	1.7	1.7	1.7	126.07	0.0038204	6.6173	11007000	3	1	1	1	0	1	1	1	0	0	0
A0A125YZC1	A0A125YZC1	A0A125YZC1	Ubiquinol cytochrome c oxidoreductase, putative	TGME49_320220		0.752698	0.374775	0.995403	1.40668	22.9399	22.5489	22.139	24.2066	23.9861	22.4214	22.9399	22.5489	22.139	24.2066	23.9861	22.4214	23.6592	23.1568	23.8414	22.9646	22.9936	22.9333	Toxoplasma gondii (strain ATCC 50611 / Me49)	3	3	3	12.7	12.7	12.7	54.792	0	19.46	60394000	10	2	3	2	3	3	2	1	1	2	3
Q96GQ7	Q96GQ7	Q96GQ7	Probable ATP-dependent RNA helicase DDX27	DDX27		0.379945	0.570721	0.989127	0.828646	21.0196	20.9411	18.622	21.4444	22.3496	19.7561	21.0196	20.9411	18.622	NaN	22.3496	19.7561	20.292	21.3397	20.6053	NaN	21.0831	20.5572	Homo sapiens	2	2	2	3.1	3.1	3.1	89.834	0	13.684	10773000	4	2	1	1	0	1	1	2	0	0	0
S8GEW7	S8GEW7	S8GEW7	Polyadenylate-binding protein	TGME49_224850		0.322662	0.622869	0.986767	0.728193	21.296	22.2479	21.0369	20.1589	24.0915	23.2907	21.296	22.2479	21.0369	NaN	24.0915	23.2907	22.4302	22.3356	22.7591	NaN	22.4631	21.865	Toxoplasma gondii (strain ATCC 50611 / Me49)	5	5	5	7.9	7.9	7.9	82.572	0	30.404	37844000	8	1	3	3	2	4	4	1	0	0	2
S8GF98	S8GF98	S8GF98	Nuclear transport factor 2 (Ntf2) domain-containing protein	TGME49_243960		0.247166	0.701551	0.965192	0.586743	22.4876	20.6913	17.3822	21.5357	21.5469	20.3741	22.4876	20.6913	NaN	21.5357	21.5469	20.3741	22.0758	21.4805	NaN	20.8925	20.449	19.6805	Toxoplasma gondii (strain ATCC 50611 / Me49)	2	2	2	4.3	4.3	4.3	84.195	0	15.416	15037000	8	2	1	0	2	1	1	3	2	0	2
A0A125YH82	A0A125YH82	A0A125YH82	Uncharacterized protein	TGME49_252480		0.26225	0.691052	0.964076	0.615627	21.0126	20.0521	18.562	22.433	21.7803	18.3055	21.0126	20.0521	18.562	22.433	21.7803	NaN	21.1786	20.8025	20.1784	21.621	21.2187	NaN	Toxoplasma gondii (strain ATCC 50611 / Me49)	1	1	1	4.7	4.7	4.7	33.121	0.0029851	7.3203	12854000	2	1	1	1	1	1	0	0	0	0	1
A0A125YGM5	A0A125YGM5	A0A125YGM5	Orotate phosphoribosyltransferase	TGME49_259660		0.359274	0.592085	0.949562	0.790352	24.7653	23.5323	22.9213	26.3541	24.6804	23.0332	24.7653	23.5323	22.9213	26.3541	24.6804	23.0332	25.0537	24.4383	23.9415	25.5154	23.9477	23.9654	Toxoplasma gondii (strain ATCC 50611 / Me49)	8	8	8	37.5	37.5	37.5	31.593	0	65.746	169840000	22	5	5	6	5	5	2	2	5	3	6
S8F5M1	S8F5M1	S8F5M1	RMI1_N domain-containing protein	TGME49_220260		0.368384	0.581576	0.94603	0.805775	23.0502	22.8115	20.7776	23.2897	24.4681	21.7197	23.0502	22.8115	20.7776	23.2897	24.4681	21.7197	23.1597	23.3215	22.8004	22.4865	22.8052	21.0421	Toxoplasma gondii (strain ATCC 50611 / Me49)	3	3	3	6.2	6.2	6.2	63.403	0	24.409	54759000	9	2	1	1	2	2	1	1	2	0	3
S8EYC0	S8EYC0	S8EYC0	Asparaginyl-tRNA synthetase (NOB+tRNA synthase)	TGME49_270510		1.77123	0.141645	0.944349	2.78098	26.7594	26.841	26.1623	27.4644	27.3882	27.7431	26.7594	26.841	26.1623	27.4644	27.3882	27.7431	27.1507	27.1307	27.6484	26.0095	25.6704	26.7015	Toxoplasma gondii (strain ATCC 50611 / Me49)	16	16	16	26.5	26.5	26.5	75.004	0	118.51	894400000	75	6	12	12	6	13	14	6	11	9	8
S8F5G1	S8F5G1	S8F5G1	Dihydrolipoyl dehydrogenase	PDHE3II		0.590799	0.443307	0.939754	1.1593	20.568	20.3201	20.2841	20.533	20.7223	22.7363	20.568	20.3201	20.2841	NaN	20.7223	22.7363	21.5526	21.6483	21.2708	NaN	20.0764	20.8421	Toxoplasma gondii (strain ATCC 50611 / Me49)	4	4	4	8.1	8.1	8.1	55.121	0	24.301	12857000	4	1	1	2	0	1	4	0	0	0	0
A0A125YK72	A0A125YK72	A0A125YK72	CS domain-containing protein	TGME49_293860		0.254214	0.697023	0.939284	0.599293	22.4895	20.295	19.4235	23.9096	21.0261	20.0902	22.4895	20.295	19.4235	23.9096	21.0261	20.0902	22.3188	21.788	21.5763	22.7476	21.0874	20.9441	Toxoplasma gondii (strain ATCC 50611 / Me49)	2	2	2	15.4	15.4	15.4	25.454	0	11.924	26888000	4	2	1	1	2	1	1	0	0	0	3
O94905;O75477	O94905	O94905	Erlin-2	ERLIN2		1.83922	0.127615	0.939045	2.86899	21.237	21.1993	20.7155	22.2948	21.861	21.8131	21.237	21.1993	20.7155	22.2948	21.861	21.8131	NaN	21.8587	22.1113	NaN	22.1387	21.555	Homo sapiens	4	4	4	13.9	13.9	13.9	37.839	0	22.293	19240000	4	1	2	2	1	2	3	0	0	0	1
S8ESF3	S8ESF3	S8ESF3	Ribosomal protein RPL4	RPL4		0.623908	0.426073	0.934419	1.20771	26.8805	27.5758	27.9112	29.1308	28.8409	27.199	26.8805	27.5758	27.9112	29.1308	28.8409	27.199	27.2953	28.1283	28.9958	28.0631	28.1031	28.1393	Toxoplasma gondii (strain ATCC 50611 / Me49)	19	19	19	47.3	47.3	47.3	49.258	0	162.97	1798700000	101	10	15	16	12	17	12	9	15	17	20
S8F4N2	S8F4N2	S8F4N2	Chorein_N domain-containing protein	TGME49_239800		0.407878	0.554815	0.933325	0.871329	21.5053	21.4437	19.3019	22.4552	22.1971	20.3986	21.5053	21.4437	19.3019	22.4552	22.1971	20.3986	21.8333	22.0072	21.5165	21.1941	21.1489	21.5408	Toxoplasma gondii (strain ATCC 50611 / Me49)	3	3	3	13.9	13.9	13.9	34.073	0	18.415	18416000	7	2	2	1	2	2	1	1	1	0	1
A0A125YZ11	A0A125YZ11	A0A125YZ11	40S ribosomal protein S6	RPS6		1.24695	0.21699	0.931815	2.06683	30.2291	30.3246	30.6399	31.3525	31.8863	30.7502	30.2291	30.3246	30.6399	31.3525	31.8863	30.7502	30.3424	31.2471	31.524	30.0254	31.2915	31.1472	Toxoplasma gondii (strain ATCC 50611 / Me49)	24	24	23	56.6	56.6	56.6	28.956	0	323.31	12794000000	363	18	19	19	18	22	18	40	51	54	57
S8EVP5	S8EVP5	S8EVP5	Rhoptry protein ROP2A (Fragment)	ROP2A		0.527099	0.46998	0.928096	1.06092	26.6377	26.9459	25.1737	27.0148	28.2035	26.3233	26.6377	26.9459	25.1737	27.0148	28.2035	26.3233	26.1155	27.6694	26.7455	25.9812	27.4483	26.4704	Toxoplasma gondii (strain ATCC 50611 / Me49)	13	4	4	27.3	7.6	7.6	49.154	0	205.97	800210000	81	10	7	7	9	9	9	13	17	10	7
A0A125YYY5	A0A125YYY5	A0A125YYY5	ATP synthase subunit beta	ATPB		0.346633	0.607782	0.927919	0.766949	21.5118	22.6292	21.0177	20.7096	24.0607	23.1722	21.5118	22.6292	21.0177	20.7096	24.0607	23.1722	22.3528	22.7716	22.763	21.7268	22.336	22.2371	Toxoplasma gondii (strain ATCC 50611 / Me49)	9	6	6	24.1	17.9	17.9	59.916	0	36.579	40265000	15	3	6	5	4	7	8	1	1	0	0
P36542	P36542	P36542	ATP synthase subunit gamma, mitochondrial	ATP5F1C		0.931155	0.31046	0.91516	1.63594	26.4671	26.7604	27.4213	27.4685	28.5222	27.4037	26.4671	26.7604	27.4213	27.4685	28.5222	27.4037	26.9743	27.5455	28.8497	26.7608	27.6518	27.7223	Homo sapiens	8	8	8	28.2	28.2	28.2	32.996	0	156.78	1134900000	60	6	7	5	6	8	6	5	9	11	7
A0A125YK84	A0A125YK84	A0A125YK84	DnaJ domain-containing protein	TGME49_315690		0.587812	0.447122	0.894477	1.14768	28.9276	28.3819	27.6755	29.3479	30.1496	28.1709	28.9276	28.3819	27.6755	29.3479	30.1496	28.1709	29.2574	28.9811	29.2325	28.5084	29.4347	28.628	Toxoplasma gondii (strain ATCC 50611 / Me49)	18	18	18	58.4	58.4	58.4	34.154	0	259.84	3251300000	128	14	12	15	13	14	14	20	15	17	24
A0A125YRY4	A0A125YRY4	A0A125YRY4	Multi-pass transmembrane protein	TGME49_219270		0.516246	0.477078	0.889814	1.03914	21.0434	19.4281	20.3536	22.3184	20.8354	20.3408	21.0434	NaN	20.3536	22.3184	20.8354	20.3408	21.4114	NaN	21.585	21.4397	20.5365	20.8338	Toxoplasma gondii (strain ATCC 50611 / Me49)	1	1	1	3.6	3.6	3.6	43.033	0.005571	6.4313	11930000	2	1	0	1	1	1	1	0	0	0	1
S8GQ34	S8GQ34	S8GQ34	AP complex subunit beta	TGME49_240870		0.536115	0.470015	0.881097	1.06818	22.0085	22.8642	21.9818	22.0268	24.3281	23.1429	22.0085	22.8642	21.9818	NaN	24.3281	23.1429	22.8956	22.8833	23.4037	NaN	22.963	22.3255	Toxoplasma gondii (strain ATCC 50611 / Me49)	5	5	5	7.3	7.3	7.3	101.99	0	29.918	46319000	13	1	5	5	0	4	5	1	2	0	0
P07305	P07305	P07305	Histone H1.0	H1-0		0.621209	0.43211	0.875048	1.19329	33.2514	34.5461	33.0545	34.5676	35.1912	33.7183	33.2514	34.5461	33.0545	34.5676	35.1912	33.7183	33.9169	35.2222	33.8517	33.8296	34.5706	33.4542	Homo sapiens	22	22	22	39.2	39.2	39.2	20.863	0	323.31	123060000000	676	18	17	16	19	19	14	76	171	67	128
S8EWC2	S8EWC2	S8EWC2	Ribosome biogenesis protein, putative	TGME49_265110		0.234387	0.720521	0.873384	0.558416	23.2713	20.2793	18.7004	22.7275	21.4278	20.7158	23.2713	20.2793	18.7004	22.7275	21.4278	20.7158	23.2175	20.6142	20.2001	21.0611	19.9301	21.6834	Toxoplasma gondii (strain ATCC 50611 / Me49)	5	5	5	5.6	5.6	5.6	117.85	0	28.778	23311000	6	3	2	1	2	2	1	3	0	0	1
A0A125YZ64	A0A125YZ64	A0A125YZ64	Serine-threonine phosophatase 2C (PP2C)	TGME49_231850		0.245935	0.702364	0.870567	0.580538	24.6747	22.8276	21.6938	25.9252	23.7445	22.1382	24.6747	22.8276	21.6938	25.9252	23.7445	22.1382	25.2056	23.5546	22.9099	24.9231	22.9856	22.8737	Toxoplasma gondii (strain ATCC 50611 / Me49)	5	5	5	20.8	20.8	20.8	36.79	0	31.554	120000000	15	2	2	2	4	2	1	2	1	2	5
S8G8T4	S8G8T4	S8G8T4	WD domain, G-beta repeat-containing protein	TGME49_218420		0.364229	0.593237	0.867284	0.79257	20.649	19.0661	17.3863	20.1285	20.3021	19.2728	20.649	19.0661	17.3863	NaN	20.3021	19.2728	NaN	19.2719	19.0408	NaN	18.8925	18.6338	Toxoplasma gondii (strain ATCC 50611 / Me49)	2	2	2	6.6	6.6	6.6	62.557	0	12.325	4290700	2	1	1	1	0	1	1	1	0	0	0
A0A125YV57	A0A125YV57	A0A125YV57	Ribosomal protein RPL8	RPL8		0.914367	0.320412	0.864356	1.59656	32.1645	32.8078	32.4317	33.0145	34.1271	32.8554	32.1645	32.8078	32.4317	33.0145	34.1271	32.8554	32.527	33.3698	33.3872	32.0902	33.3532	32.8914	Toxoplasma gondii (strain ATCC 50611 / Me49)	16	16	16	65.8	65.8	65.8	28.254	0	323.31	53335000000	988	15	15	15	15	16	15	105	186	176	112
A0A125YJE0	A0A125YJE0	A0A125YJE0	Citrate synthase	TGME49_263130		0.283306	0.674923	0.858262	0.64976	26.9895	24.6069	24.9344	28.2638	25.7519	25.0897	26.9895	24.6069	24.9344	28.2638	25.7519	25.0897	27.1389	25.8475	26.3689	26.9819	25.65	26.0482	Toxoplasma gondii (strain ATCC 50611 / Me49)	14	14	14	35.3	35.3	35.3	68.928	0	116.54	605370000	55	12	5	8	14	7	8	10	4	7	19
A0A125YNY5;S8EUC5;A0A2R8Y422	A0A125YNY5;S8EUC5	S8EUC5	Polyubiquitin UbC, putative	TGME49_219820		0.664323	0.41607	0.855935	1.2514	25.423	25.7232	24.6402	27.0401	25.9271	25.3871	25.423	25.7232	24.6402	27.0401	25.9271	25.3871	25.8076	26.1689	26.2427	25.7732	24.29	25.54	Toxoplasma gondii (strain ATCC 50611 / Me49)	3	3	1	26.4	26.4	12.4	14.685	0	24.212	372210000	15	3	3	3	2	3	3	2	3	1	2
A0A125YS62	A0A125YS62	A0A125YS62	Eukaryotic initiation factor-4E, putative	TGME49_223410		0.138522	0.837965	0.829672	0.358505	21.9326	22.4474	19.3448	24.8157	23.208	18.1901	21.9326	22.4474	19.3448	24.8157	23.208	18.1901	22.8222	22.7624	21.0632	22.5688	22.9931	19.6711	Toxoplasma gondii (strain ATCC 50611 / Me49)	1	1	1	4.4	4.4	4.4	25.981	0.0010616	11.17	49908000	3	1	1	1	1	1	1	1	0	0	1
S8GHC9	S8GHC9	S8GHC9	FAD Malate-dehydrogenase (MDH-FAD)	TGME49_288500		0.658351	0.420369	0.828409	1.23694	24.7036	22.9012	23.4559	24.1671	24.5144	24.8644	24.7036	22.9012	23.4559	24.1671	24.5144	24.8644	24.4666	24.4067	24.5787	23.5747	23.7185	23.6089	Toxoplasma gondii (strain ATCC 50611 / Me49)	6	6	6	15.8	15.8	15.8	60.38	0	46.269	120010000	20	5	3	5	4	3	5	5	2	0	2
S8F4I9	S8F4I9	S8F4I9	Phosphatidylserine decarboxylase	TGME49_269920		0.543589	0.46992	0.827939	1.07104	30.0091	29.0435	28.0988	29.8187	30.5745	29.242	30.0091	29.0435	28.0988	29.8187	30.5745	29.242	30.2264	29.5844	29.6956	28.9303	29.5337	28.9763	Toxoplasma gondii (strain ATCC 50611 / Me49)	44	44	44	50.5	50.5	50.5	107.99	0	323.31	5102200000	282	35	33	26	25	33	30	56	46	28	22
A0A125YQ54	A0A125YQ54	A0A125YQ54	Domain K-type RNA binding proteins family protein	TGME49_235930		0.174135	0.788313	0.826004	0.43537	32.0076	29.3507	27.8651	33.1352	29.8662	28.7001	32.0076	29.3507	27.8651	33.1352	29.8662	28.7001	31.8465	29.4915	29.7598	30.5393	28.489	28.1953	Toxoplasma gondii (strain ATCC 50611 / Me49)	33	33	33	54.4	54.4	54.4	64.264	0	323.31	16095000000	463	33	22	22	25	22	24	158	68	27	92
A0A125YS22	A0A125YS22	A0A125YS22	Diacylglycerol kinase catalytic domain-containing protein	TGME49_259830		0.385622	0.573026	0.822331	0.824169	21.5762	21.3004	20.4602	20.659	23.4996	21.6453	21.5762	21.3004	20.4602	NaN	23.4996	21.6453	22.113	21.3935	21.8754	NaN	21.4468	21.619	Toxoplasma gondii (strain ATCC 50611 / Me49)	3	3	3	6.1	6.1	6.1	69.588	0	18.036	22292000	8	1	1	3	0	2	3	1	0	0	0
A0A125YS68	A0A125YS68	A0A125YS68	Nuclease and tudor domain-containing protein	SND1		0.592609	0.447055	0.820254	1.14145	24.2402	24.4741	22.7029	25.0008	24.7803	24.0968	24.2402	24.4741	22.7029	25.0008	24.7803	24.0968	24.1852	24.6297	24.7128	21.5806	23.5725	23.4997	Toxoplasma gondii (strain ATCC 50611 / Me49)	14	14	14	18.5	18.5	18.5	104.04	0	95.733	130280000	30	4	8	7	6	8	7	6	5	2	4
P38646	P38646	P38646	Stress-70 protein, mitochondrial	HSPA9		0.39536	0.567983	0.81637	0.839513	25.6107	26.3821	24.1114	26.9278	26.5447	25.0808	25.6107	26.3821	24.1114	26.9278	26.5447	25.0808	25.7495	26.7199	25.5982	25.2117	24.9424	24.2883	Homo sapiens	14	13	13	25.8	24.6	24.6	73.68	0	143.98	417870000	50	8	10	10	4	12	8	10	13	5	5
Q9Y277	Q9Y277	Q9Y277	Voltage-dependent anion-selective channel protein 3	VDAC3		0.409803	0.559619	0.814221	0.862694	21.3677	24.0232	22.8527	22.9026	23.6951	24.0885	21.3677	24.0232	22.8527	22.9026	23.6951	24.0885	23.0798	25.0442	23.7261	22.8433	23.1674	23.9765	Homo sapiens	7	7	7	40.6	40.6	40.6	30.658	0	42.373	66590000	14	1	3	4	3	3	5	0	4	2	2
P06748	P06748	P06748	Nucleophosmin	NPM1		0.300617	0.658008	0.813845	0.678174	21.9641	22.3101	21.2655	23.0373	24.2721	20.6718	21.9641	22.3101	21.2655	23.0373	24.2721	20.6718	22.5952	22.7585	22.2765	22.3135	22.607	22.4612	Homo sapiens	2	2	2	11.6	11.6	11.6	32.575	0	13.043	42351000	9	1	1	2	1	2	1	0	2	2	1
S8GHP7	S8GHP7	S8GHP7	Rhoptry protein ROP15	ROP15		0.241196	0.712802	0.813779	0.568845	25.0786	25.1888	21.9475	26.3558	24.7007	23.5998	25.0786	25.1888	21.9475	26.3558	24.7007	23.5998	25.428	25.8384	23.397	25.6668	24.4702	23.6961	Toxoplasma gondii (strain ATCC 50611 / Me49)	5	5	5	24.9	24.9	24.9	36.588	0	38.75	203580000	22	4	3	3	4	4	4	2	6	0	5
S8GHW9	S8GHW9	S8GHW9	Uncharacterized protein	TGME49_290910		0.260312	0.697447	0.808585	0.604558	20.398	23.0096	22.0969	20.8665	24.2171	22.8465	20.398	23.0096	22.0969	NaN	24.2171	22.8465	22.0532	23.1276	23.622	NaN	22.8145	21.9253	Toxoplasma gondii (strain ATCC 50611 / Me49)	4	4	4	5.2	5.2	5.2	105.76	0	22.986	41356000	5	1	2	3	0	4	3	0	0	0	0
P48735	P48735	P48735	Isocitrate dehydrogenase [NADP], mitochondrial	IDH2		0.439519	0.536656	0.799784	0.908224	24.7339	23.1159	24.0111	25.9936	24.0007	24.2661	24.7339	23.1159	24.0111	25.9936	24.0007	24.2661	24.7609	24.6296	25.2115	25.0032	23.7835	24.465	Homo sapiens	8	8	7	24.6	24.6	21.7	50.909	0	50.301	157670000	24	4	4	5	5	4	5	3	2	3	7
A0A125YM38	A0A125YM38	A0A125YM38	Transcription elongation factor A TFIIS	TCEA1		0.235681	0.720279	0.798111	0.557547	23.4649	19.2638	19.7955	21.9602	21.5714	21.3869	23.4649	NaN	19.7955	21.9602	21.5714	21.3869	NaN	NaN	21.0494	NaN	20.91	21.9098	Toxoplasma gondii (strain ATCC 50611 / Me49)	2	2	2	6.7	6.7	6.7	45.533	0	13.504	22427000	2	1	0	1	1	1	1	0	0	0	1
S8FFC5	S8FFC5	S8FFC5	Rhoptry protein ROP4	ROP4		0.564314	0.463919	0.776319	1.09199	25.1459	24.6493	23.4259	25.3631	25.6518	24.5351	25.1459	24.6493	23.4259	25.3631	25.6518	24.5351	25.2427	24.9298	25.0218	24.1861	24.3412	23.8502	Toxoplasma gondii (strain ATCC 50611 / Me49)	9	9	4	31.9	31.9	16	42.278	0	61.02	194900000	35	6	6	6	3	5	5	7	8	2	3
P25705	P25705	P25705	ATP synthase subunit alpha, mitochondrial	ATP5F1A		0.602585	0.446126	0.74897	1.14054	25.8495	25.6991	24.3933	26.4199	26.3234	25.4454	25.8495	25.6991	24.3933	26.4199	26.3234	25.4454	25.1664	26.4168	26.2733	25.399	25.8718	25.7445	Homo sapiens	11	8	8	25.3	19.2	19.2	59.75	0	72.278	356420000	41	8	7	7	10	7	10	6	8	6	6
A0A125YYJ8	A0A125YYJ8	A0A125YYJ8	Mitotic checkpoint protein, BUB3 family protein	TGME49_245470		0.466413	0.520211	0.745304	0.94188	29.5611	29.0045	27.9258	30.1803	29.9578	28.5892	29.5611	29.0045	27.9258	30.1803	29.9578	28.5892	29.8934	29.439	29.5817	29.2209	29.2266	29.0122	Toxoplasma gondii (strain ATCC 50611 / Me49)	19	19	19	81	81	81	36.574	0	212.33	4248900000	158	16	17	16	17	17	17	23	30	21	25
S8G8N6	S8G8N6	S8G8N6	Rhoptry kinase family protein ROP40 (Incomplete catalytic triad)	ROP40		0.188997	0.762862	0.744403	0.463335	28.0931	26.892	24.2466	28.9657	26.941	25.5582	28.0931	26.892	24.2466	28.9657	26.941	25.5582	27.8968	27.167	26.4216	27.5137	26.5965	25.9702	Toxoplasma gondii (strain ATCC 50611 / Me49)	14	14	14	34.5	34.5	34.5	57.947	0	119.86	1133300000	102	13	11	8	13	9	9	21	19	3	16
A0A125YP09	A0A125YP09	A0A125YP09	SAG-related sequence SRS29B	SRS29B		0.198261	0.755475	0.719824	0.480909	23.2394	25.6101	21.7653	24.8865	25.2835	22.6044	23.2394	25.6101	21.7653	24.8865	25.2835	22.6044	23.6172	26.2338	23.5565	24.3429	24.6321	23.6127	Toxoplasma gondii (strain ATCC 50611 / Me49)	7	7	7	29.2	29.2	29.2	34.731	0	50.943	142920000	19	4	6	4	4	5	3	1	7	0	4
Q9NWB6	Q9NWB6	Q9NWB6	Arginine and glutamate-rich protein 1	ARGLU1		0.227143	0.727785	0.71652	0.536967	23.0526	25.4723	23.847	23.554	26.8286	24.1388	23.0526	25.4723	23.847	23.554	26.8286	24.1388	NaN	27.0423	24.9585	NaN	25.0396	24.0164	Homo sapiens	4	4	4	11.4	11.4	11.4	33.216	0	24.106	220300000	5	1	2	2	1	3	2	1	1	1	0
P48047	P48047	P48047	ATP synthase subunit O, mitochondrial	ATP5PO		0.132389	0.841126	0.715828	0.342509	22.1612	21.8516	18.3575	23.9933	21.9288	18.5957	22.1612	21.8516	NaN	23.9933	21.9288	18.5957	NaN	22.6819	NaN	NaN	21.2583	19.0463	Homo sapiens	2	2	2	11.3	11.3	11.3	23.277	0	13.808	29562000	5	1	1	0	1	2	1	1	2	0	0
P02745	P02745	P02745	Complement C1q subcomponent subunit A	C1QA		0.532907	0.477696	0.713467	1.034	30.1392	29.4991	28.6648	30.844	30.1661	29.4333	30.1392	29.4991	28.6648	30.844	30.1661	29.4333	30.3754	30.339	29.9237	29.995	29.6673	29.9881	Homo sapiens	2	2	2	4.5	4.5	4.5	26.016	0	41.425	6224000000	32	2	2	2	2	2	2	5	3	5	5
A0A125YIS8	A0A125YIS8	A0A125YIS8	Myosin D	TGME49_263180		0.322356	0.640603	0.708569	0.70717	22.0326	23.0728	21.5891	21.3662	23.7823	23.6716	22.0326	23.0728	21.5891	NaN	23.7823	23.6716	22.8535	23.2346	23.3381	NaN	22.1745	22.3062	Toxoplasma gondii (strain ATCC 50611 / Me49)	7	7	7	12.2	12.2	12.2	91.051	0	64.937	44056000	15	2	4	3	2	4	4	2	2	1	2
A0A125YQ73	A0A125YQ73	A0A125YQ73	Uncharacterized protein	TGME49_249990		0.230164	0.725903	0.703407	0.541947	25.2709	23.4287	21.9957	25.5304	24.2819	22.9933	25.2709	23.4287	21.9957	25.5304	24.2819	22.9933	25.4529	23.4832	23.6195	24.8303	23.4068	22.5566	Toxoplasma gondii (strain ATCC 50611 / Me49)	10	10	10	17.9	17.9	17.9	92.585	0	62.386	133170000	21	6	6	5	5	5	5	6	3	2	4
A0A125YGG5	A0A125YGG5	A0A125YGG5	RNA helicase	TGME49_312990		0.122793	0.850297	0.69512	0.320562	23.9069	25.0523	24.3681	21.1875	28.0077	26.2175	23.9069	25.0523	24.3681	NaN	28.0077	26.2175	24.5387	25.3168	26.0383	NaN	26.3557	25.377	Toxoplasma gondii (strain ATCC 50611 / Me49)	13	13	13	25.8	25.8	25.8	63.847	0	96.248	420070000	38	2	8	7	2	11	10	2	2	2	2
S8F2N8	S8F2N8	S8F2N8	Thioredoxin domain-containing protein	TGME49_204480		0.199149	0.756836	0.683885	0.480979	24.2595	24.0333	22.324	21.8813	25.2945	25.4927	24.2595	24.0333	22.324	21.8813	25.2945	25.4927	25.1565	24.3329	23.0636	21.782	22.8929	24.4449	Toxoplasma gondii (strain ATCC 50611 / Me49)	8	8	8	14.7	14.7	14.7	72.202	0	58.413	134740000	19	2	4	3	5	6	7	2	2	0	3
A0A125YM67	A0A125YM67	A0A125YM67	Chaperonin cpn60, putative	TGME49_240600		0.0856686	0.908722	0.671888	0.233204	24.7921	24.5182	16.5223	21.7112	23.7921	22.3449	24.7921	24.5182	NaN	21.7112	23.7921	22.3449	24.5422	25.052	NaN	22.0799	22.0448	21.9314	Toxoplasma gondii (strain ATCC 50611 / Me49)	7	7	7	19.6	19.6	19.6	72.236	0	49.497	76364000	15	4	4	0	2	4	3	4	4	0	1
P27824	P27824	P27824	Calnexin	CANX		0.224622	0.731652	0.665454	0.529136	21.9061	20.5452	18.0451	20.3357	21.04	21.117	21.9061	20.5452	18.0451	NaN	21.04	21.117	21.9061	20.9845	19.702	NaN	19.5922	20.0735	Homo sapiens	1	1	1	2.7	2.7	2.7	67.567	0.0029557	7.1862	10161000	4	1	1	1	0	1	1	1	1	0	0
S8EYF4	S8EYF4	S8EYF4	Alpha-1,4 glucan phosphorylase	TGME49_310670		0.095438	0.897088	0.664371	0.256624	21.2796	23.6374	22.2964	18.307	25.8725	25.027	21.2796	23.6374	22.2964	NaN	25.8725	25.027	22.3969	23.9703	24.3376	NaN	24.2454	23.5805	Toxoplasma gondii (strain ATCC 50611 / Me49)	12	12	12	19.9	19.9	19.9	105.54	0	84.929	116370000	24	2	6	6	1	10	9	0	2	1	1
S8EZ45	S8EZ45	S8EZ45	Uncharacterized protein	TGME49_266400		0.215734	0.73431	0.664075	0.512136	21.0292	20.4077	19.6602	20.124	23.2745	19.6908	21.0292	20.4077	19.6602	NaN	23.2745	19.6908	21.3546	21.1723	20.5814	NaN	21.305	20.5775	Toxoplasma gondii (strain ATCC 50611 / Me49)	3	3	3	4.2	4.2	4.2	104.84	0	17.306	15353000	6	1	1	2	0	3	1	1	1	0	0
P23435	P23435	P23435	Cerebellin-1	CBLN1		0.541044	0.478628	0.663401	1.0342	29.3398	29.3984	28.1718	30.1115	29.8734	28.9154	29.3398	29.3984	28.1718	30.1115	29.8734	28.9154	29.7499	30.1904	29.5386	29.1547	29.1798	29.3717	Homo sapiens	1	1	1	3.6	3.6	3.6	21.097	0	11.94	4339300000	26	1	1	1	1	1	1	4	3	4	4
A0A125YPJ1;P21281;P15313	A0A125YPJ1	A0A125YPJ1	Vacuolar proton pump subunit B	TGME49_219800		0.285381	0.683282	0.652282	0.638202	24.0176	23.9864	22.8132	22.8166	24.2569	25.7005	24.0176	23.9864	22.8132	22.8166	24.2569	25.7005	24.275	24.7818	24.7219	23.0186	22.9915	24.2213	Toxoplasma gondii (strain ATCC 50611 / Me49)	9	9	9	28.9	28.9	28.9	56.614	0	65.47	122940000	30	4	4	5	1	5	9	4	3	1	0
P12235	P12235	P12235	ADP/ATP translocase 1	SLC25A4		0.907171	0.344692	0.647484	1.49501	22.4329	22.7456	22.3458	23.558	23.3632	22.5455	22.4329	22.7456	22.3458	23.558	23.3632	22.5455	23.175	23.4189	23.6437	22.9453	22.6154	22.7053	Homo sapiens	10	2	2	41.3	7.4	7.4	33.064	0	11.961	47285000	8	8	9	9	8	8	9	1	2	2	0
A0A125YRD3	A0A125YRD3	A0A125YRD3	Eukaryotic initiation factor-2 gamma, putative	TGME49_235970		0.259238	0.701491	0.644693	0.591357	24.4762	25.0396	24.2864	26.9201	25.2355	23.5807	24.4762	25.0396	24.2864	26.9201	25.2355	23.5807	24.836	25.6165	25.5558	26.1304	24.533	24.4174	Toxoplasma gondii (strain ATCC 50611 / Me49)	10	10	10	32.7	32.7	32.7	50.508	0	72.618	257340000	31	6	6	6	8	5	4	1	7	4	8
S8G5E3	S8G5E3	S8G5E3	Uncharacterized protein	TGME49_212300		0.221245	0.732374	0.642641	0.521281	22.2321	23.414	19.993	22.616	23.3834	21.5676	22.2321	23.414	19.993	22.616	23.3834	21.5676	23.3818	22.8273	21.9808	21.5227	21.7587	20.7209	Toxoplasma gondii (strain ATCC 50611 / Me49)	7	7	7	14.6	14.6	14.6	75.642	0	50.684	37625000	12	2	5	1	3	4	2	2	2	0	3
A0A125YNP4	A0A125YNP4	A0A125YNP4	Uncharacterized protein	TGME49_312260		0.234663	0.722577	0.640553	0.546244	20.2559	22.3242	20.2548	20.182	23.0273	21.5472	20.2559	22.3242	20.2548	NaN	23.0273	21.5472	21.3274	22.4924	21.8526	NaN	21.3808	20.849	Toxoplasma gondii (strain ATCC 50611 / Me49)	3	3	3	3.9	3.9	3.9	97.344	0	17.439	19368000	5	1	3	2	0	3	2	1	1	0	0
S8EWS1	S8EWS1	S8EWS1	NADH dehydrogenase (NDH2-II)	TGME49_288830		0.214049	0.737556	0.638607	0.507354	22.2974	20.9107	20.3562	22.3978	19.8728	23.2095	22.2974	20.9107	20.3562	22.3978	19.8728	23.2095	22.2094	22.6574	21.8599	NaN	19.7323	21.4302	Toxoplasma gondii (strain ATCC 50611 / Me49)	5	5	5	10.7	10.7	10.7	72.107	0	32.081	24653000	8	3	1	2	1	1	3	3	1	0	1
S8GJH3	S8GJH3	S8GJH3	DEAD/DEAH box helicase domain-containing protein	TGME49_221660		0.16656	0.802937	0.638176	0.413207	21.2902	21.979	20.5693	19.1838	23.6806	22.8887	21.2902	21.979	20.5693	NaN	23.6806	22.8887	NaN	22.7533	21.9697	NaN	22.0004	21.8707	Toxoplasma gondii (strain ATCC 50611 / Me49)	4	4	4	3.2	3.2	3.2	202.18	0	25.442	29464000	7	1	2	3	0	3	3	1	1	0	0
S8F8S4	S8F8S4	S8F8S4	Nucleolar protein 5, putative	TGME49_205510		0.237043	0.722056	0.633835	0.550145	21.4645	20.6708	18.1762	20.033	21.0249	21.1551	21.4645	20.6708	18.1762	NaN	21.0249	21.1551	21.4826	20.9818	20.0239	NaN	19.5953	20.1296	Toxoplasma gondii (strain ATCC 50611 / Me49)	1	1	1	3.7	3.7	3.7	54.348	0.0030457	7.9879	9328000	3	1	1	1	0	1	1	1	0	0	0
A0A125YI06	A0A125YI06	A0A125YI06	UMP-CMP kinase	TGME49_257740		0.362702	0.607347	0.633353	0.764269	23.2031	23.6399	22.8402	24.7882	24.2853	22.5098	23.2031	23.6399	22.8402	24.7882	24.2853	22.5098	24.0691	24.2458	24.281	23.37	23.4105	23.5551	Toxoplasma gondii (strain ATCC 50611 / Me49)	5	5	5	14.3	14.3	14.3	50.995	0	32.824	85626000	17	2	4	4	4	4	3	2	5	2	3
S8F0F6	S8F0F6	S8F0F6	Cell-cycle-associated protein kinase CLK, putative	TGME49_224480		0.175781	0.791425	0.631884	0.431774	23.7136	21.7366	21.0096	21.1615	24.8783	22.3155	23.7136	21.7366	21.0096	NaN	24.8783	22.3155	23.6195	22.8764	22.8194	NaN	22.9473	21.8569	Toxoplasma gondii (strain ATCC 50611 / Me49)	10	10	10	9.3	9.3	9.3	189.04	0	76.558	55421000	16	3	2	3	0	8	2	3	1	0	0
S8GG18	S8GG18	S8GG18	Uncharacterized protein	TGME49_305270		0.412774	0.567364	0.631269	0.841494	31.674	32.2512	31.4968	32.4029	33.5108	31.4021	31.674	32.2512	31.4968	32.4029	33.5108	31.4021	31.5125	32.379	32.8749	30.2826	32.0786	30.6583	Toxoplasma gondii (strain ATCC 50611 / Me49)	45	45	45	63.6	63.6	63.6	82.314	0	323.31	32324000000	806	35	44	40	27	40	36	103	189	100	62
A0A125YV29	A0A125YV29	A0A125YV29	Catalase	TGME49_232250		0.137537	0.837592	0.614436	0.351029	24.3001	19.383	19.52	21.5016	21.2195	22.3254	24.3001	NaN	19.52	21.5016	21.2195	22.3254	NaN	NaN	21.5249	NaN	19.9672	21.4022	Toxoplasma gondii (strain ATCC 50611 / Me49)	6	6	6	17.1	17.1	17.1	57.298	0	35.334	32075000	8	4	0	1	2	1	2	4	0	0	2
A0A125YLP9	A0A125YLP9	A0A125YLP9	Uncharacterized protein	TGME49_258470		0.260576	0.701527	0.60232	0.589933	22.6896	22.9706	20.9059	23.7468	23.0913	21.5349	22.6896	22.9706	20.9059	23.7468	23.0913	21.5349	23.5385	23.6465	21.9626	23.2408	21.995	21.3036	Toxoplasma gondii (strain ATCC 50611 / Me49)	2	2	2	8.8	8.8	8.8	31.707	0	12.012	43000000	4	1	2	2	1	2	2	1	1	0	1
A0A125YKW4	A0A125YKW4	A0A125YKW4	Thioredoxin reductase	TGME49_309730		0.202256	0.757177	0.594168	0.48191	23.6946	20.9116	20.3451	22.7731	21.3269	22.6337	23.6946	20.9116	20.3451	22.7731	21.3269	22.6337	23.4038	21.7404	22.3914	21.7866	20.2685	21.6858	Toxoplasma gondii (strain ATCC 50611 / Me49)	5	5	5	12.7	12.7	12.7	70.781	0	34.367	33186000	10	5	1	1	2	1	2	5	0	1	1
P02746	P02746	P02746	Complement C1q subcomponent subunit B	C1QB		0.816815	0.392344	0.592821	1.35958	28.737	28.8659	28.5544	29.8138	29.4151	28.7069	28.737	28.8659	28.5544	29.8138	29.4151	28.7069	29.0333	29.6915	29.5556	28.7622	28.7992	29.2228	Homo sapiens	1	1	1	5.5	5.5	5.5	26.721	0	99.65	3428600000	65	1	1	1	1	1	1	7	16	13	4
A0A125YSP5	A0A125YSP5	A0A125YSP5	60S ribosomal protein L18a	RPL18A		0.2058	0.753157	0.573376	0.487247	22.2641	21.1647	20.2143	23.3209	21.8355	20.2068	22.2641	21.1647	20.2143	23.3209	21.8355	20.2068	NaN	21.6215	21.5859	NaN	21.2615	21.1153	Toxoplasma gondii (strain ATCC 50611 / Me49)	2	2	2	12.6	12.6	12.6	21.33	0	11.681	24034000	3	1	1	1	1	1	1	1	0	0	1
A0A125YTY2	A0A125YTY2	A0A125YTY2	Uncharacterized protein	TGME49_279380		0.355254	0.619535	0.569389	0.742496	22.0209	22.5874	21.7699	23.8337	22.5588	21.6939	22.0209	22.5874	21.7699	23.8337	22.5588	21.6939	22.665	23.6173	22.661	22.8821	22.007	22.1356	Toxoplasma gondii (strain ATCC 50611 / Me49)	3	3	3	13.1	13.1	13.1	34.769	0	19.591	38655000	11	2	2	3	2	3	2	2	2	1	3
S8EZC1	S8EZC1	S8EZC1	Carbamoylphosphate synthetase	TGME49_215260		0.139116	0.83841	0.568133	0.352785	23.4276	22.7394	21.8995	20.4885	25.3555	23.927	23.4276	22.7394	21.8995	NaN	25.3555	23.927	23.5763	23.7154	23.5782	NaN	23.5045	22.4883	Toxoplasma gondii (strain ATCC 50611 / Me49)	13	13	13	11.7	11.7	11.7	187.04	0	120.84	81076000	22	4	5	4	2	8	8	3	3	1	2
A0A125YTI6	A0A125YTI6	A0A125YTI6	DEAD/DEAH box helicase domain-containing protein	TGME49_294350		0.331244	0.641728	0.562322	0.703519	23.686	25.0955	24.2072	23.7655	25.5419	25.3683	23.686	25.0955	24.2072	23.7655	25.5419	25.3683	24.2426	25.5514	25.2648	22.7242	23.9872	24.3575	Toxoplasma gondii (strain ATCC 50611 / Me49)	19	19	19	11.3	11.3	11.3	273.73	0	123.94	175140000	40	5	12	11	3	13	13	4	5	4	2
S8EVS1	S8EVS1	S8EVS1	Uncharacterized protein	TGME49_267660		0.228184	0.731085	0.560942	0.527937	22.9887	24.5912	22.5653	23.8513	25.2655	22.7112	22.9887	24.5912	22.5653	23.8513	25.2655	22.7112	23.3077	25.2505	23.8918	22.9597	24.3617	23.1912	Toxoplasma gondii (strain ATCC 50611 / Me49)	1	1	1	0.9	0.9	0.9	170.1	0.0097002	6.1974	102140000	19	1	1	1	1	1	1	2	6	1	3
S8F324	S8F324	S8F324	SAP domain-containing protein	TGME49_202870		0.138498	0.839031	0.559946	0.351143	24.6304	22.3217	20.8935	25.1971	22.4468	21.8816	24.6304	22.3217	20.8935	25.1971	22.4468	21.8816	24.5814	23.585	22.8856	24.3828	22.323	22.5446	Toxoplasma gondii (strain ATCC 50611 / Me49)	4	4	4	16.8	16.8	16.8	55.644	0	25.016	81207000	7	4	1	1	3	1	2	2	0	0	3
Q9BZE1	Q9BZE1	Q9BZE1	39S ribosomal protein L37, mitochondrial	MRPL37		0.388498	0.593342	0.556807	0.790882	21.7664	20.2523	20.6619	22.118	21.4997	20.7332	21.7664	20.2523	20.6619	22.118	21.4997	20.7332	22.2003	21.0826	22.046	21.1971	20.8293	21.1839	Homo sapiens	1	1	1	3.8	3.8	3.8	48.117	0.003112	10.084	15735000	5	1	1	1	1	1	1	1	0	1	1
P49411	P49411	P49411	Elongation factor Tu, mitochondrial	TUFM		0.167811	0.801326	0.553954	0.411703	23.5145	23.8547	21.1238	25.0879	23.0475	22.0195	23.5145	23.8547	21.1238	25.0879	23.0475	22.0195	23.4256	23.9949	22.6824	24.8387	22.4693	23.0357	Homo sapiens	6	5	5	15.3	13.3	13.3	49.541	0	30.971	78021000	10	4	4	3	4	3	3	1	3	0	4
S8FBB2	S8FBB2	S8FBB2	Uncharacterized protein	TGME49_223040		0.282933	0.691898	0.537965	0.621111	21.1241	20.4802	20.4091	22.671	20.4247	20.5316	21.1241	20.4802	20.4091	22.671	20.4247	20.5316	21.5581	21.3104	21.7932	21.7501	NaN	20.9822	Toxoplasma gondii (strain ATCC 50611 / Me49)	2	2	2	14.6	14.6	14.6	27.437	0	12.608	14742000	6	1	1	1	1	2	1	0	1	1	1
A0A125YML3	A0A125YML3	A0A125YML3	Uracil phosphoribosyltransferase FUR1, putative	TGME49_312480		0.171671	0.800155	0.537291	0.41848	23.746	23.7355	21.7573	25.4716	23.2496	22.1295	23.746	23.7355	21.7573	25.4716	23.2496	22.1295	24.4921	24.3372	23.4777	24.4578	22.2603	22.433	Toxoplasma gondii (strain ATCC 50611 / Me49)	2	2	2	13.5	13.5	13.5	27.646	0	16.902	92670000	11	1	2	2	2	2	2	1	3	2	2
S8GFW2	S8GFW2	S8GFW2	Elongation factor Tu GTP binding domain-containing protein	TGME49_228250		0.0886062	0.907585	0.529828	0.238051	23.7424	24.7259	23.786	20.4802	27.3354	26.0281	23.7424	24.7259	23.786	NaN	27.3354	26.0281	24.9784	25.2199	25.4777	NaN	25.4236	24.7718	Toxoplasma gondii (strain ATCC 50611 / Me49)	21	21	21	28.8	28.8	28.8	122.28	0	165.82	294020000	55	6	11	14	1	18	18	6	6	1	1
S8F9A0	S8F9A0	S8F9A0	Aspartate-tRNA ligase	TGME49_202530		0.272985	0.696832	0.519115	0.601887	24.437	25.0822	23.0712	23.7899	25.3952	24.9625	24.437	25.0822	23.0712	23.7899	25.3952	24.9625	24.6189	25.3883	25.1738	22.9119	23.6538	23.6135	Toxoplasma gondii (strain ATCC 50611 / Me49)	9	9	9	14.1	14.1	14.1	86.802	0	120.69	158370000	27	5	6	5	5	8	8	3	5	3	5
A0A125YKV6	A0A125YKV6	A0A125YKV6	Pyrophosphate--fructose 6-phosphate 1-phosphotransferase	PFKII		0.264181	0.70022	0.516678	0.586663	26.2421	26.8316	24.3242	26.5012	26.513	25.9336	26.2421	26.8316	24.3242	26.5012	26.513	25.9336	26.3379	26.9066	25.7276	25.7965	24.9243	24.6684	Toxoplasma gondii (strain ATCC 50611 / Me49)	20	20	20	25.1	25.1	25.1	131.36	0	157.45	474640000	49	11	15	10	7	13	15	8	14	2	6
A0A125YPX6	A0A125YPX6	A0A125YPX6	C2H2-type domain-containing protein	TGME49_293630		0.0985458	0.894822	0.508012	0.260807	22.8218	24.039	22.2868	20.0265	25.6187	25.0264	22.8218	24.039	22.2868	NaN	25.6187	25.0264	24.0397	24.1999	23.3597	NaN	23.9608	23.4038	Toxoplasma gondii (strain ATCC 50611 / Me49)	12	12	12	23.4	23.4	23.4	89.575	0	79.06	115460000	20	5	7	8	0	7	10	5	2	0	0
S8G369	S8G369	S8G369	WD domain, G-beta repeat-containing protein	TGME49_311625		0.0948326	0.900907	0.464602	0.251036	21.1515	20.92	22.1109	18.5033	24.1302	22.9426	21.1515	20.92	22.1109	NaN	24.1302	22.9426	22.4925	22.3795	23.3924	NaN	22.1824	21.4259	Toxoplasma gondii (strain ATCC 50611 / Me49)	7	7	7	2.6	2.6	2.6	502.09	0	43.372	35266000	11	1	3	5	0	6	6	1	0	0	0
S8G532	S8G532	S8G532	CorA family Mg2+ transporter protein	TGME49_235402		1.42292	0.258355	0.460437	1.83726	28.3383	27.8915	27.9114	28.5794	28.4498	28.4934	28.3383	27.8915	27.9114	28.5794	28.4498	28.4934	28.5915	28.3465	29.6126	26.6436	27.0856	28.0351	Toxoplasma gondii (strain ATCC 50611 / Me49)	1	1	1	0.8	0.8	0.8	127.59	0.0030519	8.1117	1986400000	32	1	1	1	1	1	1	6	6	6	4
A0A125YFZ8	A0A125YFZ8	A0A125YFZ8	3-oxoacyl-acyl-carrier protein synthase I/II, putative	TGME49_293590		0.0899624	0.907967	0.460039	0.239609	20.9831	23.6752	18.7226	23.8288	20.3247	20.6076	20.9831	23.6752	18.7226	23.8288	20.3247	20.6076	21.995	23.722	21.735	22.5373	21.4332	22.9666	Toxoplasma gondii (strain ATCC 50611 / Me49)	2	2	2	9.1	9.1	9.1	58.394	0	17.767	33711000	4	1	1	1	2	1	1	0	0	0	3
S8EMZ1	S8EMZ1	S8EMZ1	Alanine--tRNA ligase	TGME49_219540		0.118029	0.865407	0.449039	0.302374	23.46	25.2791	23.0173	22.0562	26.0808	24.9666	23.46	25.2791	23.0173	22.0562	26.0808	24.9666	25.0399	25.2374	24.5477	22.0267	24.3406	23.703	Toxoplasma gondii (strain ATCC 50611 / Me49)	13	13	13	12.3	12.3	12.3	139.51	0	86.282	168870000	30	4	9	6	7	11	9	4	5	1	5
A0A125YID0;O60684;P52294	A0A125YID0	A0A125YID0	Importin subunit alpha	TGME49_252290		0.0840571	0.909464	0.430553	0.22497	24.2631	23.2724	22.9723	20.3926	25.5923	25.8144	24.2631	23.2724	22.9723	NaN	25.5923	25.8144	24.5818	23.3496	24.523	NaN	24.1398	24.9049	Toxoplasma gondii (strain ATCC 50611 / Me49)	10	10	10	26.6	26.6	26.6	59.36	0	76.134	148090000	25	2	4	7	0	6	9	3	1	3	0
P05141;Q9H0C2	P05141	P05141	ADP/ATP translocase 2	SLC25A5		0.31068	0.676261	0.429979	0.646616	28.4015	29.0667	27.9722	29.7806	28.7666	28.1831	28.4015	29.0667	27.9722	29.7806	28.7666	28.1831	28.823	29.6888	29.4905	28.8506	28.1989	28.6105	Homo sapiens	15	15	8	43.6	43.6	22.1	32.852	0	110.17	2863900000	103	11	13	12	12	13	13	13	19	14	17
P50454	P50454	P50454	Serpin H1	SERPINH1		0.164768	0.809983	0.423443	0.396601	23.0675	21.1296	22.2902	24.0834	22.2567	21.4175	23.0675	21.1296	22.2902	24.0834	22.2567	21.4175	23.3902	22.642	23.3673	22.9663	22.0148	22.2287	Homo sapiens	3	3	3	12.2	12.2	12.2	46.44	0	19.572	41802000	7	2	2	2	2	2	2	2	0	0	2
A0A125YGI3	A0A125YGI3	A0A125YGI3	Eukaryotic initiation factor-2, alpha subunit	TGME49_313230		0.0564199	0.932421	0.395932	0.156866	24.8268	24.0477	21.2934	27.2933	24.2562	19.8061	24.8268	24.0477	21.2934	27.2933	24.2562	19.8061	24.7806	24.2145	23.3027	26.6481	23.4	21.3442	Toxoplasma gondii (strain ATCC 50611 / Me49)	6	6	6	23.9	23.9	23.9	39.126	0	41.685	235100000	12	4	5	1	6	2	1	1	2	0	8
Q13523	Q13523	Q13523	Serine/threonine-protein kinase PRP4 homolog	PRPF4B		0.0550854	0.930166	0.370409	0.153076	24.1594	22.622	18.8707	20.1402	25.6333	20.9898	24.1594	22.622	18.8707	NaN	25.6333	20.9898	24.5619	23.6747	20.9128	NaN	23.6239	20.0975	Homo sapiens	5	5	5	6.2	6.2	6.2	116.99	0	55.527	79800000	15	2	2	1	0	5	3	3	2	0	0
A0A125YTY4	A0A125YTY4	A0A125YTY4	RNA polymerase II accessory factor CDC73	CDC73		0.149339	0.836187	0.369802	0.361643	21.9362	21.8648	19.3528	20.9024	22.1126	21.2482	21.9362	21.8648	19.3528	NaN	22.1126	21.2482	21.9046	22.0908	21.2313	NaN	20.6333	19.9193	Toxoplasma gondii (strain ATCC 50611 / Me49)	1	1	1	1.9	1.9	1.9	77.625	0.0047214	6.5291	15527000	3	1	1	1	0	1	1	1	0	0	0
P43307	P43307	P43307	Translocon-associated protein subunit alpha	SSR1		0.48625	0.559868	0.369755	0.858094	21.8575	21.0455	22.0043	22.1528	21.7185	22.1453	21.8575	21.0455	22.0043	22.1528	21.7185	22.1453	22.394	21.8252	23.4911	21.3101	21.1506	22.2499	Homo sapiens	1	1	1	5.2	5.2	5.2	32.235	0.0030612	8.2282	22924000	5	1	1	1	1	1	1	1	0	1	0
A0A125YI83	A0A125YI83	A0A125YI83	Succinate dehydrogenase [ubiquinone] flavoprotein subunit, mitochondrial	TGME49_215590		0.168944	0.808678	0.363724	0.398414	25.2723	24.2922	23.414	25.9056	24.1819	23.9822	25.2723	24.2922	23.414	25.9056	24.1819	23.9822	25.4192	24.2647	24.4989	24.236	23.0355	23.2213	Toxoplasma gondii (strain ATCC 50611 / Me49)	7	6	6	13.8	11.7	11.7	72.751	0	37.49	170710000	22	5	7	6	4	6	6	6	4	4	2
S8GBA3	S8GBA3	S8GBA3	Helicase	TGME49_216950		0.152204	0.833333	0.35541	0.365754	26.721	25.2637	25.39	27.2359	24.7432	26.4619	26.721	25.2637	25.39	27.2359	24.7432	26.4619	26.7486	24.9627	26.8135	26.604	23.3869	26.7601	Toxoplasma gondii (strain ATCC 50611 / Me49)	1	1	1	1.8	1.8	1.8	103.17	0	11.469	473450000	16	1	1	1	1	1	1	2	3	2	1
A0A125YLK2	A0A125YLK2	A0A125YLK2	Uncharacterized protein	TGME49_314750		0.0777492	0.915656	0.350515	0.207685	22.6455	22.1478	22.653	19.7747	25.0439	23.6793	22.6455	22.1478	22.653	NaN	25.0439	23.6793	23.1592	22.5506	24.2604	NaN	23.8018	23.2771	Toxoplasma gondii (strain ATCC 50611 / Me49)	7	7	7	24.1	24.1	24.1	49.994	0	49.557	65827000	23	1	5	5	0	7	6	3	0	1	0
P12236	P12236	P12236	ADP/ATP translocase 3	SLC25A6		0.205369	0.76275	0.350014	0.461446	25.3931	25.899	24.8836	26.7561	25.7561	24.7135	25.3931	25.899	24.8836	26.7561	25.7561	24.7135	25.7458	26.2268	26.4355	26.1578	25.1186	25.1925	Homo sapiens	12	6	4	44	25.5	12.8	32.866	0	41.966	335110000	27	11	11	10	11	10	10	5	5	2	6
A0A125YN32	A0A125YN32	A0A125YN32	Rhoptry protein ROP7	ROP7		0.132306	0.847471	0.349756	0.326006	22.289	21.3051	20.1443	20.7368	23.09	20.9609	22.289	21.3051	20.1443	20.7368	23.09	20.9609	21.8995	22.3602	21.3244	20.9772	21.637	20.567	Toxoplasma gondii (strain ATCC 50611 / Me49)	8	3	3	16.9	6.3	6.3	63.394	0	19.479	21592000	9	5	5	5	5	6	4	2	3	0	1
S8GD01	S8GD01	S8GD01	Uncharacterized protein	TGME49_262935		0.103698	0.893309	0.349406	0.26614	24.7757	22.737	22.0098	21.8029	24.7538	24.014	24.7757	22.737	22.0098	21.8029	24.7538	24.014	24.9675	22.7815	23.4868	21.8238	23.2312	23.2867	Toxoplasma gondii (strain ATCC 50611 / Me49)	3	3	3	6.3	6.3	6.3	76.615	0	23.238	88826000	11	3	3	3	1	3	3	4	1	2	0
P31040	P31040	P31040	Succinate dehydrogenase [ubiquinone] flavoprotein subunit, mitochondrial	SDHA		0.217245	0.754521	0.344284	0.480419	25.3543	26.5584	24.7857	25.5035	26.5579	25.6698	25.3543	26.5584	24.7857	25.5035	26.5579	25.6698	25.4376	26.76	26.8365	23.1094	24.7254	24.4094	Homo sapiens	12	12	11	26.4	26.4	24.2	72.691	0	128.12	370380000	56	7	11	10	3	11	10	8	15	7	2
A0A125YVE4	A0A125YVE4	A0A125YVE4	Eukaryotic translation initiation factor 3 subunit L	TGME49_273460		0.0785604	0.9155	0.340603	0.209218	22.7927	23.4975	21.935	20.1646	24.6251	24.4573	22.7927	23.4975	21.935	NaN	24.6251	24.4573	23.5591	23.4685	23.937	NaN	23.0277	22.7087	Toxoplasma gondii (strain ATCC 50611 / Me49)	10	10	10	19.2	19.2	19.2	75.073	0	66.45	72028000	20	3	6	4	0	8	7	2	3	2	0
S8GRB2	S8GRB2	S8GRB2	Uncharacterized protein	TGME49_220240		0.0681542	0.921176	0.339426	0.184569	22.7418	23.2491	19.8066	20.6432	24.9913	21.1813	22.7418	23.2491	19.8066	NaN	24.9913	21.1813	23.1939	22.807	23.1499	NaN	22.3482	22.266	Toxoplasma gondii (strain ATCC 50611 / Me49)	3	3	3	8	8	8	54.102	0	17.826	53632000	6	1	3	1	0	3	1	1	1	0	0
A0A125YQE6	A0A125YQE6	A0A125YQE6	U5 snRNP-specific protein	TGME49_310860		0.0882141	0.908518	0.337994	0.231246	22.7894	23.4686	21.1163	24.6216	23.1471	20.6196	22.7894	23.4686	21.1163	24.6216	23.1471	20.6196	23.2775	24.3529	22.5546	23.5088	22.5307	21.1243	Toxoplasma gondii (strain ATCC 50611 / Me49)	1	1	1	7.6	7.6	7.6	39.273	0	16.349	57843000	8	1	1	1	1	1	1	1	2	1	2
S8F8C7	S8F8C7	S8F8C7	Zinc finger, c2h2 type domain-containing protein	TGME49_286710		0.204454	0.765398	0.33743	0.457637	26.7792	26.8806	26.7004	27.8271	27.6892	25.8563	26.7792	26.8806	26.7004	27.8271	27.6892	25.8563	27.3625	27.6387	27.29	26.9729	27.053	26.3466	Toxoplasma gondii (strain ATCC 50611 / Me49)	6	6	6	16	16	16	30.233	0	55.183	863040000	36	3	6	5	3	6	3	4	7	5	6
P13639	P13639	P13639	Elongation factor 2	EEF2		0.096063	0.900959	0.334942	0.248611	21.0705	22.0103	21.2965	23.8317	21.9208	19.6297	21.0705	22.0103	21.2965	23.8317	21.9208	19.6297	NaN	21.7617	22.8016	NaN	20.8702	21.4757	Homo sapiens	5	4	4	9.3	7.9	7.9	95.337	0	25.219	28714000	4	1	4	3	1	3	2	1	2	0	0
Q8NHW5;P05388	Q8NHW5;P05388	P05388	60S acidic ribosomal protein P0	RPLP0		0.105448	0.892943	0.325263	0.268394	24.3603	24.8572	22.1659	24.847	24.8792	22.633	24.3603	24.8572	22.1659	24.847	24.8792	22.633	24.5721	25.2559	24.0988	23.6214	24.1548	24.394	Homo sapiens	5	5	5	21.5	21.5	21.5	34.364	0	31.733	124180000	13	3	4	2	4	4	2	3	3	1	2
S8F8T7	S8F8T7	S8F8T7	T complex chaperonin, putative	TGME49_287500		0.0659608	0.923287	0.323728	0.178823	22.116	24.3058	22.2405	20.1128	24.5092	25.0115	22.116	24.3058	22.2405	NaN	24.5092	25.0115	23.392	24.5346	23.3494	NaN	23.2492	24.0239	Toxoplasma gondii (strain ATCC 50611 / Me49)	10	10	9	28.2	28.2	26.4	59.332	0	65.101	87941000	20	1	9	7	1	8	9	1	3	1	1
S8EWU8	S8EWU8	S8EWU8	NMD3 family protein	TGME49_216480		0.0705882	0.923524	0.321206	0.189792	22.324	22.6779	20.866	19.3809	24.3527	23.0981	22.324	22.6779	20.866	NaN	24.3527	23.0981	22.5507	22.8765	23.3336	NaN	22.1431	21.7689	Toxoplasma gondii (strain ATCC 50611 / Me49)	6	6	6	9.9	9.9	9.9	87.416	0	44.62	44274000	14	2	3	3	1	5	6	1	2	0	1
S8G878	S8G878	S8G878	Methionyl-tRNA synthetase	TGME49_289300		0.0814327	0.913342	0.318195	0.214916	22.4127	22.5649	20.0864	19.818	23.5443	22.6563	22.4127	22.5649	20.0864	NaN	23.5443	22.6563	22.7726	22.5887	22.5051	NaN	21.7047	21.1677	Toxoplasma gondii (strain ATCC 50611 / Me49)	4	4	4	5.6	5.6	5.6	106.1	0	23.837	31745000	12	2	4	1	0	4	3	3	1	0	0
A0A125YLR8	A0A125YLR8	A0A125YLR8	TCP-1 chaperonin, putative	TGME49_318410		0.150191	0.837997	0.309534	0.356488	24.5031	24.7286	23.0221	23.2925	24.9792	24.9106	24.5031	24.7286	23.0221	23.2925	24.9792	24.9106	25.2238	25.2091	24.091	21.8244	23.1889	23.1056	Toxoplasma gondii (strain ATCC 50611 / Me49)	11	11	11	27.6	27.6	27.6	58.665	0	72.665	134980000	24	6	7	7	4	6	10	5	5	0	3
S8F846	S8F846	S8F846	Pyruvate carboxylase	TGME49_284190		0.0739351	0.920316	0.302223	0.196919	20.7116	22.6839	20.142	19.3326	23.5219	21.5896	20.7116	22.6839	20.142	NaN	23.5219	21.5896	22.2421	22.7864	21.1868	NaN	21.6457	21.3026	Toxoplasma gondii (strain ATCC 50611 / Me49)	3	3	3	2.8	2.8	2.8	152.14	0	17.995	24813000	6	1	3	2	0	3	2	1	1	0	0
A0A125YSK8	A0A125YSK8	A0A125YSK8	DNA replication licensing factor MCM5, putative	TGME49_243920		0.0371754	0.95176	0.269449	0.10537	22.8497	24.5855	24.6412	19.6206	27.4619	25.8023	22.8497	24.5855	24.6412	NaN	27.4619	25.8023	24.5478	24.9902	25.8047	NaN	25.9028	25.2868	Toxoplasma gondii (strain ATCC 50611 / Me49)	22	22	22	36.4	36.4	36.4	88.211	0	143.33	302270000	32	3	13	12	1	18	14	2	0	2	1
Q14498;Q86U06	Q14498	Q14498	RNA-binding protein 39	RBM39		0.0628839	0.930819	0.234189	0.167979	23.6465	25.0719	22.3033	22.407	25.8493	23.468	23.6465	25.0719	22.3033	22.407	25.8493	23.468	23.9243	25.538	24.1146	22.8431	24.5225	23.2753	Homo sapiens	9	9	9	23.2	23.2	23.2	59.379	0	57.47	131190000	23	1	5	4	1	9	4	2	4	2	0
A0A125YNI8	A0A125YNI8	A0A125YNI8	Vacuolar ATP synthase subunit A, putative	TGME49_256970		0.144752	0.847325	0.229972	0.333303	22.2776	20.8173	20.4169	21.3603	21.7103	21.1311	22.2776	20.8173	20.4169	NaN	21.7103	21.1311	22.3913	NaN	21.7698	NaN	NaN	NaN	Toxoplasma gondii (strain ATCC 50611 / Me49)	3	3	3	9.6	9.6	9.6	68.121	0	18.882	14060000	2	2	1	2	0	1	1	2	0	0	0
Q9H0U3	Q9H0U3	Q9H0U3	Magnesium transporter protein 1	MAGT1		0.038722	0.953142	0.227521	0.1086	24.0122	23.4941	19.2264	24.4569	22.924	20.0344	24.0122	23.4941	19.2264	24.4569	22.924	20.0344	24.2159	23.9896	22.8886	23.2382	21.5951	22.5188	Homo sapiens	2	2	2	5.7	5.7	5.7	38.036	0	12.05	61409000	6	2	1	1	2	2	2	1	0	0	1
A0A125YVB7	A0A125YVB7	A0A125YVB7	Heat shock protein HSP90	HSP90		0.0477986	0.944628	0.166299	0.128723	24.6328	24.6296	24.0945	22.3886	26.394	25.0732	24.6328	24.6296	24.0945	22.3886	26.394	25.0732	25.0859	24.7036	25.5629	22.0821	24.3314	25.0372	Toxoplasma gondii (strain ATCC 50611 / Me49)	10	10	7	15.5	15.5	11.6	81.932	0	77.988	198860000	34	5	9	9	4	10	8	5	6	4	1
A0A125YT78	A0A125YT78	A0A125YT78	CTP synthase	TGME49_299210		0.0262805	0.967205	0.160734	0.0747461	24.1303	23.5473	19.4854	25.4258	21.1381	21.0814	24.1303	23.5473	19.4854	25.4258	21.1381	21.0814	23.7944	23.802	22.0888	23.7206	19.8998	20.2474	Toxoplasma gondii (strain ATCC 50611 / Me49)	4	4	4	9.5	9.5	9.5	70.998	0	61.213	80956000	10	3	2	1	3	1	1	3	2	0	3
A0A125YT53	A0A125YT53	A0A125YT53	Rab 5	TGME49_267810		0.0860058	0.915941	0.159547	0.210483	23.9732	23.5633	22.75	24.6618	23.2686	22.8347	23.9732	23.5633	22.75	24.6618	23.2686	22.8347	23.8948	24.7443	24.1515	23.3941	23.0229	23.4434	Toxoplasma gondii (strain ATCC 50611 / Me49)	6	6	6	39	39	39	26.503	0	39.293	80047000	22	4	5	5	4	4	5	4	4	4	5
A0A125YIG4	A0A125YIG4	A0A125YIG4	Splicing factor 3b, subunit 3, putative	TGME49_230960		0.0448767	0.946452	0.153382	0.121004	22.4515	23.8158	22.6259	20.9749	24.4965	23.882	22.4515	23.8158	22.6259	NaN	24.4965	23.882	23.4675	24.1264	23.8678	NaN	23.034	23.0252	Toxoplasma gondii (strain ATCC 50611 / Me49)	11	11	11	12.6	12.6	12.6	135.74	0	73.143	66104000	18	3	10	8	0	7	8	3	3	0	0
Q96DV4	Q96DV4	Q96DV4	39S ribosomal protein L38, mitochondrial	MRPL38		0.0404315	0.953255	0.149054	0.110095	22.7974	22.8168	20.0922	22.9219	22.9163	20.3154	22.7974	22.8168	20.0922	22.9219	22.9163	20.3154	23.3886	23.2026	22.2513	21.976	21.6091	21.8961	Homo sapiens	2	2	2	5	5	5	44.596	0	11.403	32962000	2	1	2	1	1	2	1	1	1	0	0
Q8TCJ2	Q8TCJ2	Q8TCJ2	Dolichyl-diphosphooligosaccharide--protein glycosyltransferase subunit STT3B	STT3B		0.0781523	0.924514	0.11986	0.187188	24.4961	25.3275	25.7969	24.5606	25.7519	25.6675	24.4961	25.3275	25.7969	24.5606	25.7519	25.6675	25.3645	25.8676	26.6994	24.5885	25.8897	25.7205	Homo sapiens	8	8	8	10	10	10	93.673	0	53.868	258610000	26	4	5	7	3	4	6	3	7	3	3
A0A125YMB6	A0A125YMB6	A0A125YMB6	Nicotinate phosphoribosyltransferase	TGME49_208530		0.040255	0.952518	0.119155	0.107679	20.898	21.5306	20.3102	19.4605	22.7205	20.9153	20.898	21.5306	20.3102	NaN	22.7205	20.9153	21.562	21.6923	21.7466	NaN	20.6315	20.5254	Toxoplasma gondii (strain ATCC 50611 / Me49)	2	2	2	4.1	4.1	4.1	65.58	0	11.619	15172000	4	1	2	2	0	2	1	1	0	0	0
S8GL66	S8GL66	S8GL66	Eukaryotic translation initiation factor 3 subunit C	TGME49_294620		0.0191746	0.97863	0.112339	0.0548154	23.2124	25.3157	23.42	20.5681	26.7115	25.0055	23.2124	25.3157	23.42	NaN	26.7115	25.0055	23.7889	25.3471	25.2043	NaN	25.2502	24.431	Toxoplasma gondii (strain ATCC 50611 / Me49)	15	15	15	21.8	21.8	21.8	109.19	0	99.758	206280000	34	3	12	7	0	14	9	2	7	2	0
A0A125YHA8	A0A125YHA8	A0A125YHA8	3-hydroxyisobutyrate dehydrogenase	TGME49_263430		0.0803412	0.923231	0.104219	0.186811	21.6845	21.6082	20.6177	21.0186	22.0038	21.2007	21.6845	21.6082	20.6177	NaN	22.0038	21.2007	22.1184	22.4384	22.0019	NaN	21.3334	21.6513	Toxoplasma gondii (strain ATCC 50611 / Me49)	1	1	1	5	5	5	34.159	0.002947	7.1648	14792000	4	1	1	1	0	1	1	1	1	0	0
A0A125YVQ4	A0A125YVQ4	A0A125YVQ4	ATP-binding cassette sub-family F member 1	TGME49_318710		0.0281237	0.966663	0.098877	0.0771921	21.7418	21.744	20.4933	19.2179	22.6247	22.433	21.7418	21.744	20.4933	NaN	22.6247	22.433	21.5663	22.3601	22.2534	NaN	21.2827	20.9331	Toxoplasma gondii (strain ATCC 50611 / Me49)	4	4	4	7.5	7.5	7.5	89.165	0	26.949	20625000	6	2	2	2	0	2	3	1	1	0	0
A0A125YLA2	A0A125YLA2	A0A125YLA2	WD domain, G-beta repeat-containing protein	TGME49_240850		0.0222008	0.976309	0.0976804	0.0622679	25.1642	23.9882	24.2034	21.7149	26.1964	25.7376	25.1642	23.9882	24.2034	NaN	26.1964	25.7376	25.5394	25.0436	25.5724	NaN	24.3471	24.4164	Toxoplasma gondii (strain ATCC 50611 / Me49)	11	11	11	24.5	24.5	24.5	59.365	0	86.348	206400000	36	7	6	8	0	11	9	9	3	6	0
P62987;P62979;P0CG47;P0CG48	P62987;P62979;P0CG47;P0CG48	P0CG47	Polyubiquitin-B	UBB		0.016246	0.981126	0.0847518	0.0463041	24.0404	20.2829	18.8119	22.4461	19.8294	21.1139	24.0404	20.2829	18.8119	22.4461	NaN	21.1139	23.8417	21.3219	21.0684	22.1248	NaN	22.1642	Homo sapiens	3	1	1	26.6	12.5	12.5	14.728	0.0031185	10.598	26973000	6	3	3	3	3	2	3	3	1	0	1
Q9BYD3	Q9BYD3	Q9BYD3	39S ribosomal protein L4, mitochondrial	MRPL4		0.036184	0.960822	0.0831642	0.0946773	24.5251	24.681	23.9541	24.4036	25.7946	23.2116	24.5251	24.681	23.9541	24.4036	25.7946	23.2116	25.0273	25.4538	25.2319	23.6655	25.0324	23.9782	Homo sapiens	2	2	2	8.7	8.7	8.7	34.919	0	18.172	157400000	16	2	2	2	2	2	2	2	3	1	2
P62917	P62917	P62917	60S ribosomal protein L8	RPL8		0.0574085	0.940947	0.0720444	0.134944	25.5147	25.6951	25.0423	25.9578	25.7905	24.7199	25.5147	25.6951	25.0423	25.9578	25.7905	24.7199	25.9847	26.4246	26.4761	25.0922	25.2097	25.0934	Homo sapiens	4	4	4	28.4	28.4	28.4	28.024	0	28.72	287660000	19	3	3	3	3	3	3	3	5	3	3
A0A125YUJ3	A0A125YUJ3	A0A125YUJ3	Selenide, water dikinase	TGME49_280560		0.014902	0.98278	0.0690308	0.0422406	23.6455	23.4099	22.5052	20.355	25.329	24.0837	23.6455	23.4099	22.5052	NaN	25.329	24.0837	24.3985	23.7589	23.8644	NaN	23.4946	22.908	Toxoplasma gondii (strain ATCC 50611 / Me49)	10	10	10	13.3	13.3	13.3	137.87	0	78.838	90149000	22	5	6	7	1	8	6	4	3	0	1
A0A125YPZ0	A0A125YPZ0	A0A125YPZ0	Alveolin domain containing intermediate filament IMC4	ALV4		0.0223646	0.977071	0.0637868	0.0606202	25.3478	25.157	22.9719	25.6357	23.6948	24.3375	25.3478	25.157	22.9719	25.6357	23.6948	24.3375	25.3095	25.2577	24.4663	24.3836	22.8204	23.1554	Toxoplasma gondii (strain ATCC 50611 / Me49)	5	5	5	12.4	12.4	12.4	50.171	0	44.778	175250000	21	3	4	3	2	2	3	6	6	0	3
P11021	P11021	P11021	Endoplasmic reticulum chaperone BiP	HSPA5		0.0169661	0.982249	0.0546589	0.0467406	26.7442	25.227	23.4366	25.4775	25.8394	24.2547	26.7442	25.227	23.4366	25.4775	25.8394	24.2547	26.422	25.9241	25.3834	22.9815	24.6298	23.715	Homo sapiens	13	11	11	24.2	23.1	23.1	72.332	0	81.343	289810000	42	11	8	7	5	8	8	11	9	5	0
S8GJ89	S8GJ89	S8GJ89	SRP72 RNA-binding domain-containing protein	TGME49_275802		0.00678452	0.99341	0.0470161	0.0197988	25.0416	26.2622	25.4531	21.1903	28.4334	27.2743	25.0416	26.2622	25.4531	21.1903	28.4334	27.2743	25.7365	26.5478	27.1948	20.8318	26.8328	26.2899	Toxoplasma gondii (strain ATCC 50611 / Me49)	21	21	21	34.4	34.4	34.4	79.709	0	323.31	688180000	93	7	14	18	4	18	19	7	12	6	3
A0A125YH36	A0A125YH36	A0A125YH36	Eukaryotic initiation factor-2 beta, putative	TGME49_235540		0.0126535	0.98886	0.03534	0.0345541	27.6826	26.4526	25.7026	27.9863	26.4389	25.5187	27.6826	26.4526	25.7026	27.9863	26.4389	25.5187	27.8075	27.458	27.1931	27.1577	26.0783	25.643	Toxoplasma gondii (strain ATCC 50611 / Me49)	15	15	15	63.6	63.6	63.6	26.233	0	100.74	766800000	47	12	6	10	9	5	11	11	4	10	11
A0A125YR57	A0A125YR57	A0A125YR57	Bifunctional GMP synthase/glutamine amidotransferase protein	TGME49_230450		0.0115317	0.990224	0.0266565	0.0308962	24.7316	25.4396	23.6424	23.5456	25.3787	24.9694	24.7316	25.4396	23.6424	23.5456	25.3787	24.9694	25.8525	25.3558	24.9038	22.8438	23.5329	23.5051	Toxoplasma gondii (strain ATCC 50611 / Me49)	14	14	14	30.4	30.4	30.4	62.294	0	93.32	175180000	34	6	9	6	4	8	10	7	8	2	3
P02786	P02786	P02786	Transferrin receptor protein 1	TFRC		0.0043567	0.993812	0.0210088	0.0125163	21.414	21.4101	16.7998	19.7772	20.5662	19.3436	21.414	21.4101	16.7998	NaN	NaN	NaN	NaN	21.8495	18.4568	NaN	NaN	NaN	Homo sapiens	2	2	2	3.3	3.3	3.3	84.87	0	12.176	5695000	2	1	1	1	0	0	0	1	1	0	0
Q9UNQ2	Q9UNQ2	Q9UNQ2	Probable dimethyladenosine transferase	DIMT1		0.0046471	0.994421	0.018603	0.0131857	20.8425	21.707	19.902	21.1595	22.7382	18.6096	20.8425	21.707	19.902	NaN	22.7382	18.6096	NaN	21.6959	22.307	NaN	21.3108	21.194	Homo sapiens	4	4	4	10.9	10.9	10.9	35.236	0	23.243	13680000	4	1	2	1	0	3	1	1	0	0	0
S8FAP5	S8FAP5	S8FAP5	Valyl-tRNA synthetase	TGME49_253290		0.00222249	0.995754	0.00972176	0.00636063	22.9457	22.6594	19.453	20.0778	23.1351	21.8744	22.9457	22.6594	19.453	NaN	23.1351	21.8744	23.0156	22.7163	22.0845	NaN	21.1614	21.1968	Toxoplasma gondii (strain ATCC 50611 / Me49)	3	3	3	4.6	4.6	4.6	125.05	0	19.357	28478000	9	1	3	2	2	2	3	1	2	0	2
S8EVR5	S8EVR5	S8EVR5	CPSF A subunit region protein	TGME49_267710		0.00298278	0.995836	0.00896645	0.00828318	24.5904	25.2146	23.4911	23.5853	26.1279	23.6098	24.5904	25.2146	23.4911	23.5853	26.1279	23.6098	24.9139	25.7476	24.5273	21.0734	24.4003	22.3467	Toxoplasma gondii (strain ATCC 50611 / Me49)	19	19	19	13	13	13	224.03	0	119.31	174700000	47	8	13	9	3	17	9	10	9	3	3
S8GAA8	S8GAA8	S8GAA8	Serine/threonine-protein phosphatase	TGME49_251850		0.000350798	0.998946	-0.00206248	-0.00102315	23.1993	23.5866	21.977	19.2409	25.1575	24.3582	23.1993	23.5866	21.977	NaN	25.1575	24.3582	23.2601	23.8687	24.0776	NaN	23.4663	23.137	Toxoplasma gondii (strain ATCC 50611 / Me49)	11	11	11	14	14	14	117.36	0	65.018	85287000	21	4	7	6	0	10	8	4	1	1	0
Q9NRX1	Q9NRX1	Q9NRX1	RNA-binding protein PNO1	PNO1		0.00615825	0.992792	-0.0209064	-0.0172274	20.852	19.1836	18.193	20.3587	20.0028	17.8044	20.852	19.1836	18.193	NaN	20.0028	17.8044	21.4216	19.6316	19.3405	NaN	19.468	18.4591	Homo sapiens	1	1	1	5.6	5.6	5.6	27.924	0.0055607	6.4255	4067400	2	1	1	1	0	1	1	1	0	0	0
A0A125YPB8	A0A125YPB8	A0A125YPB8	Eukaryotic initiation factor-2A, putative	TGME49_258740		0.00856073	0.991507	-0.0221284	-0.0232893	24.4083	23.6767	22.5976	22.2035	24.2435	24.1693	24.4083	23.6767	22.5976	22.2035	24.2435	24.1693	24.3545	24.0081	24.2724	21.9464	22.6014	23.3785	Toxoplasma gondii (strain ATCC 50611 / Me49)	7	7	7	17	17	17	64.654	0	49.635	85580000	22	5	5	5	3	5	6	5	4	1	3
S8F7Q3	S8F7Q3	S8F7Q3	Tetratricopeptide repeat domain containing protein	TGME49_252220		0.00572763	0.992065	-0.0254262	-0.016347	21.9443	22.4627	19.3513	19.4619	23.2228	20.9973	21.9443	22.4627	19.3513	NaN	23.2228	20.9973	21.7332	22.2118	22.249	NaN	20.9408	21.7218	Toxoplasma gondii (strain ATCC 50611 / Me49)	2	2	2	3.9	3.9	3.9	63.342	0	12.187	22367000	3	1	2	1	0	2	1	1	0	0	0
A0A125YRL4	A0A125YRL4	A0A125YRL4	Alternative splicing type 3 and, putative	TGME49_210980		0.00660889	0.992751	-0.028389	-0.0188042	25.7122	24.5321	24.191	22.1199	26.1803	26.0499	25.7122	24.5321	24.191	22.1199	26.1803	26.0499	26.1911	25.0434	24.8191	22.2823	25.1138	25.1724	Toxoplasma gondii (strain ATCC 50611 / Me49)	11	11	11	23.1	23.1	23.1	64.528	0	95.346	248450000	33	5	6	8	6	8	9	5	3	2	5
P04406	P04406	P04406	Glyceraldehyde-3-phosphate dehydrogenase	GAPDH		0.00877917	0.99159	-0.0318699	-0.0246245	25.9878	27.0698	24.7023	27.1452	26.5591	23.96	25.9878	27.0698	24.7023	27.1452	26.5591	23.96	25.8439	27.6699	26.5442	25.7621	25.769	24.6454	Homo sapiens	11	10	10	51.6	49.6	49.6	36.053	0	182.25	498340000	48	9	8	5	8	8	5	8	13	3	10
P68104;Q5VTE0;Q05639	P68104;Q5VTE0	P68104	Elongation factor 1-alpha 1	EEF1A1		0.0313008	0.967683	-0.0485528	-0.0779672	24.9552	25.1968	25.358	25.2853	25.9105	24.1686	24.9552	25.1968	25.358	25.2853	25.9105	24.1686	25.3017	25.0192	26.1034	24.6482	24.4903	24.1272	Homo sapiens	8	3	3	18.6	10.4	10.4	50.14	0	20.922	236810000	32	6	8	7	6	8	6	4	7	5	4
A0A125YMJ4	A0A125YMJ4	A0A125YMJ4	Brf1p family coiled coil protein	TGME49_232440		0.0224428	0.976326	-0.0485636	-0.0590432	22.6926	21.6686	21.0594	20.7397	21.941	22.5943	22.6926	21.6686	21.0594	20.7397	21.941	22.5943	22.97	22.3854	22.1376	20.125	20.6309	21.3028	Toxoplasma gondii (strain ATCC 50611 / Me49)	2	2	2	5.3	5.3	5.3	54.044	0	12.453	24407000	3	1	1	2	1	1	2	1	1	0	0
A0A125YKH0	A0A125YKH0	A0A125YKH0	40S ribosomal protein S24	RPS24		0.0186014	0.982783	-0.0544567	-0.0507281	25.5229	25.4096	25.1197	24.2606	24.4016	27.2267	25.5229	25.4096	25.1197	24.2606	24.4016	27.2267	24.9835	26.2258	26.5335	26.0373	25.7678	26.1643	Toxoplasma gondii (strain ATCC 50611 / Me49)	4	4	4	17.6	17.6	17.6	30.375	0	26.488	328570000	15	3	3	2	2	4	3	1	2	2	3
A0A125YQ18	A0A125YQ18	A0A125YQ18	Tetratricopeptide repeat-containing protein	TGME49_255340		0.0177944	0.982334	-0.06545	-0.0495075	20.8923	20.7947	19.4708	20.2245	22.3287	18.4082	20.8923	20.7947	19.4708	NaN	22.3287	NaN	NaN	21.234	21.1277	NaN	20.881	NaN	Toxoplasma gondii (strain ATCC 50611 / Me49)	2	2	2	2.1	2.1	2.1	185.66	0	39.564	9759500	4	1	1	1	1	1	0	1	1	0	1
S8F9Q8	S8F9Q8	S8F9Q8	Uncharacterized protein	TGME49_201140		0.017093	0.982342	-0.0712484	-0.0480167	23.8121	22.0624	19.3164	21.8689	22.3134	20.7949	23.8121	22.0624	19.3164	NaN	22.3134	20.7949	24.071	22.0915	19.1056	NaN	20.2696	20.2516	Toxoplasma gondii (strain ATCC 50611 / Me49)	3	3	3	4.9	4.9	4.9	113.82	0	20.981	26792000	7	2	2	2	1	2	1	2	2	0	1
P10809	P10809	P10809	60 kDa heat shock protein, mitochondrial	HSPD1		0.050378	0.946443	-0.0746778	-0.122604	28.0935	27.9789	26.5796	27.768	27.2744	27.3856	28.0935	27.9789	26.5796	27.768	27.2744	27.3856	28.2086	28.3074	28.1938	26.4816	25.9759	26.5519	Homo sapiens	20	20	20	38.7	38.7	38.7	61.054	0	216.62	1217500000	106	16	18	14	12	13	14	25	25	11	14
A0A125YI48	A0A125YI48	A0A125YI48	FUSE-binding protein 2 / KH-type splicing regulatory protein	FUBP2		0.00961576	0.990732	-0.0769863	-0.028135	23.7087	24.2341	21.4702	18.1905	26.4482	24.5434	23.7087	24.2341	21.4702	NaN	26.4482	24.5434	24.7666	24.4532	22.9739	NaN	24.4519	23.5588	Toxoplasma gondii (strain ATCC 50611 / Me49)	12	12	12	19.6	19.6	19.6	100.09	0	166.95	152360000	26	4	8	5	1	11	9	4	4	0	1
A0A125YJ84	A0A125YJ84	A0A125YJ84	Elongation factor Tu	TGME49_262380		0.117855	0.906618	-0.0884349	-0.237002	27.6828	26.795	27.1705	27.29	27.1203	26.9728	27.6828	26.795	27.1705	27.29	27.1203	26.9728	27.3948	26.8403	27.8771	27.8513	27.1779	28.1599	Toxoplasma gondii (strain ATCC 50611 / Me49)	14	14	13	28.8	28.8	27.2	59.629	0	115.06	924660000	64	8	7	12	8	11	12	7	6	10	11
P08670;P14136	P08670	P08670	Vimentin	VIM		0.0294486	0.966415	-0.107176	-0.0809408	26.8027	24.2302	22.9262	24.2351	25.4308	23.9717	26.8027	24.2302	22.9262	24.2351	25.4308	23.9717	26.7196	25.46	24.371	23.895	23.9809	23.2952	Homo sapiens	11	11	11	27.3	27.3	27.3	53.651	0	80.863	226140000	37	10	4	6	4	7	8	14	4	3	1
A0A125YNH2	A0A125YNH2	A0A125YNH2	Heat shock protein HSP60	HSP60		0.0610218	0.931066	-0.119996	-0.153413	25.1339	25.662	23.4399	24.4277	24.8622	24.5858	25.1339	25.662	23.4399	24.4277	24.8622	24.5858	25.4622	25.8229	24.735	23.4312	23.4312	23.3823	Toxoplasma gondii (strain ATCC 50611 / Me49)	11	11	11	29.7	29.7	29.7	60.913	0	82.515	179530000	32	7	9	5	6	4	5	6	9	3	5
S8EQS5;S8EMX2	S8EQS5;S8EMX2	S8EMX2	Rhoptry kinase family protein (Incomplete catalytic triad)	TGME49_308093		0.0328754	0.960728	-0.132608	-0.0907335	23.0877	21.9049	19.8645	19.7106	23.1074	21.6413	23.0877	21.9049	19.8645	NaN	23.1074	21.6413	23.5777	21.62	21.0098	NaN	20.8142	20.5583	Toxoplasma gondii (strain ATCC 50611 / Me49)	1	1	1	2.4	2.4	2.4	59.959	0.0030272	7.763	26104000	3	1	1	1	1	1	1	1	0	0	1
P84098	P84098	P84098	60S ribosomal protein L19	RPL19		0.0665008	0.932127	-0.143576	-0.168367	24.8528	23.8416	24.3114	23.3092	25.5602	23.7057	24.8528	23.8416	24.3114	23.3092	25.5602	23.7057	24.8306	25.696	25.5427	22.3898	24.538	23.7486	Homo sapiens	4	4	4	18.9	18.9	18.9	23.466	0	32.96	139700000	14	3	4	3	3	3	3	2	5	3	1
Q9UJS0	Q9UJS0	Q9UJS0	Calcium-binding mitochondrial carrier protein Aralar2	SLC25A13		0.0639741	0.931646	-0.145543	-0.163279	22.088	21.4438	20.1131	20.2467	22.0782	20.8835	22.088	21.4438	20.1131	NaN	22.0782	20.8835	NaN	21.9159	21.5783	NaN	20.8438	19.9823	Homo sapiens	5	3	3	8.1	5.2	5.2	74.175	0	17.041	14807000	4	2	2	2	1	2	2	1	2	0	0
S8F5A4	S8F5A4	S8F5A4	Heat shock protein HSP28	HSP28		0.0586216	0.929231	-0.146738	-0.151837	28.2419	28.841	28.6735	28.0104	30.0738	27.2321	28.2419	28.841	28.6735	28.0104	30.0738	27.2321	28.8836	29.3312	29.6523	27.5816	29.1979	27.3604	Toxoplasma gondii (strain ATCC 50611 / Me49)	21	21	21	79.7	79.7	79.7	31.093	0	272.84	2784600000	183	12	17	18	11	19	17	21	33	42	16
S8GEF4	S8GEF4	S8GEF4	Diacylglycerol kinase	TGME49_202460		0.0293697	0.966498	-0.159782	-0.0828003	23.7683	23.4837	23.5554	19.7904	25.1373	25.4004	23.7683	23.4837	23.5554	NaN	25.1373	25.4004	24.3907	24.5694	24.8809	NaN	23.5984	23.6305	Toxoplasma gondii (strain ATCC 50611 / Me49)	7	7	7	17.2	17.2	17.2	72.935	0	42.899	119540000	25	2	4	6	1	5	7	2	4	1	1
A0A125YR63	A0A125YR63	A0A125YR63	RNA recognition motif-containing protein	TGME49_265530		0.0323147	0.961862	-0.180689	-0.0909688	26.3367	21.8469	20.1591	22.012	23.3628	22.4258	26.3367	21.8469	20.1591	22.012	23.3628	22.4258	26.2572	22.1108	21.9213	21.8937	22.0007	21.6058	Toxoplasma gondii (strain ATCC 50611 / Me49)	7	7	7	22	22	22	51.487	0	50.967	110340000	23	7	3	2	3	4	4	12	2	0	1
P00736;Q9NZP8	P00736	P00736	Complement C1r subcomponent	C1R		0.0378212	0.953225	-0.192061	-0.105374	23.3488	23.0612	22.5553	24.61	24.3945	19.3847	23.3488	23.0612	22.5553	24.61	24.3945	19.3847	23.7055	23.5983	23.238	24.3092	23.4684	22.4354	Homo sapiens	3	3	3	4.3	4.3	4.3	80.118	0	17.118	73942000	3	2	2	3	2	2	1	1	0	0	1
P02751	P02751	P02751	Fibronectin	FN1		0.0611076	0.931231	-0.195895	-0.161605	27.0047	26.6633	23.9265	26.1437	26.2651	24.598	27.0047	26.6633	23.9265	26.1437	26.2651	24.598	27.0144	26.9844	25.4677	23.4135	25.4478	23.8403	Homo sapiens	25	25	25	15.6	15.6	15.6	272.32	0	224.89	437060000	69	14	19	11	9	13	10	17	24	5	8
P04844	P04844	P04844	Dolichyl-diphosphooligosaccharide--protein glycosyltransferase subunit 2	RPN2		0.0451673	0.945019	-0.216259	-0.124567	23.3917	22.5848	19.4166	19.9311	23.6607	21.1525	23.3917	22.5848	19.4166	NaN	23.6607	21.1525	23.2422	23.1053	21.9325	NaN	22.3551	21.143	Homo sapiens	3	3	3	10	10	10	69.283	0	20.29	33588000	6	3	2	1	0	2	1	3	2	0	0
A0A125YT21	A0A125YT21	A0A125YT21	Acetyl-coenzyme A synthetase	TGME49_266640		0.05793	0.931542	-0.225309	-0.155885	27.0499	24.9701	23.3275	26.3224	23.5326	24.8166	27.0499	24.9701	23.3275	26.3224	23.5326	24.8166	27.0034	25.3432	25.1625	23.9425	23.1224	23.9925	Toxoplasma gondii (strain ATCC 50611 / Me49)	11	11	11	22.3	22.3	22.3	79.99	0	108.3	307930000	40	8	7	6	5	5	7	13	6	4	4
A0A125YID8	A0A125YID8	A0A125YID8	TYR_PHOSPHATASE_2 domain-containing protein	TGME49_232620		0.0704782	0.922323	-0.225625	-0.184909	20.3412	21.4115	19.6869	19.8691	22.1483	18.7452	20.3412	21.4115	19.6869	NaN	22.1483	18.7452	20.726	21.4034	21.4605	NaN	20.4962	19.6394	Toxoplasma gondii (strain ATCC 50611 / Me49)	2	2	2	2.5	2.5	2.5	96.971	0	11.573	10050000	3	1	2	1	0	2	1	1	0	0	0
A0A125YU06	A0A125YU06	A0A125YU06	Ribosomal protein RPL13A	RPL13A		0.0621829	0.929547	-0.264434	-0.167701	20.4733	24.4663	22.0349	23.1282	22.8066	20.2463	20.4733	24.4663	22.0349	23.1282	22.8066	20.2463	22.6253	24.432	23.7458	23.18	21.7304	22.4851	Toxoplasma gondii (strain ATCC 50611 / Me49)	5	5	5	22.4	22.4	22.4	32.749	0	29.953	46679000	10	1	4	2	2	3	2	0	4	1	2
P07355;A6NMY6	P07355	P07355	Annexin A2	ANXA2		0.113064	0.884463	-0.277836	-0.280315	31.2738	30.5085	29.9545	31.8209	30.0009	29.0815	31.2738	30.5085	29.9545	31.8209	30.0009	29.0815	31.6867	30.9904	31.4302	30.8448	29.3885	29.8001	Homo sapiens	26	26	26	66.7	66.7	66.7	38.604	0	323.31	10600000000	309	24	21	22	23	20	19	59	69	43	62
Q9UGY1	Q9UGY1	Q9UGY1	Nucleolar protein 12	NOL12		0.0669896	0.923624	-0.28429	-0.179897	23.6218	21.2484	21.5395	19.3246	23.4425	22.7895	23.6218	21.2484	21.5395	NaN	23.4425	22.7895	23.9335	22.4804	23.1142	NaN	22.6734	23.1414	Homo sapiens	2	2	2	16	16	16	24.663	0	34.102	37097000	8	2	1	1	0	2	1	3	0	0	0
P68371;P04350;A6NNZ2;Q9BUF5;FPPCON_ENSBTAP00000025008;Q9H4B7	P68371	P68371	Tubulin beta-4B chain	TUBB4B		0.0598045	0.930839	-0.288263	-0.162839	23.5057	24.5786	21.4181	23.7142	24.7558	20.1675	23.5057	24.5786	21.4181	23.7142	24.7558	20.1675	23.6085	25.3339	22.9568	22.8021	23.474	21.6601	Homo sapiens	9	8	2	29.2	26.5	6.5	49.83	0	51.451	83037000	18	3	6	3	4	6	2	4	5	0	3
A0A125YHR2	A0A125YHR2	A0A125YHR2	HEAT repeat-containing protein	TGME49_231600		0.0730748	0.920457	-0.302227	-0.194915	25.4917	22.4727	21.8296	21.2113	24.2731	23.4029	25.4917	22.4727	21.8296	NaN	24.2731	23.4029	25.0048	23.9992	23.5971	NaN	23.2518	22.2925	Toxoplasma gondii (strain ATCC 50611 / Me49)	16	16	16	19.6	19.6	19.6	128.09	0	138.65	88094000	30	10	4	4	7	4	6	11	3	0	7
S8F9B5	S8F9B5	S8F9B5	S15 sporozoite-expressed protein	TGME49_202390		0.107656	0.890559	-0.312326	-0.272152	22.9835	23.1633	20.9534	21.5416	23.5714	21.0502	22.9835	23.1633	20.9534	NaN	23.5714	21.0502	22.8772	23.6414	22.6379	NaN	22.0096	20.2074	Toxoplasma gondii (strain ATCC 50611 / Me49)	3	3	3	6.6	6.6	6.6	61.796	0	17.729	34354000	6	2	2	2	0	2	1	2	1	0	0
P07954	P07954	P07954	Fumarate hydratase, mitochondrial	FH		0.0875859	0.909178	-0.313585	-0.228615	19.1515	22.1859	22.2971	21.5339	21.7471	19.4128	NaN	22.1859	22.2971	21.5339	21.7471	19.4128	NaN	22.7482	23.329	21.8469	21.2425	21.4517	Homo sapiens	2	2	2	8	8	8	54.636	0	13.445	17179000	4	0	2	2	1	1	1	0	1	2	1
A0A125YZL8	A0A125YZL8	A0A125YZL8	Pyridine nucleotide-disulfide oxidoreductase domain-containing protein	TGME49_207620		0.144	0.839104	-0.326679	-0.346793	26.7682	26.6783	25.5378	24.5804	27.0886	26.3353	26.7682	26.6783	25.5378	24.5804	27.0886	26.3353	26.8959	27.0529	27.0902	23.6479	25.6222	25.5336	Toxoplasma gondii (strain ATCC 50611 / Me49)	17	17	17	37.3	37.3	37.3	71.158	0	149.63	522870000	69	12	14	13	4	14	16	14	12	4	3
A0A125YHT9	A0A125YHT9	A0A125YHT9	Alveolin domain containing intermediate filament IMC10	ALV12		0.0815229	0.91463	-0.328669	-0.215587	21.8459	21.9291	18.4818	22.0883	19.9675	19.2151	21.8459	21.9291	18.4818	22.0883	19.9675	19.2151	22.0744	22.1995	20.2134	NaN	19.834	20.0798	Toxoplasma gondii (strain ATCC 50611 / Me49)	3	3	3	6.2	6.2	6.2	61.187	0	18.995	14222000	4	1	2	1	1	1	1	1	2	0	1
A0A125YRJ1	A0A125YRJ1	A0A125YRJ1	Cullin family protein	TGME49_316660		0.131891	0.848609	-0.333274	-0.323681	23.7973	23.9455	22.0717	21.7413	24.1948	22.8785	23.7973	23.9455	22.0717	NaN	24.1948	22.8785	24.2494	24.0373	23.8564	NaN	22.4905	21.6337	Toxoplasma gondii (strain ATCC 50611 / Me49)	4	4	4	5.9	5.9	5.9	91.524	0	29.299	62055000	11	2	4	2	1	3	2	2	4	0	1
S8EVU0	S8EVU0	S8EVU0	tRNA (Guanine(26)-N(2))-dimethyltransferase, putative	TGME49_267480		0.0596117	0.932259	-0.345942	-0.16391	23.6359	23.4945	23.1551	19.0791	25.2973	24.8712	23.6359	23.4945	23.1551	NaN	25.2973	24.8712	24.3629	23.9994	24.7069	NaN	23.6887	23.3149	Toxoplasma gondii (strain ATCC 50611 / Me49)	10	10	10	20.5	20.5	20.5	76.064	0	69.493	106120000	20	2	6	4	0	7	6	2	3	2	0
A0A125YMA1	A0A125YMA1	A0A125YMA1	ATP-binding cassette sub-family E member 1, putative	TGME49_216790		0.0746719	0.918617	-0.36335	-0.200852	25.9096	24.9927	24.4018	21.4345	26.374	26.4056	25.9096	24.9927	24.4018	21.4345	26.374	26.4056	26.3908	25.198	25.8021	22.7011	24.6635	25.0152	Toxoplasma gondii (strain ATCC 50611 / Me49)	17	17	17	32.3	32.3	32.3	69.219	0	120.2	297280000	40	9	11	9	1	11	12	9	3	3	1
S8GEJ3	S8GEJ3	S8GEJ3	Uncharacterized protein	TGME49_212090		0.0750296	0.918971	-0.371879	-0.201957	22.1356	22.6206	20.8673	20.2333	24.7961	19.4785	22.1356	22.6206	20.8673	NaN	24.7961	19.4785	22.5597	23.1427	22.2413	NaN	23.1613	20.8359	Toxoplasma gondii (strain ATCC 50611 / Me49)	6	6	6	13	13	13	70.184	0	37.037	42830000	10	2	3	4	0	6	1	1	1	0	0
A0A125YZL1	A0A125YZL1	A0A125YZL1	Eukaryotic translation initiation factor, putative	TGME49_257350		0.132133	0.847878	-0.381458	-0.328199	22.6617	21.2943	21.3123	19.4587	22.2019	22.4633	22.6617	21.2943	21.3123	NaN	22.2019	22.4633	22.5925	21.9722	22.9308	NaN	20.8322	21.3138	Toxoplasma gondii (strain ATCC 50611 / Me49)	2	2	2	4.5	4.5	4.5	89.775	0	12.902	22418000	5	2	1	2	0	2	2	2	0	1	0
S8GI40	S8GI40	S8GI40	Leucyl-tRNA synthetase	TGME49_292080		0.239524	0.732778	-0.412622	-0.529849	21.7775	22.104	20.9966	20.082	22.0926	21.4656	21.7775	22.104	20.9966	NaN	22.0926	21.4656	22.3754	21.9305	22.3489	NaN	21.2206	21.0199	Toxoplasma gondii (strain ATCC 50611 / Me49)	3	3	3	3.9	3.9	3.9	141.14	0	22.059	17563000	7	1	2	2	1	1	1	1	2	1	1
Q9UBS4	Q9UBS4	Q9UBS4	DnaJ homolog subfamily B member 11	DNAJB11		0.182439	0.793525	-0.412661	-0.429126	23.9319	24.311	22.3127	24.2989	22.6914	22.3273	23.9319	24.311	22.3127	24.2989	22.6914	22.3273	24.6086	24.5437	23.4743	23.7271	23.0583	23.2902	Homo sapiens	4	4	4	14.5	14.5	14.5	40.513	0	29.497	74702000	9	2	4	3	2	2	2	2	2	1	0
P63261;P60709;P68133;P68032;P63267;P62736;Q6S8J3;A5A3E0;P0CG38;Q9BYX7;P0CG39	P63261;P60709	P60709	Actin, cytoplasmic 1	ACTB		0.323763	0.665956	-0.420594	-0.664025	27.7834	27.8609	27.8991	28.2261	27.6372	26.4183	27.7834	27.8609	27.8991	28.2261	27.6372	26.4183	28.0593	28.6472	28.7916	27.6834	27.0052	26.9022	Homo sapiens	18	14	11	58.7	45.9	37.6	41.792	0	150.93	1337500000	96	15	13	15	14	15	13	14	26	18	11
S8F0X8	S8F0X8	S8F0X8	Tetratricopeptide repeat-containing protein	TGME49_268870		0.0528651	0.930016	-0.440711	-0.148392	23.0262	26.756	25.994	19.6803	28.4011	26.3727	23.0262	26.756	25.994	NaN	28.4011	26.3727	23.3707	27.221	27.4779	NaN	26.9233	25.7945	Toxoplasma gondii (strain ATCC 50611 / Me49)	24	24	24	33.1	33.1	33.1	114.01	0	245.43	630060000	73	4	19	17	0	22	15	2	17	5	0
S8FDW1	S8FDW1	S8FDW1	ClpB, putative	TGME49_275690		0.100561	0.894393	-0.4461	-0.263536	23.8724	22.4083	19.1032	20.4315	22.8125	20.8016	23.8724	22.4083	19.1032	NaN	22.8125	20.8016	23.6985	22.9005	21.4793	NaN	21.4512	19.9802	Toxoplasma gondii (strain ATCC 50611 / Me49)	5	5	5	7.6	7.6	7.6	114.55	0	31.693	30680000	10	5	3	1	1	3	2	4	3	0	1
S8EWP1	S8EWP1	S8EWP1	Uncharacterized protein	TGME49_288290		0.249911	0.722439	-0.455111	-0.553961	21.799	21.4275	21.4535	21.4048	19.7502	22.1597	21.799	21.4275	21.4535	NaN	NaN	22.1597	22.0572	21.9581	22.8015	NaN	NaN	21.5405	Toxoplasma gondii (strain ATCC 50611 / Me49)	3	3	3	11.7	11.7	11.7	55.062	0	19.488	14026000	7	2	2	3	0	0	2	2	1	1	0
P23378	P23378	P23378	Glycine dehydrogenase (decarboxylating), mitochondrial	GLDC		0.124055	0.848863	-0.582483	-0.320524	19.8308	22.6541	19.5102	20.5192	22.254	17.4744	19.8308	22.6541	19.5102	NaN	22.254	NaN	21.3116	22.337	21.9798	NaN	20.956	NaN	Homo sapiens	3	3	3	5.1	5.1	5.1	112.73	0	17.355	13281000	3	1	3	1	0	2	0	0	2	0	0
A0A125YIU8	A0A125YIU8	A0A125YIU8	PEP-carboxykinase I	TGME49_289650		0.1285	0.847116	-0.585581	-0.330408	24.0426	25.0318	22.8043	20.3079	24.6013	25.2128	24.0426	25.0318	22.8043	NaN	24.6013	25.2128	24.5846	25.8415	23.5384	NaN	23.2693	23.0963	Toxoplasma gondii (strain ATCC 50611 / Me49)	12	12	12	22.7	22.7	22.7	75.342	0	71.681	123250000	21	4	7	7	2	6	9	4	5	0	2
A0A125YYN9	A0A125YYN9	A0A125YYN9	Uncharacterized protein	TGME49_308860		0.159063	0.809512	-0.592016	-0.395725	21.9359	25.0893	21.6465	21.4786	24.0107	21.4063	21.9359	25.0893	21.6465	NaN	24.0107	21.4063	NaN	25.2061	23.972	NaN	24.0625	23.7153	Toxoplasma gondii (strain ATCC 50611 / Me49)	6	6	6	13.5	13.5	13.5	69.756	0	34.766	62672000	7	1	4	2	0	4	1	0	2	2	0
O75746	O75746	O75746	Calcium-binding mitochondrial carrier protein Aralar1	SLC25A12		0.222156	0.73267	-0.646825	-0.523277	23.8374	22.79	21.1547	20.3824	23.1853	22.274	23.8374	22.79	21.1547	NaN	23.1853	22.274	NaN	22.8068	23.2164	NaN	21.8396	21.1433	Homo sapiens	6	6	4	10.3	10.3	7.4	74.761	0	35.582	39186000	10	3	2	2	1	2	2	1	2	1	1
P04075	P04075	P04075	Fructose-bisphosphate aldolase A	ALDOA		0.210318	0.740276	-0.651286	-0.500978	22.7956	21.3231	18.9594	21.0895	20.4553	19.5795	22.7956	21.3231	18.9594	NaN	20.4553	NaN	22.6928	22.1961	21.5484	NaN	20.9897	NaN	Homo sapiens	3	3	3	12.4	12.4	12.4	39.42	0	18.309	11852000	5	2	2	1	0	1	0	2	2	0	0
S8F081	S8F081	S8F081	Sushi domain (Scr repeat) domain-containing protein	TGME49_223480		0.0970608	0.893674	-0.652252	-0.260291	23.5938	24.9428	21.6617	24.5572	25.3333	18.3511	23.5938	24.9428	21.6617	24.5572	25.3333	NaN	24.0689	24.7932	22.1993	23.6773	23.7576	NaN	Toxoplasma gondii (strain ATCC 50611 / Me49)	1	1	1	0.4	0.4	0.4	507.03	0.004686	6.4949	115190000	6	1	1	1	1	1	0	2	1	0	1
S8G8J0	S8G8J0	S8G8J0	Clathrin heavy chain	TGME49_290950		0.106834	0.883496	-0.658253	-0.283306	25.0283	24.6411	22.2508	19.2559	25.8032	24.8864	25.0283	24.6411	22.2508	NaN	25.8032	24.8864	25.1553	25.0439	23.9983	NaN	24.2628	23.6428	Toxoplasma gondii (strain ATCC 50611 / Me49)	19	19	19	17.2	17.2	17.2	194.5	0	121.77	154940000	27	8	8	6	1	11	11	8	2	1	1
S8G5V4	S8G5V4	S8G5V4	Uncharacterized protein	TGME49_225870		0.195268	0.758882	-0.662958	-0.47227	23.3855	24.2293	22.84	20.4411	24.6109	23.4139	23.3855	24.2293	22.84	NaN	24.6109	23.4139	24.0704	24.4157	24.1867	NaN	23.044	22.9982	Toxoplasma gondii (strain ATCC 50611 / Me49)	11	11	11	13.6	13.6	13.6	161.06	0	75.412	74932000	24	4	9	7	0	8	4	4	10	2	0
A0A125YIN2	A0A125YIN2	A0A125YIN2	Alveolin domain containing intermediate filament IMC3	ALV3		0.153796	0.814671	-0.702091	-0.388737	24.5306	24.5142	20.5763	20.5564	24.3122	22.6462	24.5306	24.5142	20.5763	NaN	24.3122	22.6462	24.5201	24.7631	22.2869	NaN	23.1579	21.4653	Toxoplasma gondii (strain ATCC 50611 / Me49)	5	5	5	15.1	15.1	15.1	57.999	0	79.069	77154000	14	4	3	2	0	2	2	5	4	1	0
S8ETD0	S8ETD0	S8ETD0	Protein phosphatase 2C domain-containing protein	TGME49_236260		0.202416	0.753732	-0.703489	-0.488377	22.0852	20.4229	19.4056	19.7767	21.8953	18.1312	22.0852	20.4229	19.4056	NaN	21.8953	NaN	22.0546	21.4431	20.967	NaN	19.4552	NaN	Toxoplasma gondii (strain ATCC 50611 / Me49)	2	2	2	3	3	3	101.17	0	11.967	10450000	2	1	1	2	0	2	0	0	0	0	0
S8GUV7;Q5T2N8;Q5T9A4	S8GUV7;Q5T2N8;Q5T9A4	Q5T9A4	ATPase family AAA domain-containing protein 3B	ATAD3B		0.168726	0.801076	-0.715277	-0.420629	23.5645	25.2659	26.5393	21.825	25.0262	26.3727	23.5645	25.2659	26.5393	NaN	25.0262	26.3727	22.8948	25.8382	27.505	NaN	23.6342	25.5917	Homo sapiens	1	1	1	0.3	0.3	0.3	226.39	0.0096916	6.1964	271340000	46	1	1	1	0	1	1	5	8	17	0
S8GAM4	S8GAM4	S8GAM4	KOW motif domain-containing protein	TGME49_233000		0.164995	0.80175	-0.720359	-0.413002	23.5242	24.7281	23.2748	20.0856	25.4091	23.8714	23.5242	24.7281	23.2748	NaN	25.4091	23.8714	24.2563	24.9277	24.9101	NaN	23.8771	22.9199	Toxoplasma gondii (strain ATCC 50611 / Me49)	8	8	8	10.9	10.9	10.9	126.25	0	58.788	109910000	25	4	6	5	0	6	6	3	7	1	0
A0A125YLE3	A0A125YLE3	A0A125YLE3	T-complex protein beta subunit	TGME49_243710		0.216645	0.733024	-0.736352	-0.517813	23.8208	22.2346	21.725	19.6434	22.3532	23.5748	23.8208	22.2346	21.725	NaN	22.3532	23.5748	23.7452	23.3515	22.9092	NaN	21.583	22.1592	Toxoplasma gondii (strain ATCC 50611 / Me49)	7	7	7	14.8	14.8	14.8	61.472	0	53.404	41071000	13	4	1	3	2	1	3	5	1	1	2
S8FBF9	S8FBF9	S8FBF9	T-complex protein 1 subunit eta	TGME49_297500		0.302904	0.656874	-0.748515	-0.677283	23.179	23.5812	21.3688	20.7004	23.2624	21.9206	23.179	23.5812	21.3688	NaN	23.2624	21.9206	23.5844	23.5305	23.0212	NaN	21.6591	21.0315	Toxoplasma gondii (strain ATCC 50611 / Me49)	4	4	4	9.5	9.5	9.5	59.475	0	32.982	38787000	10	2	3	1	0	2	2	2	2	1	0
S8EWL8	S8EWL8	S8EWL8	Threonyl-tRNA synthetase family protein	TGME49_300260		0.263176	0.698364	-0.753331	-0.60652	24.1947	21.6132	20.367	21.2985	21.6266	20.9897	24.1947	21.6132	20.367	NaN	21.6266	20.9897	23.6596	22.5885	22.5742	NaN	21.6517	19.8023	Toxoplasma gondii (strain ATCC 50611 / Me49)	6	6	6	7.6	7.6	7.6	95.897	0	34.626	29081000	6	5	1	1	1	1	1	4	0	0	1
Q96HS1	Q96HS1	Q96HS1	Serine/threonine-protein phosphatase PGAM5, mitochondrial	PGAM5		0.296547	0.662291	-0.789283	-0.669199	23.6524	22.7562	21.8835	23.8696	20.884	21.1707	23.6524	22.7562	21.8835	23.8696	20.884	21.1707	22.6293	24.0141	23.7708	22.1699	22.1997	22.4588	Homo sapiens	3	3	3	13.8	13.8	13.8	32.004	0	17.996	43762000	8	2	2	2	2	1	2	1	1	2	2
P11142;P54652	P11142	P11142	Heat shock cognate 71 kDa protein	HSPA8		0.305988	0.65663	-0.79685	-0.686466	22.6369	23.2714	23.4283	20.3907	23.9274	22.6279	22.6369	23.2714	23.4283	NaN	23.9274	22.6279	23.9633	24.1586	24.0631	NaN	22.8172	22.2631	Homo sapiens	14	6	6	23.1	14.2	14.2	70.897	0	36.143	50371000	17	7	11	12	6	11	11	2	4	3	0
S8F2W9	S8F2W9	S8F2W9	Uncharacterized protein	TGME49_230940		0.136218	0.839855	-0.801416	-0.352835	27.0786	25.379	25.1121	20.8918	27.2178	27.0558	27.0786	25.379	25.1121	20.8918	27.2178	27.0558	27.4558	24.9586	26.8328	20.6253	25.9078	25.1035	Toxoplasma gondii (strain ATCC 50611 / Me49)	23	23	23	23.9	23.9	23.9	155.05	0	159.88	519160000	71	14	14	19	2	17	19	20	4	7	1
A0A125YU00	A0A125YU00	A0A125YU00	RNA recognition motif-containing protein	TGME49_202770		0.271966	0.689788	-0.817754	-0.626627	22.6149	22.3747	20.4672	21.9471	22.0449	19.0116	22.6149	22.3747	20.4672	21.9471	22.0449	NaN	22.8713	22.7545	21.7402	21.0083	20.7222	NaN	Toxoplasma gondii (strain ATCC 50611 / Me49)	2	2	2	5.3	5.3	5.3	55.868	0	12.14	21681000	3	1	2	1	1	1	0	1	2	0	0
S8EUA0	S8EUA0	S8EUA0	Ethylene-responsive RNA helicase, putative	TGME49_313240		0.327127	0.624148	-0.870891	-0.728952	25.4543	23.068	22.4208	21.7978	23.8353	22.6973	25.4543	23.068	22.4208	21.7978	23.8353	22.6973	25.3552	23.5602	23.9095	21.3129	22.8992	22.0796	Toxoplasma gondii (strain ATCC 50611 / Me49)	9	9	9	17.6	17.6	17.6	85.533	0	58.577	85797000	18	7	5	4	2	3	2	8	3	2	0
S8EXJ1	S8EXJ1	S8EXJ1	RBR-type E3 ubiquitin transferase	TGME49_226050		0.133668	0.83776	-0.901376	-0.348811	25.0949	24.1823	24.9736	18.9192	26.5151	26.1124	25.0949	24.1823	24.9736	NaN	26.5151	26.1124	25.3611	25.0849	26.5257	NaN	25.1375	24.8211	Toxoplasma gondii (strain ATCC 50611 / Me49)	14	14	14	27.1	27.1	27.1	83.892	0	110.41	256280000	45	5	8	9	0	11	11	4	5	9	0
Q01469	Q01469	Q01469	Fatty acid-binding protein 5	FABP5		0.398004	0.559658	-0.91586	-0.853403	21.0227	21.6854	19.6307	19.75	21.2366	18.6047	21.0227	21.6854	19.6307	NaN	21.2366	NaN	20.5259	22.278	21.4408	NaN	20.7193	NaN	Homo sapiens	1	1	1	6.7	6.7	6.7	15.164	0.0096154	6.1699	8785600	5	1	1	1	0	1	0	1	2	0	0
Q16891	Q16891	Q16891	MICOS complex subunit MIC60	IMMT		0.253544	0.696046	-0.956812	-0.59871	22.4712	22.1094	21.6761	19.242	20.0961	24.0482	22.4712	22.1094	21.6761	NaN	NaN	24.0482	23.9021	22.3874	22.8782	NaN	NaN	23.1931	Homo sapiens	4	4	4	6.7	6.7	6.7	83.677	0	23.952	31037000	4	1	2	3	0	0	4	1	0	0	0
A0A125YQV8	A0A125YQV8	A0A125YQV8	RuvB-like helicase	TGME49_288860		0.554842	0.455486	-1.00042	-1.11291	22.4783	22.5093	20.8415	19.9371	21.9416	20.9491	22.4783	22.5093	20.8415	NaN	21.9416	20.9491	22.7241	23.1945	21.7917	NaN	20.7397	19.7667	Toxoplasma gondii (strain ATCC 50611 / Me49)	2	2	2	4.5	4.5	4.5	55.446	0	11.626	19744000	4	1	1	2	0	1	2	1	1	0	0
S8F2U3	S8F2U3	S8F2U3	Glucosamine-fructose-6-phosphate aminotransferase	TGME49_231350		0.416083	0.546673	-1.02501	-0.892464	21.6425	22.4159	21.7044	19.1912	22.7147	20.782	21.6425	22.4159	21.7044	NaN	22.7147	20.782	21.5229	23.0961	22.9714	NaN	21.628	20.6018	Toxoplasma gondii (strain ATCC 50611 / Me49)	4	4	4	6.9	6.9	6.9	96.712	0	26.225	20973000	8	2	3	3	0	4	2	1	2	1	0
A0A125YHW6	A0A125YHW6	A0A125YHW6	Inosine-5'-monophosphate dehydrogenase	IMPDH		0.655582	0.40793	-1.02738	-1.26963	21.0969	21.1007	20.9347	20.2042	21.1369	18.7091	21.0969	21.1007	20.9347	NaN	21.1369	NaN	21.204	21.6471	22.0909	NaN	19.7962	NaN	Toxoplasma gondii (strain ATCC 50611 / Me49)	1	1	1	3.1	3.1	3.1	59.104	0.003012	7.573	8802000	3	1	1	1	0	1	0	1	1	1	0
Q99878;Q96KK5;Q9BTM1;Q16777;Q93077;Q7L7L0;Q6FI13;P20671;P0C0S8;P04908;A0A125YP81;Q71UI9;P0C0S5;Q96QV6;P16104;Q8IUE6	Q99878;Q96KK5;Q9BTM1;Q16777;Q93077;Q7L7L0;Q6FI13;P20671;P0C0S8;P04908	P0C0S8	Histone H2A type 1	H2AC11		0.211775	0.733788	-1.03131	-0.518562	24.6865	25.3793	23.3339	25.2774	25.1741	19.8542	24.6865	25.3793	23.3339	25.2774	25.1741	NaN	24.5151	26.1771	25.0641	24.395	24.1936	NaN	Homo sapiens	3	3	2	27.3	27.3	20.3	13.936	0	18.354	159740000	8	2	2	1	2	2	0	1	3	2	1
S8GGS4	S8GGS4	S8GGS4	Elongation factor 2 family protein	TGME49_286080		0.795559	0.34907	-1.03509	-1.47661	21.6541	21.95	21.1786	19.4552	20.9768	21.2455	21.6541	21.95	21.1786	NaN	20.9768	21.2455	21.914	22.4606	22.2431	NaN	21.0075	19.9132	Toxoplasma gondii (strain ATCC 50611 / Me49)	2	2	2	2.5	2.5	2.5	113.34	0	11.663	14275000	4	1	2	2	0	1	2	1	1	0	0
S8F0M9	S8F0M9	S8F0M9	Uncharacterized protein	TGME49_210345		0.385099	0.568122	-1.05581	-0.84195	23.1038	23.2024	22.9453	21.3177	20.4859	24.2806	23.1038	23.2024	22.9453	21.3177	NaN	24.2806	23.1038	23.6417	24.6022	20.3967	NaN	24.7312	Toxoplasma gondii (strain ATCC 50611 / Me49)	1	1	1	0.3	0.3	0.3	370.54	0.0080935	6.2761	49736000	5	1	1	1	1	0	1	1	2	1	0
Q8IYB3	Q8IYB3	Q8IYB3	Serine/arginine repetitive matrix protein 1	SRRM1		0.519378	0.469582	-1.05915	-1.06389	21.3749	21.2937	21.1891	19.8808	21.9187	18.8806	21.3749	21.2937	21.1891	19.8808	21.9187	NaN	NaN	21.9545	NaN	NaN	20.9883	NaN	Homo sapiens	4	4	4	7.2	7.2	7.2	102.33	0	24.523	12611000	5	1	2	1	1	2	0	1	1	1	0
O43709	O43709	O43709	Probable 18S rRNA (guanine-N(7))-methyltransferase	BUD23		0.636482	0.415942	-1.08155	-1.24852	22.608	20.881	21.4454	20.2364	21.6784	19.7748	22.608	20.881	21.4454	NaN	21.6784	NaN	23.156	22.4906	21.2113	NaN	21.9185	NaN	Homo sapiens	2	2	2	11.7	11.7	11.7	31.88	0	11.999	14536000	2	1	1	2	0	1	0	0	0	1	0
S8EZ50	S8EZ50	S8EZ50	Phenylalanine--tRNA ligase, beta subunit protein	TGME49_306960		0.264323	0.689644	-1.10392	-0.624649	22.6665	22.3254	18.6652	20.9224	21.4232	17.9998	22.6665	22.3254	18.6652	NaN	21.4232	NaN	22.0199	23.0154	20.8056	NaN	20.5745	NaN	Toxoplasma gondii (strain ATCC 50611 / Me49)	3	3	3	5.9	5.9	5.9	74.584	0	17.542	15140000	4	2	2	1	0	1	0	2	2	0	0
S8GHV2	S8GHV2	S8GHV2	Leucyl aminopeptidase LAP	LAP		0.164062	0.800389	-1.12997	-0.419726	23.8658	26.1599	24.2585	18.6465	26.2488	25.999	23.8658	26.1599	24.2585	NaN	26.2488	25.999	24.6479	26.7821	25.6109	NaN	24.6119	25.1284	Toxoplasma gondii (strain ATCC 50611 / Me49)	15	15	15	27.8	27.8	27.8	83.236	0	102.19	257130000	41	4	8	10	0	8	11	3	7	3	0
Q9BQE3;Q71U36;P0DPH8;P0DPH7;Q6PEY2;Q9NY65;Q9H853	Q9BQE3	Q9BQE3	Tubulin alpha-1C chain	TUBA1C		0.250043	0.694958	-1.15277	-0.598273	23.5568	24.6145	22.99	24.8771	23.722	19.1038	23.5568	24.6145	22.99	24.8771	23.722	NaN	24.3871	24.4303	24.8307	24.3726	23.5489	NaN	Homo sapiens	8	5	0	23.8	16.3	0	49.895	0	34.863	91010000	18	3	6	6	3	6	3	2	7	2	3
A0A125YZM4	A0A125YZM4	A0A125YZM4	NADP-specific glutamate dehydrogenase	TGME49_293180		0.424639	0.531955	-1.18645	-0.917821	22.9765	22.6848	22.6103	23.0662	19.2253	22.4206	22.9765	22.6848	22.6103	23.0662	NaN	22.4206	23.0992	23.1412	23.2334	22.7095	NaN	21.6598	Toxoplasma gondii (strain ATCC 50611 / Me49)	4	4	4	8.1	8.1	8.1	63.798	0	23.119	35795000	9	2	2	2	2	0	1	2	2	2	0
A0A125YLI8	A0A125YLI8	A0A125YLI8	MoeA N-terminal region (Domain I and II) domain-containing protein	TGME49_293480		0.560647	0.446179	-1.20103	-1.14328	24.5228	22.9089	21.8884	21.5956	21.1259	22.9956	24.5228	22.9089	21.8884	NaN	21.1259	22.9956	24.3616	23.6147	23.4806	NaN	20.9803	21.8372	Toxoplasma gondii (strain ATCC 50611 / Me49)	9	9	9	12	12	12	133.82	0	55.674	46514000	14	6	5	6	0	2	5	6	3	0	0
P04843	P04843	P04843	Dolichyl-diphosphooligosaccharide--protein glycosyltransferase subunit 1	RPN1		0.251555	0.697992	-1.21122	-0.602762	25.0138	25.0143	22.911	19.5684	25.1844	24.5527	25.0138	25.0143	22.911	NaN	25.1844	24.5527	24.938	24.979	25.0324	NaN	23.6481	24.1548	Homo sapiens	11	11	11	26	26	26	68.569	0	70.595	138390000	28	5	10	6	1	7	6	6	9	0	1
P04083	P04083	P04083	Annexin A1	ANXA1		0.225353	0.72197	-1.31169	-0.552209	26.4415	25.469	24.3684	19.7252	26.3852	26.2334	26.4415	25.469	24.3684	NaN	26.3852	26.2334	26.3743	26.2189	25.9802	NaN	24.7308	25.2757	Homo sapiens	13	13	13	39.9	39.9	39.9	38.714	0	177.44	325780000	51	9	8	9	0	11	10	11	11	4	0
S8F1Y1	S8F1Y1	S8F1Y1	Microtubule associated protein SPM1	SPM1		0.388535	0.558593	-1.31215	-0.861373	24.3008	25.4192	26.0534	24.3566	26.0125	21.4679	24.3008	25.4192	26.0534	24.3566	26.0125	21.4679	24.0353	25.7588	27.4539	23.3373	24.8008	21.3122	Toxoplasma gondii (strain ATCC 50611 / Me49)	12	12	12	45.9	45.9	45.9	38.796	0	78.322	227250000	50	3	7	11	3	8	2	2	12	22	3
P26373	P26373	P26373	60S ribosomal protein L13	RPL13		1.39461	0.167364	-1.3344	-2.44318	24.4295	25.213	23.6751	23.0166	23.1467	23.1512	24.4295	25.213	23.6751	23.0166	23.1467	23.1512	25.1327	24.2527	25.7133	23.275	23.737	24.2602	Homo sapiens	4	4	4	19	19	19	24.261	0	23.834	101970000	8	3	3	2	2	1	2	3	2	1	0
P36578	P36578	P36578	60S ribosomal protein L4	RPL4		0.540225	0.451938	-1.46405	-1.12922	22.5495	21.9182	22.1113	22.5041	21.1929	18.4897	22.5495	21.9182	22.1113	22.5041	21.1929	NaN	NaN	22.6853	23.4543	NaN	21.0292	NaN	Homo sapiens	3	3	3	13.6	13.6	13.6	47.697	0	17.724	22978000	5	1	2	2	1	1	0	1	1	2	1
P60842;Q14240	P60842;Q14240	P60842	Eukaryotic initiation factor 4A-I	EIF4A1		0.52288	0.461805	-1.49272	-1.10177	21.5162	23.1549	20.735	22.2769	19.8689	18.7822	21.5162	23.1549	20.735	22.2769	NaN	NaN	22.653	23.5359	22.4553	21.6921	NaN	NaN	Homo sapiens	4	2	1	11.8	7.4	3.4	46.153	0	11.424	19166000	3	3	4	3	3	2	2	0	1	1	1
A0A125YW15	A0A125YW15	A0A125YW15	RuvB-like helicase	TGME49_219590		0.889283	0.299905	-1.50484	-1.69333	22.4173	21.8378	20.9194	19.0017	21.2563	20.4019	22.4173	21.8378	20.9194	NaN	NaN	NaN	22.1727	22.3842	22.6834	NaN	NaN	NaN	Toxoplasma gondii (strain ATCC 50611 / Me49)	2	2	2	6.9	6.9	6.9	52.949	0	13.468	11332000	4	2	1	1	0	0	0	2	1	1	0
P14618	P14618	P14618	Pyruvate kinase PKM	PKM		0.666099	0.396616	-1.54907	-1.34188	22.1314	24.3616	22.5952	20.2357	22.9908	21.2145	22.1314	24.3616	22.5952	NaN	22.9908	21.2145	22.0776	24.9432	23.2633	NaN	22	21.0974	Homo sapiens	7	7	7	20.7	20.7	20.7	57.936	0	46.366	43255000	11	2	6	3	0	4	1	1	9	1	0
P62805	P62805	P62805	Histone H4	H4C1		0.423402	0.523863	-1.56269	-0.933044	24.0676	22.6936	20.2938	22.6083	18.7349	21.0237	24.0676	22.6936	20.2938	22.6083	NaN	21.0237	23.5857	23.4483	22.4826	22.1145	NaN	22.2444	Homo sapiens	4	4	4	38.8	38.8	38.8	11.367	0	23.507	34177000	7	3	3	1	2	1	1	4	2	0	0
S8GUL9	S8GUL9	S8GUL9	RNA recognition motif-containing protein	TGME49_209850		0.495235	0.471146	-1.62536	-1.06105	22.7162	24.4072	21.9451	19.3826	23.6377	21.1722	22.7162	24.4072	21.9451	NaN	23.6377	21.1722	23.4685	24.545	23.5769	NaN	22.2675	20.9843	Toxoplasma gondii (strain ATCC 50611 / Me49)	4	4	4	3.5	3.5	3.5	168.19	0	23.794	48591000	11	2	4	3	0	3	2	2	5	0	0
P39023;Q92901	P39023	P39023	60S ribosomal protein L3	RPL3		0.642109	0.406191	-1.71307	-1.31337	25.4656	28.235	28.2762	24.4829	27.0712	25.2834	25.4656	28.235	28.2762	24.4829	27.0712	25.2834	26.7162	28.8598	29.238	24.7804	25.9218	25.4184	Homo sapiens	14	13	13	34	31.8	31.8	46.108	0	110.31	892640000	56	7	13	14	5	11	10	3	18	23	2
P23396	P23396	P23396	40S ribosomal protein S3	RPS3		1.15924	0.20155	-1.74979	-2.16076	28.519	30.4661	30.7177	27.9514	28.4341	28.0679	28.519	30.4661	30.7177	27.9514	28.4341	28.0679	29.1812	30.8919	32.0151	26.4288	27.1574	27.3929	Homo sapiens	23	23	20	84	84	77	26.688	0	323.31	4537300000	188	14	23	22	11	17	15	20	70	63	8
P46777	P46777	P46777	60S ribosomal protein L5	RPL5		0.81424	0.320874	-1.7614	-1.59938	25.0662	26.2372	24.7125	24.4239	24.508	21.7999	25.0662	26.2372	24.7125	24.4239	24.508	21.7999	26.0647	26.5187	26.0346	24.6347	23.7844	23.4042	Homo sapiens	4	4	4	19.9	19.9	19.9	34.362	0	32.524	191740000	20	2	4	4	2	4	2	2	6	7	2
P60891;P21108;P11908	P60891;P21108;P11908	P60891	Ribose-phosphate pyrophosphokinase 1	PRPS1		0.530184	0.451368	-1.76407	-1.12699	20.8304	23.5689	22.7798	21.7498	21.9426	18.1945	20.8304	23.5689	22.7798	21.7498	21.9426	NaN	22.1902	24.0721	24.1983	21.7547	21.1406	NaN	Homo sapiens	2	2	2	9.1	9.1	9.1	34.834	0	12.258	29066000	8	1	2	2	1	2	0	1	4	1	1
S8F8V9	S8F8V9	S8F8V9	Uncharacterized protein	TGME49_213040		0.638147	0.404488	-1.76888	-1.30994	21.9384	22.7041	19.7756	19.9936	21.0822	18.0356	21.9384	22.7041	19.7756	NaN	21.0822	NaN	21.9384	23.1434	21.4325	NaN	19.6344	NaN	Toxoplasma gondii (strain ATCC 50611 / Me49)	1	1	1	1.4	1.4	1.4	197.07	0.0030738	8.3651	13969000	3	1	1	1	0	1	0	1	1	0	0
S8ESH5	S8ESH5	S8ESH5	Transcription elongation factor SPT6	SPT6		0.596134	0.416163	-2.01407	-1.25012	24.6342	26.7192	24.0903	20.7618	25.1593	23.4805	24.6342	26.7192	24.0903	NaN	25.1593	23.4805	25.3401	26.9774	25.6266	NaN	23.7839	22.861	Toxoplasma gondii (strain ATCC 50611 / Me49)	28	28	28	13.1	13.1	13.1	366.02	0	183.18	203550000	50	8	24	14	1	15	7	8	31	2	1
S8EVN8	S8EVN8	S8EVN8	Glutamate/leucine/phenylalanine/valine dehydrogenase family protein	TGME49_249390		0.739702	0.34433	-2.20995	-1.50306	22.9641	22.6234	21.0739	20.8454	21.6168	17.5693	22.9641	22.6234	21.0739	NaN	21.6168	NaN	22.813	23.1236	22.752	NaN	20.5278	NaN	Toxoplasma gondii (strain ATCC 50611 / Me49)	3	3	3	3.9	3.9	3.9	135.7	0	17.749	20067000	6	2	2	2	0	1	0	2	2	1	0
S8EV21	S8EV21	S8EV21	RNA recognition motif-containing protein	TGME49_310050		0.453636	0.486024	-2.75694	-1.01401	23.7204	25.1857	17.9268	22.1508	19.0137	17.3976	23.7204	25.1857	17.9268	22.1508	NaN	NaN	23.8641	25.2903	22.2696	22.9699	NaN	NaN	Toxoplasma gondii (strain ATCC 50611 / Me49)	2	2	2	4.8	4.8	4.8	48.844	0	12.021	56892000	3	2	1	1	2	0	0	2	0	0	1
P62701;Q8TD47;P22090	P62701	P62701	40S ribosomal protein S4, X isoform	RPS4X		1.79913	0.0845333	-3.12843	-3.56127	30.7064	31.1825	30.5497	28.0492	28.7707	26.2333	30.7064	31.1825	30.5497	28.0492	28.7707	26.2333	31.0525	31.9116	31.8795	27.2133	28.1508	27.1814	Homo sapiens	23	23	23	69.2	69.2	69.2	29.597	0	323.31	6575400000	184	20	20	20	15	18	15	36	61	44	9
O43491;Q9Y2J2;Q9H4G0	O43491	O43491	Band 4.1-like protein 2	EPB41L2		1.24644	0.165945	-3.55916	-2.47052	23.5951	25.2231	24.0077	19.9802	23.1504	19.0178	23.5951	25.2231	24.0077	NaN	23.1504	NaN	24.7863	25.7627	25.4073	NaN	22.2917	NaN	Homo sapiens	8	8	8	8.9	8.9	8.9	112.59	0	119	78014000	15	2	6	5	0	3	0	2	5	7	0
P15880	P15880	P15880	40S ribosomal protein S2	RPS2		1.95308	0.0642791	-3.67595	-3.97921	24.4591	25.7375	25.2064	21.4248	22.749	20.2013	24.4591	25.7375	25.2064	21.4248	22.749	20.2013	24.9193	26.579	26.4563	21.7007	22.5669	21.8488	Homo sapiens	6	5	5	24.2	21.8	21.8	31.324	0	31.632	128790000	15	5	5	5	2	4	1	2	6	4	0
P08865	P08865	P08865	40S ribosomal protein SA	RPSA		1.82745	0.0803571	-3.70597	-3.68992	26.745	28.5137	28.1385	25.1279	24.4599	22.6915	26.745	28.5137	28.1385	25.1279	24.4599	22.6915	27.129	28.8691	29.3236	24.9677	24.5924	23.4458	Homo sapiens	14	14	14	63.4	63.4	63.4	32.854	0	312.11	857720000	93	8	12	12	4	5	3	15	40	29	4
P61247	P61247	P61247	40S ribosomal protein S3a	RPS3A		1.75634	0.0875484	-3.8044	-3.53829	29.3519	30.7706	29.783	25.5434	27.901	25.0479	29.3519	30.7706	29.783	25.5434	27.901	25.0479	29.7656	31.4379	31.1038	25.6865	27.1561	25.9074	Homo sapiens	21	21	21	67.8	67.8	67.8	29.945	0	323.31	3775000000	145	17	19	17	9	19	9	27	59	38	4
P62753	P62753	P62753	40S ribosomal protein S6	RPS6		1.51241	0.113689	-3.98859	-3.02391	25.4665	28.1284	28.3624	21.8974	24.6215	23.4726	25.4665	28.1284	28.3624	21.8974	24.6215	23.4726	26.3963	29.3726	29.2833	21.9859	24.0008	24.1037	Homo sapiens	13	12	12	41	41	41	28.68	0	157	726240000	42	6	11	12	2	7	6	5	15	17	0
P62241	P62241	P62241	40S ribosomal protein S8	RPS8		1.5449	0.113073	-4.42024	-3.1157	25.1652	28.7586	28.4204	22.1522	24.3051	22.6262	25.1652	28.7586	28.4204	22.1522	24.3051	22.6262	26.5756	29.3469	29.8514	21.9165	24.133	23.444	Homo sapiens	13	13	13	58.7	58.7	58.7	24.205	0	323.31	882890000	57	5	13	12	2	5	4	3	27	22	1
[truncated: 2 more columns]

## Sheet: proteinGroups_20200309_LEADING_
CASE_CHECK	ID_CHECK	LEADING_CHECK	PEP_CHECK	PROT_CHECK	STATUS_CHECK	DESC_CHECK	OS_CHECK	GN_CHECK	LENGTH_CHECK	PE_CHECK	GO_CHECK		Protein IDs	Leading_AUTO	MatchGroup_AUTO	ContamFPP_AUTO	Majority protein IDs	Peptide counts (all)	Peptide counts (razor+unique)	Peptide counts (unique)	Protein names	Gene names	Fasta headers	Number of proteins	Peptides	Razor + unique peptides	Unique peptides	Peptides C_1	Peptides C_2	Peptides C_3	Peptides ND11_1	Peptides ND11_2	Peptides ND11_3	Razor + unique peptides C_1	Razor + unique peptides C_2	Razor + unique peptides C_3	Razor + unique peptides ND11_1	Razor + unique peptides ND11_2	Razor + unique peptides ND11_3	Unique peptides C_1	Unique peptides C_2	Unique peptides C_3	Unique peptides ND11_1	Unique peptides ND11_2	Unique peptides ND11_3	Sequence coverage [%]	Unique + razor sequence coverage [%]	Unique sequence coverage [%]	Mol. weight [kDa]
Multi SP	0	P01624	1	KV315_HUMAN	sp	Immunoglobulin kappa variable 3-15	Homo sapiens	IGKV3-15	115	1	16	1	A0A0C4DH90;A0A075B6H7;A0A0C4DH55;P01624		A0A0C4DH90;A0A075B6H7;A0A0C4DH55;P01624		A0A0C4DH90;A0A075B6H7;A0A0C4DH55;P01624	1;1;1;1	1;1;1;1	1;1;1;1	Ig kappa chain V-III region POM	IGKV3OR2-268;IGKV3-7;IGKV3D-7	Ig-like domain-containing protein;Probable non-functional immunoglobulin kappa variable 3-7;Immunoglobulin kappa variable 3D-7;Immunoglobulin kappa variable 3-15	4	1	1	1	1	1	1	1	1	1	1	1	1	1	1	1	1	1	1	1	1	1	7.8	7.8	7.8	12.586
Multi SP	1	A2NJV5	2	KV229_HUMAN	sp	Immunoglobulin kappa variable 2-29	Homo sapiens	IGKV2-29	120	3	14	1	A2NJV5;A0A0A0MRZ7;A0A075B6S2;A0A0C4DH68;A0A075B6R9;A0A075B6S6;A0A075B6P5;A0A087WW87;P06310;P01615;P01614		A2NJV5;A0A0A0MRZ7;A0A075B6S2		A2NJV5;A0A0A0MRZ7;A0A075B6S2;A0A0C4DH68;A0A075B6R9;A0A075B6S6;A0A075B6P5;A0A087WW87;P06310;P01615;P01614	2;2;2;1;1;1;1;1;1;1;1	2;2;2;1;1;1;1;1;1;1;1	2;2;2;1;1;1;1;1;1;1;1	Ig kappa chain V-II region RPMI 6410;Ig kappa chain V-II region FR;Ig kappa chain V-II region Cum	IGKV A18;IGKV2D-26;IGKV2D-29;IGKV2-24;IGKV2D-24;IGKV2D-30;IGKV2D-28;IGKV2-40	Immunoglobulin kappa variable 2-29;Immunoglobulin kappa variable 2D-26;Immunoglobulin kappa variable 2D-29;Immunoglobulin kappa variable 2-24;Probable non-functional immunoglobulin kappa variable 2D-24;Immunoglobulin kappa variable 2D-30;Immunoglobulin kap	11	2	2	2	1	1	2	1	2	2	1	1	2	1	2	2	1	1	2	1	2	2	16.7	16.7	16.7	13.085
LEADING_AUTO - DO NOT CHANGE!	2	A0A0A0MS14	1	HV145_HUMAN	sp	Immunoglobulin heavy variable 1-45	Homo sapiens	IGHV1-45	117	3	11	1	A0A0A0MS14	A0A0A0MS14	A0A0A0MS14		A0A0A0MS14	1	1	1		IGHV1-45	Immunoglobulin heavy variable 1-45	1	1	1	1	1	1	1	1	1	1	1	1	1	1	1	1	1	1	1	1	1	1	9.4	9.4	9.4	13.508
LEADING_AUTO - DO NOT CHANGE!	3	A0A125YFB2	3	A0A125YFB2_TOXGM	tr	Nuclear cap-binding protein subunit 2	Toxoplasma gondii (strain ATCC 50611 / Me49)	TGME49_289560	282	3	na	1	A0A125YFB2	A0A125YFB2	A0A125YFB2		A0A125YFB2	3	3	3			Nuclear cap-binding protein subunit 2	1	3	3	3	3	0	2	3	2	1	3	0	2	3	2	1	3	0	2	3	2	1	12.8	12.8	12.8	30.573
LEADING_AUTO - DO NOT CHANGE!	4	A0A125YFE9	2	A0A125YFE9_TOXGM	tr	Proteasome endopeptidase complex	Toxoplasma gondii (strain ATCC 50611 / Me49)	TGME49_287210	236	3	na	1	A0A125YFE9	A0A125YFE9	A0A125YFE9		A0A125YFE9	2	2	2			Proteasome endopeptidase complex	1	2	2	2	0	0	0	2	0	0	0	0	0	2	0	0	0	0	0	2	0	0	8.9	8.9	8.9	25.867
LEADING_AUTO - DO NOT CHANGE!	5	A0A125YFF4	6	A0A125YFF4_TOXGM	tr	AP-1 complex subunit gamma	Toxoplasma gondii (strain ATCC 50611 / Me49)	TGME49_313670	1010	3	na	1	A0A125YFF4	A0A125YFF4	A0A125YFF4		A0A125YFF4	6	6	6			AP-1 complex subunit gamma	1	6	6	6	0	3	4	0	5	4	0	3	4	0	5	4	0	3	4	0	5	4	6.7	6.7	6.7	107
LEADING_AUTO - DO NOT CHANGE!	6	A0A125YFK9	15	A0A125YFK9_TOXGM	tr	Rhoptry protein ROP8	Toxoplasma gondii (strain ATCC 50611 / Me49)	ROP8	575	4	na	1	A0A125YFK9	A0A125YFK9	A0A125YFK9		A0A125YFK9	15	15	6			Rhoptry protein ROP8	1	15	15	6	10	6	6	8	10	11	10	6	6	8	10	11	4	1	2	2	4	5	27.7	27.7	12.9	65.912
LEADING_AUTO - DO NOT CHANGE!	7	A0A125YFL0	2	A0A125YFL0_TOXGM	tr	Flavodoxin domain-containing protein	Toxoplasma gondii (strain ATCC 50611 / Me49)	TGME49_249320	1027	4	na	1	A0A125YFL0	A0A125YFL0	A0A125YFL0		A0A125YFL0	2	2	2			Flavodoxin domain-containing protein	1	2	2	2	0	1	0	0	2	2	0	1	0	0	2	2	0	1	0	0	2	2	2.5	2.5	2.5	113.02
LEADING_AUTO - DO NOT CHANGE!	8	A0A125YFP1	11	A0A125YFP1_TOXGM	tr	60S acidic ribosomal protein P0	Toxoplasma gondii (strain ATCC 50611 / Me49)	RPP0	314	3	na	1	A0A125YFP1	A0A125YFP1	A0A125YFP1		A0A125YFP1	11	11	11			60S acidic ribosomal protein P0	1	11	11	11	8	7	4	9	8	8	8	7	4	9	8	8	8	7	4	9	8	8	45.2	45.2	45.2	34.157
LEADING_AUTO - DO NOT CHANGE!	9	A0A125YFV7	6	A0A125YFV7_TOXGM	tr	Alveolin domain containing intermediate filament IMC1	Toxoplasma gondii (strain ATCC 50611 / Me49)	ALV1	609	4	na	1	A0A125YFV7	A0A125YFV7	A0A125YFV7		A0A125YFV7	6	6	6			Alveolin domain containing intermediate filament IMC1	1	6	6	6	3	5	4	5	4	4	3	5	4	5	4	4	3	5	4	5	4	4	15.4	15.4	15.4	69.596
LEADING_AUTO - DO NOT CHANGE!	10	A0A125YFV9	6	A0A125YFV9_TOXGM	tr	Brix domain containing protein	Toxoplasma gondii (strain ATCC 50611 / Me49)	TGME49_310380	314	4	na	1	A0A125YFV9	A0A125YFV9	A0A125YFV9		A0A125YFV9	6	6	6			Brix domain containing protein	1	6	6	6	3	1	3	3	4	4	3	1	3	3	4	4	3	1	3	3	4	4	26.8	26.8	26.8	35.526
LEADING_AUTO - DO NOT CHANGE!	11	A0A125YFZ0	4	A0A125YFZ0_TOXGM	tr	Glycine C-acetyltransferase, putative	Toxoplasma gondii (strain ATCC 50611 / Me49)	TGME49_290980	571	3	na	1	A0A125YFZ0	A0A125YFZ0	A0A125YFZ0		A0A125YFZ0	4	4	3			Glycine C-acetyltransferase, putative	1	4	4	3	1	1	1	1	4	4	1	1	1	1	4	4	1	1	1	1	3	3	8.1	8.1	5.8	63.65
LEADING_AUTO - DO NOT CHANGE!	12	A0A125YFZ8	2	A0A125YFZ8_TOXGM	tr	3-oxoacyl-acyl-carrier protein synthase I/II, putative	Toxoplasma gondii (strain ATCC 50611 / Me49)	TGME49_293590	551	3	na	1	A0A125YFZ8	A0A125YFZ8	A0A125YFZ8		A0A125YFZ8	2	2	2			3-oxoacyl-acyl-carrier protein synthase I/II, putative	1	2	2	2	1	1	1	2	1	1	1	1	1	2	1	1	1	1	1	2	1	1	9.1	9.1	9.1	58.394
LEADING_AUTO - DO NOT CHANGE!	13	A0A125YG07	4	A0A125YG07_TOXGM	tr	RNA recognition motif-containing protein	Toxoplasma gondii (strain ATCC 50611 / Me49)	TGME49_217540	351	4	na	1	A0A125YG07	A0A125YG07	A0A125YG07		A0A125YG07	4	4	4			RNA recognition motif-containing protein	1	4	4	4	1	3	0	2	3	2	1	3	0	2	3	2	1	3	0	2	3	2	10.8	10.8	10.8	38.104
LEADING_AUTO - DO NOT CHANGE!	14	A0A125YG45	10	A0A125YG45_TOXGM	tr	Elongation factor 1-gamma, putative	Toxoplasma gondii (strain ATCC 50611 / Me49)	TGME49_300140	394	3	na	1	A0A125YG45	A0A125YG45	A0A125YG45		A0A125YG45	10	10	10			Elongation factor 1-gamma, putative	1	10	10	10	4	5	4	6	6	6	4	5	4	6	6	6	4	5	4	6	6	6	37.3	37.3	37.3	44.039
LEADING_AUTO - DO NOT CHANGE!	15	A0A125YG75	1	A0A125YG75_TOXGM	tr	C3H1-type domain-containing protein	Toxoplasma gondii (strain ATCC 50611 / Me49)	TGME49_308870	693	4	na	1	A0A125YG75	A0A125YG75	A0A125YG75		A0A125YG75	1	1	1			C3H1-type domain-containing protein	1	1	1	1	0	1	1	0	1	0	0	1	1	0	1	0	0	1	1	0	1	0	2.5	2.5	2.5	75.174
LEADING_AUTO - DO NOT CHANGE!	16	A0A125YGE0	4	A0A125YGE0_TOXGM	tr	Eukaryotic initiation factor-3, subunit 5, putative	Toxoplasma gondii (strain ATCC 50611 / Me49)	TGME49_228190	346	3	na	1	A0A125YGE0	A0A125YGE0	A0A125YGE0		A0A125YGE0	4	4	4			Eukaryotic initiation factor-3, subunit 5, putative	1	4	4	4	4	3	0	4	3	3	4	3	0	4	3	3	4	3	0	4	3	3	19.4	19.4	19.4	38.069
LEADING_AUTO - DO NOT CHANGE!	17	A0A125YGE6	3	A0A125YGE6_TOXGM	tr	Fructose-bisphosphate aldolase	Toxoplasma gondii (strain ATCC 50611 / Me49)	TGME49_236040	433	3	na	1	A0A125YGE6;S8G8F3;S8EZM9	A0A125YGE6	A0A125YGE6		A0A125YGE6	3;1;1	3;1;1	3;1;1			Fructose-bisphosphate aldolase	3	3	3	3	1	0	0	3	0	0	1	0	0	3	0	0	1	0	0	3	0	0	12.2	12.2	12.2	46.96
LEADING_AUTO - DO NOT CHANGE!	18	A0A125YGG4	19	A0A125YGG4_TOXGM	tr	Fructose-bisphospatase II	Toxoplasma gondii (strain ATCC 50611 / Me49)	TGME49_247510	381	3	na	1	A0A125YGG4	A0A125YGG4	A0A125YGG4		A0A125YGG4	19	19	19			Fructose-bisphospatase II	1	19	19	19	15	13	18	15	16	18	15	13	18	15	16	18	15	13	18	15	16	18	52.8	52.8	52.8	42.397
LEADING_AUTO - DO NOT CHANGE!	19	A0A125YGG5	13	A0A125YGG5_TOXGM	tr	RNA helicase	Toxoplasma gondii (strain ATCC 50611 / Me49)	TGME49_312990	569	3	na	1	A0A125YGG5	A0A125YGG5	A0A125YGG5		A0A125YGG5	13	13	13			RNA helicase	1	13	13	13	2	8	7	2	11	10	2	8	7	2	11	10	2	8	7	2	11	10	25.8	25.8	25.8	63.847
LEADING_AUTO - DO NOT CHANGE!	20	A0A125YGI3	6	A0A125YGI3_TOXGM	tr	Eukaryotic initiation factor-2, alpha subunit	Toxoplasma gondii (strain ATCC 50611 / Me49)	TGME49_313230	347	4	na	1	A0A125YGI3	A0A125YGI3	A0A125YGI3		A0A125YGI3	6	6	6			Eukaryotic initiation factor-2, alpha subunit	1	6	6	6	4	5	1	6	2	1	4	5	1	6	2	1	4	5	1	6	2	1	23.9	23.9	23.9	39.126
LEADING_AUTO - DO NOT CHANGE!	21	A0A125YGM1	22	A0A125YGM1_TOXGM	tr	Coatomer protein complex, subunit alpha, putative	Toxoplasma gondii (strain ATCC 50611 / Me49)	TGME49_240650	1300	4	na	1	A0A125YGM1	A0A125YGM1	A0A125YGM1		A0A125YGM1	22	22	22			Coatomer protein complex, subunit alpha, putative	1	22	22	22	8	13	12	6	19	20	8	13	12	6	19	20	8	13	12	6	19	20	25.6	25.6	25.6	142.95
LEADING_AUTO - DO NOT CHANGE!	22	A0A125YGM5	8	A0A125YGM5_TOXGM	tr	Orotate phosphoribosyltransferase	Toxoplasma gondii (strain ATCC 50611 / Me49)	TGME49_259660	283	3	na	1	A0A125YGM5	A0A125YGM5	A0A125YGM5		A0A125YGM5	8	8	8			Orotate phosphoribosyltransferase	1	8	8	8	5	5	6	5	5	2	5	5	6	5	5	2	5	5	6	5	5	2	37.5	37.5	37.5	31.593
LEADING_AUTO - DO NOT CHANGE!	23	A0A125YGN4	2	A0A125YGN4_TOXGM	tr	Dense granule protein GRA2	Toxoplasma gondii (strain ATCC 50611 / Me49)	GRA2	185	4	na	1	A0A125YGN4	A0A125YGN4	A0A125YGN4		A0A125YGN4	2	2	2			Dense granule protein GRA2	1	2	2	2	0	1	1	0	2	1	0	1	1	0	2	1	0	1	1	0	2	1	9.7	9.7	9.7	19.804
LEADING_AUTO - DO NOT CHANGE!	24	A0A125YGN7	3	A0A125YGN7_TOXGM	tr	Uncharacterized protein	Toxoplasma gondii (strain ATCC 50611 / Me49)	TGME49_240400	388	4	na	1	A0A125YGN7	A0A125YGN7	A0A125YGN7		A0A125YGN7	3	3	3			Uncharacterized protein	1	3	3	3	1	0	0	1	0	2	1	0	0	1	0	2	1	0	0	1	0	2	12.9	12.9	12.9	44.163
LEADING_AUTO - DO NOT CHANGE!	25	A0A125YGQ7	2	A0A125YGQ7_TOXGM	tr	Nucleosome assembly protein (NAP), putative	Toxoplasma gondii (strain ATCC 50611 / Me49)	TGME49_288630	281	3	na	1	A0A125YGQ7	A0A125YGQ7	A0A125YGQ7		A0A125YGQ7	2	2	2			Nucleosome assembly protein (NAP), putative	1	2	2	2	0	0	0	1	0	1	0	0	0	1	0	1	0	0	0	1	0	1	7.8	7.8	7.8	32.081
LEADING_AUTO - DO NOT CHANGE!	26	A0A125YGQ9	1	A0A125YGQ9_TOXGM	tr	Dense granule protein GRA15	Toxoplasma gondii (strain ATCC 50611 / Me49)	GRA15	550	4	na	1	A0A125YGQ9	A0A125YGQ9	A0A125YGQ9		A0A125YGQ9	1	1	1			Dense granule protein GRA15	1	1	1	1	0	0	0	1	0	0	0	0	0	1	0	0	0	0	0	1	0	0	2.4	2.4	2.4	57.889
LEADING_AUTO - DO NOT CHANGE!	27	A0A125YGR4	2	A0A125YGR4_TOXGM	tr	Alveolin domain containing intermediate filament IMC14	Toxoplasma gondii (strain ATCC 50611 / Me49)	ALV9	733	4	na	1	A0A125YGR4	A0A125YGR4	A0A125YGR4		A0A125YGR4	2	2	2			Alveolin domain containing intermediate filament IMC14	1	2	2	2	0	1	1	0	1	0	0	1	1	0	1	0	0	1	1	0	1	0	6	6	6	83.303
LEADING_AUTO - DO NOT CHANGE!	28	A0A125YGZ5	4	A0A125YGZ5_TOXGM	tr	NAD/NADP octopine/nopaline dehydrogenase, alpha-helical domain-containing protein	Toxoplasma gondii (strain ATCC 50611 / Me49)	TGME49_290200	435	4	na	1	A0A125YGZ5	A0A125YGZ5	A0A125YGZ5		A0A125YGZ5	4	4	4			NAD/NADP octopine/nopaline dehydrogenase, alpha-helical domain-containing protein	1	4	4	4	1	4	2	2	3	2	1	4	2	2	3	2	1	4	2	2	3	2	14	14	14	48.072
LEADING_AUTO - DO NOT CHANGE!	29	A0A125YGZ7	14	A0A125YGZ7_TOXGM	tr	Nucleolar protein, putative	Toxoplasma gondii (strain ATCC 50611 / Me49)	TGME49_247470	536	4	na	1	A0A125YGZ7	A0A125YGZ7	A0A125YGZ7		A0A125YGZ7	14	14	14			Nucleolar protein, putative	1	14	14	14	6	10	10	2	10	11	6	10	10	2	10	11	6	10	10	2	10	11	36.2	36.2	36.2	59.939
LEADING_AUTO - DO NOT CHANGE!	30	A0A125YH12	2	A0A125YH12_TOXGM	tr	Mov34/MPN/PAD-1 family protein	Toxoplasma gondii (strain ATCC 50611 / Me49)	TGME49_269250	343	4	na	1	A0A125YH12	A0A125YH12	A0A125YH12		A0A125YH12	2	2	2			Mov34/MPN/PAD-1 family protein	1	2	2	2	0	0	0	2	0	0	0	0	0	2	0	0	0	0	0	2	0	0	8.7	8.7	8.7	38.438
LEADING_AUTO - DO NOT CHANGE!	31	A0A125YH14	2	A0A125YH14_TOXGM	tr	Acetyltransferase, GNAT family protein	Toxoplasma gondii (strain ATCC 50611 / Me49)	TGME49_230060	333	4	na	1	A0A125YH14	A0A125YH14	A0A125YH14		A0A125YH14	2	2	2			Acetyltransferase, GNAT family protein	1	2	2	2	2	0	0	2	0	0	2	0	0	2	0	0	2	0	0	2	0	0	6.6	6.6	6.6	37.241
LEADING_AUTO - DO NOT CHANGE!	32	A0A125YH18	27	A0A125YH18_TOXGM	tr	Actin ACT1	Toxoplasma gondii (strain ATCC 50611 / Me49)	ACT1	376	3	na	1	A0A125YH18	A0A125YH18	A0A125YH18		A0A125YH18	27	27	22			Actin ACT1	1	27	27	22	20	18	23	25	22	24	20	18	23	25	22	24	16	15	19	21	18	20	75	75	62.2	41.907
LEADING_AUTO - DO NOT CHANGE!	33	A0A125YH36	15	A0A125YH36_TOXGM	tr	Eukaryotic initiation factor-2 beta, putative	Toxoplasma gondii (strain ATCC 50611 / Me49)	TGME49_235540	231	4	na	1	A0A125YH36	A0A125YH36	A0A125YH36		A0A125YH36	15	15	15			Eukaryotic initiation factor-2 beta, putative	1	15	15	15	12	6	10	9	5	11	12	6	10	9	5	11	12	6	10	9	5	11	63.6	63.6	63.6	26.233
LEADING_AUTO - DO NOT CHANGE!	34	A0A125YH52	2	A0A125YH52_TOXGM	tr	Vacuolar protein sorting-associated protein 35	Toxoplasma gondii (strain ATCC 50611 / Me49)	TGME49_242660	852	3	na	1	A0A125YH52	A0A125YH52	A0A125YH52		A0A125YH52	2	2	2			Vacuolar protein sorting-associated protein 35	1	2	2	2	1	0	0	0	1	0	1	0	0	0	1	0	1	0	0	0	1	0	3.5	3.5	3.5	95.635
LEADING_AUTO - DO NOT CHANGE!	35	A0A125YH76	1	A0A125YH76_TOXGM	tr	Serine/threonine protein phosphatase	Toxoplasma gondii (strain ATCC 50611 / Me49)	TGME49_312200	548	4	na	1	A0A125YH76	A0A125YH76	A0A125YH76		A0A125YH76	1	1	1			Serine/threonine protein phosphatase	1	1	1	1	0	1	1	0	1	0	0	1	1	0	1	0	0	1	1	0	1	0	2.7	2.7	2.7	61.536
LEADING_AUTO - DO NOT CHANGE!	36	A0A125YH79	3	A0A125YH79_TOXGM	tr	Succinate dehydrogenase [ubiquinone] iron-sulfur subunit, mitochondrial	Toxoplasma gondii (strain ATCC 50611 / Me49)	TGME49_215280	342	3	na	1	A0A125YH79	A0A125YH79	A0A125YH79		A0A125YH79	3	3	3			Succinate dehydrogenase [ubiquinone] iron-sulfur subunit, mitochondrial	1	3	3	3	0	1	2	0	2	2	0	1	2	0	2	2	0	1	2	0	2	2	11.1	11.1	11.1	38.61
LEADING_AUTO - DO NOT CHANGE!	37	A0A125YH82	1	A0A125YH82_TOXGM	tr	Uncharacterized protein	Toxoplasma gondii (strain ATCC 50611 / Me49)	TGME49_252480	295	4	na	1	A0A125YH82	A0A125YH82	A0A125YH82		A0A125YH82	1	1	1			Uncharacterized protein	1	1	1	1	1	1	1	1	1	0	1	1	1	1	1	0	1	1	1	1	1	0	4.7	4.7	4.7	33.121
LEADING_AUTO - DO NOT CHANGE!	38	A0A125YH97	2	A0A125YH97_TOXGM	tr	DnaJ C terminal region domain-containing protein	Toxoplasma gondii (strain ATCC 50611 / Me49)	TGME49_207760	1519	3	na	1	A0A125YH97	A0A125YH97	A0A125YH97		A0A125YH97	2	2	2			DnaJ C terminal region domain-containing protein	1	2	2	2	0	2	1	1	2	1	0	2	1	1	2	1	0	2	1	1	2	1	1.2	1.2	1.2	161.64
LEADING_AUTO - DO NOT CHANGE!	39	A0A125YHA8	1	A0A125YHA8_TOXGM	tr	3-hydroxyisobutyrate dehydrogenase	Toxoplasma gondii (strain ATCC 50611 / Me49)	TGME49_263430	320	4	na	1	A0A125YHA8	A0A125YHA8	A0A125YHA8		A0A125YHA8	1	1	1			3-hydroxyisobutyrate dehydrogenase	1	1	1	1	1	1	1	0	1	1	1	1	1	0	1	1	1	1	1	0	1	1	5	5	5	34.159
LEADING_AUTO - DO NOT CHANGE!	40	A0A125YHC6	2	A0A125YHC6_TOXGM	tr	Ubiquitin fusion degradation protein UFD1CY	Toxoplasma gondii (strain ATCC 50611 / Me49)	UFD1CY	335	4	na	1	A0A125YHC6	A0A125YHC6	A0A125YHC6		A0A125YHC6	2	2	2			Ubiquitin fusion degradation protein UFD1CY	1	2	2	2	1	1	0	2	1	0	1	1	0	2	1	0	1	1	0	2	1	0	9.9	9.9	9.9	36.503
LEADING_AUTO - DO NOT CHANGE!	41	A0A125YHE3	6	A0A125YHE3_TOXGM	tr	Pescadillo homolog	Toxoplasma gondii (strain ATCC 50611 / Me49)	TGME49_239790	733	3	na	1	A0A125YHE3	A0A125YHE3	A0A125YHE3		A0A125YHE3	6	6	6			Pescadillo homolog	1	6	6	6	2	3	3	0	5	3	2	3	3	0	5	3	2	3	3	0	5	3	9.3	9.3	9.3	82.154
LEADING_AUTO - DO NOT CHANGE!	42	A0A125YHG0	1	A0A125YHG0_TOXGM	tr	Glycosyl transferase family 8 protein	Toxoplasma gondii (strain ATCC 50611 / Me49)	TGME49_310400	345	4	na	1	A0A125YHG0	A0A125YHG0	A0A125YHG0		A0A125YHG0	1	1	1			Glycosyl transferase family 8 protein	1	1	1	1	1	0	0	1	0	0	1	0	0	1	0	0	1	0	0	1	0	0	5.2	5.2	5.2	38.716
LEADING_AUTO - DO NOT CHANGE!	43	A0A125YHG8	3	A0A125YHG8_TOXGM	tr	Ubiquitin carboxyl-terminal hydrolase	Toxoplasma gondii (strain ATCC 50611 / Me49)	TGME49_314840	1697	3	na	1	A0A125YHG8	A0A125YHG8	A0A125YHG8		A0A125YHG8	3	3	3			Ubiquitin carboxyl-terminal hydrolase	1	3	3	3	0	1	0	0	3	2	0	1	0	0	3	2	0	1	0	0	3	2	2.5	2.5	2.5	180.64
LEADING_AUTO - DO NOT CHANGE!	44	A0A125YHH5	15	A0A125YHH5_TOXGM	tr	Splicing factor U2AF protein	Toxoplasma gondii (strain ATCC 50611 / Me49)	TGME49_308920	770	4	na	1	A0A125YHH5	A0A125YHH5	A0A125YHH5		A0A125YHH5	15	15	15			Splicing factor U2AF protein	1	15	15	15	7	10	10	8	12	13	7	10	10	8	12	13	7	10	10	8	12	13	25.7	25.7	25.7	83.178
LEADING_AUTO - DO NOT CHANGE!	45	A0A125YHI0	1	A0A125YHI0_TOXGM	tr	Transporter, major facilitator family protein	Toxoplasma gondii (strain ATCC 50611 / Me49)	TGME49_257530	504	4	na	1	A0A125YHI0	A0A125YHI0	A0A125YHI0		A0A125YHI0	1	1	1			Transporter, major facilitator family protein	1	1	1	1	0	0	0	0	1	1	0	0	0	0	1	1	0	0	0	0	1	1	4.8	4.8	4.8	54.6
LEADING_AUTO - DO NOT CHANGE!	46	A0A125YHJ4	4	A0A125YHJ4_TOXGM	tr	Uncharacterized protein	Toxoplasma gondii (strain ATCC 50611 / Me49)	TGME49_215980	210	4	na	1	A0A125YHJ4	A0A125YHJ4	A0A125YHJ4		A0A125YHJ4	4	4	4			Uncharacterized protein	1	4	4	4	4	0	0	4	0	0	4	0	0	4	0	0	4	0	0	4	0	0	20.5	20.5	20.5	24.466
LEADING_AUTO - DO NOT CHANGE!	47	A0A125YHM2	9	A0A125YHM2_TOXGM	tr	RNA recognition motif-containing protein	Toxoplasma gondii (strain ATCC 50611 / Me49)	TGME49_262620	293	4	na	1	A0A125YHM2	A0A125YHM2	A0A125YHM2		A0A125YHM2	9	9	9			RNA recognition motif-containing protein	1	9	9	9	7	6	7	7	7	6	7	6	7	7	7	6	7	6	7	7	7	6	34.5	34.5	34.5	31.76
LEADING_AUTO - DO NOT CHANGE!	48	A0A125YHP5	8	A0A125YHP5_TOXGM	tr	U2 snRNP auxiliary factor, putative	Toxoplasma gondii (strain ATCC 50611 / Me49)	TGME49_236910	254	4	na	1	A0A125YHP5	A0A125YHP5	A0A125YHP5		A0A125YHP5	8	8	8			U2 snRNP auxiliary factor, putative	1	8	8	8	4	4	3	6	5	3	4	4	3	6	5	3	4	4	3	6	5	3	35.8	35.8	35.8	29.492
LEADING_AUTO - DO NOT CHANGE!	49	A0A125YHR2	16	A0A125YHR2_TOXGM	tr	HEAT repeat-containing protein	Toxoplasma gondii (strain ATCC 50611 / Me49)	TGME49_231600	1169	4	na	1	A0A125YHR2	A0A125YHR2	A0A125YHR2		A0A125YHR2	16	16	16			HEAT repeat-containing protein	1	16	16	16	10	4	4	7	4	6	10	4	4	7	4	6	10	4	4	7	4	6	19.6	19.6	19.6	128.09
LEADING_AUTO - DO NOT CHANGE!	50	A0A125YHS3	1	A0A125YHS3_TOXGM	tr	60S ribosomal protein L36	Toxoplasma gondii (strain ATCC 50611 / Me49)	RPL36	101	3	na	1	A0A125YHS3	A0A125YHS3	A0A125YHS3		A0A125YHS3	1	1	1			60S ribosomal protein L36	1	1	1	1	1	0	0	1	0	0	1	0	0	1	0	0	1	0	0	1	0	0	11.9	11.9	11.9	11.407
LEADING_AUTO - DO NOT CHANGE!	51	A0A125YHT9	3	A0A125YHT9_TOXGM	tr	Alveolin domain containing intermediate filament IMC10	Toxoplasma gondii (strain ATCC 50611 / Me49)	ALV12	560	4	na	1	A0A125YHT9	A0A125YHT9	A0A125YHT9		A0A125YHT9	3	3	3			Alveolin domain containing intermediate filament IMC10	1	3	3	3	1	2	1	1	1	1	1	2	1	1	1	1	1	2	1	1	1	1	6.2	6.2	6.2	61.187
LEADING_AUTO - DO NOT CHANGE!	52	A0A125YHV2	1	A0A125YHV2_TOXGM	tr	EF-1 guanine nucleotide exchange domain-containing protein	Toxoplasma gondii (strain ATCC 50611 / Me49)	TGME49_219140	187	4	na	1	A0A125YHV2	A0A125YHV2	A0A125YHV2		A0A125YHV2	1	1	1			EF-1 guanine nucleotide exchange domain-containing protein	1	1	1	1	0	0	0	0	0	1	0	0	0	0	0	1	0	0	0	0	0	1	15.5	15.5	15.5	20.734
LEADING_AUTO - DO NOT CHANGE!	53	A0A125YHW6	1	A0A125YHW6_TOXGM	tr	Inosine-5'-monophosphate dehydrogenase	Toxoplasma gondii (strain ATCC 50611 / Me49)	IMPDH	551	3	na	1	A0A125YHW6	A0A125YHW6	A0A125YHW6		A0A125YHW6	1	1	1			Inosine-5-monophosphate dehydrogenase	1	1	1	1	1	1	1	0	1	0	1	1	1	0	1	0	1	1	1	0	1	0	3.1	3.1	3.1	59.104
LEADING_AUTO - DO NOT CHANGE!	54	A0A125YHY7	4	A0A125YHY7_TOXGM	tr	bMG10 domain-containing protein	Toxoplasma gondii (strain ATCC 50611 / Me49)	TGME49_215910	3029	4	na	1	A0A125YHY7	A0A125YHY7	A0A125YHY7		A0A125YHY7	4	4	4			bMG10 domain-containing protein	1	4	4	4	0	0	0	0	4	1	0	0	0	0	4	1	0	0	0	0	4	1	2.2	2.2	2.2	327.98
LEADING_AUTO - DO NOT CHANGE!	55	A0A125YHZ2	2	A0A125YHZ2_TOXGM	tr	Ribosomal protein RPS15	Toxoplasma gondii (strain ATCC 50611 / Me49)	RPS15	150	3	na	1	A0A125YHZ2	A0A125YHZ2	A0A125YHZ2		A0A125YHZ2	2	2	2			Ribosomal protein RPS15	1	2	2	2	1	1	1	2	1	1	1	1	1	2	1	1	1	1	1	2	1	1	19.3	19.3	19.3	17.157
LEADING_AUTO - DO NOT CHANGE!	56	A0A125YHZ4	10	A0A125YHZ4_TOXGM	tr	Succinate--CoA ligase [ADP-forming] subunit beta, mitochondrial	Toxoplasma gondii (strain ATCC 50611 / Me49)	TGME49_309752	498	3	na	1	A0A125YHZ4;Q9P2R7	A0A125YHZ4	A0A125YHZ4		A0A125YHZ4	10;1	10;1	10;1			Succinate--CoA ligase [ADP-forming] subunit beta, mitochondrial	2	10	10	10	5	5	5	7	4	7	5	5	5	7	4	7	5	5	5	7	4	7	28.3	28.3	28.3	53.388
LEADING_AUTO - DO NOT CHANGE!	57	A0A125YHZ8	21	A0A125YHZ8_TOXGM	tr	Heat shock protein 90, putative	Toxoplasma gondii (strain ATCC 50611 / Me49)	TGME49_244560	847	3	na	1	A0A125YHZ8	A0A125YHZ8	A0A125YHZ8		A0A125YHZ8	21	21	20			Heat shock protein 90, putative	1	21	21	20	7	9	12	5	15	20	7	9	12	5	15	20	6	8	11	5	14	19	30	30	28.3	96.822
LEADING_AUTO - DO NOT CHANGE!	58	A0A125YI06	5	A0A125YI06_TOXGM	tr	UMP-CMP kinase	Toxoplasma gondii (strain ATCC 50611 / Me49)	TGME49_257740	462	3	na	1	A0A125YI06	A0A125YI06	A0A125YI06		A0A125YI06	5	5	5			UMP-CMP kinase	1	5	5	5	2	4	4	4	4	3	2	4	4	4	4	3	2	4	4	4	4	3	14.3	14.3	14.3	50.995
LEADING_AUTO - DO NOT CHANGE!	59	A0A125YI24	8	A0A125YI24_TOXGM	tr	KRR1 small subunit processome component	Toxoplasma gondii (strain ATCC 50611 / Me49)	TGME49_262070	394	3	na	1	A0A125YI24	A0A125YI24	A0A125YI24		A0A125YI24	8	8	8			KRR1 small subunit processome component	1	8	8	8	4	1	2	7	4	5	4	1	2	7	4	5	4	1	2	7	4	5	26.4	26.4	26.4	45.14
LEADING_AUTO - DO NOT CHANGE!	60	A0A125YI35	5	A0A125YI35_TOXGM	tr	Uncharacterized protein	Toxoplasma gondii (strain ATCC 50611 / Me49)	TGME49_261620	254	4	na	1	A0A125YI35	A0A125YI35	A0A125YI35		A0A125YI35	5	5	5			Uncharacterized protein	1	5	5	5	1	2	3	3	3	4	1	2	3	3	3	4	1	2	3	3	3	4	22	22	22	29.683
LEADING_AUTO - DO NOT CHANGE!	61	A0A125YI48	12	A0A125YI48_TOXGM	tr	FUSE-binding protein 2 / KH-type splicing regulatory protein	Toxoplasma gondii (strain ATCC 50611 / Me49)	FUBP2	941	4	na	1	A0A125YI48	A0A125YI48	A0A125YI48		A0A125YI48	12	12	12			FUSE-binding protein 2 / KH-type splicing regulatory protein	1	12	12	12	4	8	5	1	11	9	4	8	5	1	11	9	4	8	5	1	11	9	19.6	19.6	19.6	100.09
LEADING_AUTO - DO NOT CHANGE!	62	A0A125YI56	3	A0A125YI56_TOXGM	tr	Uncharacterized protein	Toxoplasma gondii (strain ATCC 50611 / Me49)	TGME49_313440	309	4	na	1	A0A125YI56	A0A125YI56	A0A125YI56		A0A125YI56	3	3	3			Uncharacterized protein	1	3	3	3	1	2	2	1	2	1	1	2	2	1	2	1	1	2	2	1	2	1	9.4	9.4	9.4	35.503
LEADING_AUTO - DO NOT CHANGE!	63	A0A125YI75	2	A0A125YI75_TOXGM	tr	Uncharacterized protein	Toxoplasma gondii (strain ATCC 50611 / Me49)	TGME49_315570	91	4	na	1	A0A125YI75	A0A125YI75	A0A125YI75		A0A125YI75	2	2	2			Uncharacterized protein	1	2	2	2	1	1	0	2	1	1	1	1	0	2	1	1	1	1	0	2	1	1	15.4	15.4	15.4	9.2735
LEADING_AUTO - DO NOT CHANGE!	64	A0A125YI80	2	A0A125YI80_TOXGM	tr	Ribosomal protein RPL26	Toxoplasma gondii (strain ATCC 50611 / Me49)	RPL26	141	4	na	1	A0A125YI80	A0A125YI80	A0A125YI80		A0A125YI80	2	2	2			Ribosomal protein RPL26	1	2	2	2	0	2	2	0	2	2	0	2	2	0	2	2	0	2	2	0	2	2	14.2	14.2	14.2	16.309
LEADING_AUTO - DO NOT CHANGE!	65	A0A125YI83	7	A0A125YI83_TOXGM	tr	Succinate dehydrogenase [ubiquinone] flavoprotein subunit, mitochondrial	Toxoplasma gondii (strain ATCC 50611 / Me49)	TGME49_215590	669	3	na	1	A0A125YI83	A0A125YI83	A0A125YI83		A0A125YI83	7	6	6			Succinate dehydrogenase [ubiquinone] flavoprotein subunit, mitochondrial	1	7	6	6	5	7	6	4	6	6	4	6	6	3	5	5	4	6	6	3	5	5	13.8	11.7	11.7	72.751
LEADING_AUTO - DO NOT CHANGE!	66	A0A125YI90	7	A0A125YI90_TOXGM	tr	Dense granule protein GRA7	Toxoplasma gondii (strain ATCC 50611 / Me49)	GRA7	236	4	na	1	A0A125YI90	A0A125YI90	A0A125YI90		A0A125YI90	7	7	7			Dense granule protein GRA7	1	7	7	7	5	1	5	5	4	7	5	1	5	5	4	7	5	1	5	5	4	7	41.1	41.1	41.1	25.919
LEADING_AUTO - DO NOT CHANGE!	67	A0A125YIC2	8	A0A125YIC2_TOXGM	tr	Sarco/endoplasmic reticulum Ca2+-ATPase	Toxoplasma gondii (strain ATCC 50611 / Me49)	TGME49_230420	1093	3	na	1	A0A125YIC2	A0A125YIC2	A0A125YIC2		A0A125YIC2	8	8	8			Sarco/endoplasmic reticulum Ca2+-ATPase	1	8	8	8	0	5	6	0	4	7	0	5	6	0	4	7	0	5	6	0	4	7	10	10	10	118.88
LEADING_AUTO - DO NOT CHANGE!	68	A0A125YID0	10	A0A125YID0_TOXGM	tr	Importin subunit alpha	Toxoplasma gondii (strain ATCC 50611 / Me49)	TGME49_252290	545	3	na	1	A0A125YID0;O60684;P52294	A0A125YID0	A0A125YID0		A0A125YID0	10;1;1	10;1;1	10;1;1			Importin subunit alpha	3	10	10	10	2	4	7	0	6	9	2	4	7	0	6	9	2	4	7	0	6	9	26.6	26.6	26.6	59.36
LEADING_AUTO - DO NOT CHANGE!	69	A0A125YID8	2	A0A125YID8_TOXGM	tr	TYR_PHOSPHATASE_2 domain-containing protein	Toxoplasma gondii (strain ATCC 50611 / Me49)	TGME49_232620	894	4	na	1	A0A125YID8	A0A125YID8	A0A125YID8		A0A125YID8	2	2	2			TYR_PHOSPHATASE_2 domain-containing protein	1	2	2	2	1	2	1	0	2	1	1	2	1	0	2	1	1	2	1	0	2	1	2.5	2.5	2.5	96.971
LEADING_AUTO - DO NOT CHANGE!	70	A0A125YIG4	11	A0A125YIG4_TOXGM	tr	Splicing factor 3b, subunit 3, putative	Toxoplasma gondii (strain ATCC 50611 / Me49)	TGME49_230960	1233	4	na	1	A0A125YIG4	A0A125YIG4	A0A125YIG4		A0A125YIG4	11	11	11			Splicing factor 3b, subunit 3, putative	1	11	11	11	3	10	8	0	7	8	3	10	8	0	7	8	3	10	8	0	7	8	12.6	12.6	12.6	135.74
LEADING_AUTO - DO NOT CHANGE!	71	A0A125YIG5	9	A0A125YIG5_TOXGM	tr	Glutathione s-transferase, n-terminal domain containing protein	Toxoplasma gondii (strain ATCC 50611 / Me49)	TGME49_306030	333	4	na	1	A0A125YIG5	A0A125YIG5	A0A125YIG5		A0A125YIG5	9	9	9			Glutathione s-transferase, n-terminal domain containing protein	1	9	9	9	6	4	4	7	7	7	6	4	4	7	7	7	6	4	4	7	7	7	32.4	32.4	32.4	37.831
LEADING_AUTO - DO NOT CHANGE!	72	A0A125YII1	25	A0A125YII1_TOXGM	tr	60S ribosomal protein L13	Toxoplasma gondii (strain ATCC 50611 / Me49)	RPL13	355	3	na	1	A0A125YII1	A0A125YII1	A0A125YII1		A0A125YII1	25	25	25			60S ribosomal protein L13	1	25	25	25	20	20	15	20	22	18	20	20	15	20	22	18	20	20	15	20	22	18	42.8	42.8	42.8	39.682
LEADING_AUTO - DO NOT CHANGE!	73	A0A125YII6	2	A0A125YII6_TOXGM	tr	Macro domain-containing protein	Toxoplasma gondii (strain ATCC 50611 / Me49)	TGME49_240250	817	4	na	1	A0A125YII6	A0A125YII6	A0A125YII6		A0A125YII6	2	2	2			Macro domain-containing protein	1	2	2	2	0	2	1	0	2	1	0	2	1	0	2	1	0	2	1	0	2	1	3.2	3.2	3.2	87.941
LEADING_AUTO - DO NOT CHANGE!	74	A0A125YIJ2	2	A0A125YIJ2_TOXGM	tr	Kinase, pfkB family protein	Toxoplasma gondii (strain ATCC 50611 / Me49)	TGME49_250880	465	4	na	1	A0A125YIJ2	A0A125YIJ2	A0A125YIJ2		A0A125YIJ2	2	2	2			Kinase, pfkB family protein	1	2	2	2	2	0	0	2	0	0	2	0	0	2	0	0	2	0	0	2	0	0	7.5	7.5	7.5	49.957
LEADING_AUTO - DO NOT CHANGE!	75	A0A125YIL1	8	A0A125YIL1_TOXGM	tr	Rhoptry protein ROP13	Toxoplasma gondii (strain ATCC 50611 / Me49)	ROP13	400	4	na	1	A0A125YIL1	A0A125YIL1	A0A125YIL1		A0A125YIL1	8	8	8			Rhoptry protein ROP13	1	8	8	8	5	5	6	7	8	8	5	5	6	7	8	8	5	5	6	7	8	8	19.8	19.8	19.8	44.802
LEADING_AUTO - DO NOT CHANGE!	76	A0A125YIM1	7	A0A125YIM1_TOXGM	tr	Eukaryotic translation initiation factor 3 subunit I	Toxoplasma gondii (strain ATCC 50611 / Me49)	TGME49_289830	335	3	na	1	A0A125YIM1	A0A125YIM1	A0A125YIM1		A0A125YIM1	7	7	7			Eukaryotic translation initiation factor 3 subunit I	1	7	7	7	2	3	3	4	6	4	2	3	3	4	6	4	2	3	3	4	6	4	27.8	27.8	27.8	37.766
LEADING_AUTO - DO NOT CHANGE!	77	A0A125YIN2	5	A0A125YIN2_TOXGM	tr	Alveolin domain containing intermediate filament IMC3	Toxoplasma gondii (strain ATCC 50611 / Me49)	ALV3	538	4	na	1	A0A125YIN2	A0A125YIN2	A0A125YIN2		A0A125YIN2	5	5	5			Alveolin domain containing intermediate filament IMC3	1	5	5	5	4	3	2	0	2	2	4	3	2	0	2	2	4	3	2	0	2	2	15.1	15.1	15.1	57.999
LEADING_AUTO - DO NOT CHANGE!	78	A0A125YIQ9	2	A0A125YIQ9_TOXGM	tr	Uncharacterized protein	Toxoplasma gondii (strain ATCC 50611 / Me49)	TGME49_313080	455	4	na	1	A0A125YIQ9	A0A125YIQ9	A0A125YIQ9		A0A125YIQ9	2	2	2			Uncharacterized protein	1	2	2	2	0	0	0	1	1	2	0	0	0	1	1	2	0	0	0	1	1	2	6.6	6.6	6.6	49.527
LEADING_AUTO - DO NOT CHANGE!	79	A0A125YIR0	3	A0A125YIR0_TOXGM	tr	Adenylosuccinate lyase, putative	Toxoplasma gondii (strain ATCC 50611 / Me49)	TGME49_277760	661	4	na	1	A0A125YIR0	A0A125YIR0	A0A125YIR0		A0A125YIR0	3	3	3			Adenylosuccinate lyase, putative	1	3	3	3	0	0	0	1	1	1	0	0	0	1	1	1	0	0	0	1	1	1	6.1	6.1	6.1	74.233
LEADING_AUTO - DO NOT CHANGE!	80	A0A125YIS8	7	A0A125YIS8_TOXGM	tr	Myosin D	Toxoplasma gondii (strain ATCC 50611 / Me49)	TGME49_263180	822	3	na	1	A0A125YIS8	A0A125YIS8	A0A125YIS8		A0A125YIS8	7	7	7			Myosin D	1	7	7	7	2	4	3	2	4	4	2	4	3	2	4	4	2	4	3	2	4	4	12.2	12.2	12.2	91.051
LEADING_AUTO - DO NOT CHANGE!	81	A0A125YIS9	2	A0A125YIS9_TOXGM	tr	SRP19 protein	Toxoplasma gondii (strain ATCC 50611 / Me49)	TGME49_286730	222	4	na	1	A0A125YIS9	A0A125YIS9	A0A125YIS9		A0A125YIS9	2	2	2			SRP19 protein	1	2	2	2	2	2	2	2	2	2	2	2	2	2	2	2	2	2	2	2	2	2	13.5	13.5	13.5	24.015
LEADING_AUTO - DO NOT CHANGE!	82	A0A125YIU0	2	A0A125YIU0_TOXGM	tr	SAS-6_N domain-containing protein	Toxoplasma gondii (strain ATCC 50611 / Me49)	TGME49_301420	263	4	na	1	A0A125YIU0	A0A125YIU0	A0A125YIU0		A0A125YIU0	2	2	2			SAS-6_N domain-containing protein	1	2	2	2	1	0	0	1	1	0	1	0	0	1	1	0	1	0	0	1	1	0	10.6	10.6	10.6	29.494
LEADING_AUTO - DO NOT CHANGE!	83	A0A125YIU8	12	A0A125YIU8_TOXGM	tr	PEP-carboxykinase I	Toxoplasma gondii (strain ATCC 50611 / Me49)	TGME49_289650	677	3	na	1	A0A125YIU8	A0A125YIU8	A0A125YIU8		A0A125YIU8	12	12	12			PEP-carboxykinase I	1	12	12	12	4	7	7	2	6	9	4	7	7	2	6	9	4	7	7	2	6	9	22.7	22.7	22.7	75.342
LEADING_AUTO - DO NOT CHANGE!	84	A0A125YIX7	4	A0A125YIX7_TOXGM	tr	WD domain, G-beta repeat domain containing protein	Toxoplasma gondii (strain ATCC 50611 / Me49)	TGME49_320210	515	4	na	1	A0A125YIX7	A0A125YIX7	A0A125YIX7		A0A125YIX7	4	4	4			WD domain, G-beta repeat domain containing protein	1	4	4	4	0	1	2	0	2	4	0	1	2	0	2	4	0	1	2	0	2	4	11.8	11.8	11.8	56.08
LEADING_AUTO - DO NOT CHANGE!	85	A0A125YIZ8	3	A0A125YIZ8_TOXGM	tr	Signal recognition particle SRP54 protein	Toxoplasma gondii (strain ATCC 50611 / Me49)	TGME49_313100	582	3	na	1	A0A125YIZ8	A0A125YIZ8	A0A125YIZ8		A0A125YIZ8	3	3	3			Signal recognition particle SRP54 protein	1	3	3	3	1	1	1	0	3	3	1	1	1	0	3	3	1	1	1	0	3	3	8.1	8.1	8.1	62.79
LEADING_AUTO - DO NOT CHANGE!	86	A0A125YJ02	5	A0A125YJ02_TOXGM	tr	T-complex protein 1 subunit alpha, putative	Toxoplasma gondii (strain ATCC 50611 / Me49)	TGME49_229990	548	3	na	1	A0A125YJ02	A0A125YJ02	A0A125YJ02		A0A125YJ02	5	5	5			T-complex protein 1 subunit alpha, putative	1	5	5	5	3	3	0	1	3	2	3	3	0	1	3	2	3	3	0	1	3	2	11.9	11.9	11.9	59.215
LEADING_AUTO - DO NOT CHANGE!	87	A0A125YJ40	27	A0A125YJ40_TOXGM	tr	Glyceraldehyde-3-phosphate dehydrogenase	Toxoplasma gondii (strain ATCC 50611 / Me49)	GAPDH1	489	3	na	1	A0A125YJ40	A0A125YJ40	A0A125YJ40		A0A125YJ40	27	27	26			Glyceraldehyde-3-phosphate dehydrogenase	1	27	27	26	24	21	18	26	22	22	24	21	18	26	22	22	23	20	17	25	21	21	62	62	62	53.339
LEADING_AUTO - DO NOT CHANGE!	88	A0A125YJ44	7	A0A125YJ44_TOXGM	tr	S1 RNA binding domain-containing protein	Toxoplasma gondii (strain ATCC 50611 / Me49)	TGME49_211670	378	4	na	1	A0A125YJ44	A0A125YJ44	A0A125YJ44		A0A125YJ44	7	7	7			S1 RNA binding domain-containing protein	1	7	7	7	4	4	4	6	4	5	4	4	4	6	4	5	4	4	4	6	4	5	25.4	25.4	25.4	42.217
LEADING_AUTO - DO NOT CHANGE!	89	A0A125YJ58	4	A0A125YJ58_TOXGM	tr	Oxidoreductase, short chain dehydrogenase/reductase family protein	Toxoplasma gondii (strain ATCC 50611 / Me49)	TGME49_231920	303	4	na	1	A0A125YJ58	A0A125YJ58	A0A125YJ58		A0A125YJ58	4	4	4			Oxidoreductase, short chain dehydrogenase/reductase family protein	1	4	4	4	3	1	1	3	2	3	3	1	1	3	2	3	3	1	1	3	2	3	19.5	19.5	19.5	33.734
LEADING_AUTO - DO NOT CHANGE!	90	A0A125YJ75	6	A0A125YJ75_TOXGM	tr	RNA recognition motif-containing protein	Toxoplasma gondii (strain ATCC 50611 / Me49)	TGME49_268200	648	4	na	1	A0A125YJ75	A0A125YJ75	A0A125YJ75		A0A125YJ75	6	6	6			RNA recognition motif-containing protein	1	6	6	6	5	3	4	5	5	4	5	3	4	5	5	4	5	3	4	5	5	4	16.5	16.5	16.5	66.429
LEADING_AUTO - DO NOT CHANGE!	91	A0A125YJ84	14	A0A125YJ84_TOXGM	tr	Elongation factor Tu	Toxoplasma gondii (strain ATCC 50611 / Me49)	TGME49_262380	552	3	na	1	A0A125YJ84	A0A125YJ84	A0A125YJ84		A0A125YJ84	14	14	13			Elongation factor Tu	1	14	14	13	8	7	12	8	11	12	8	7	12	8	11	12	8	6	11	8	10	11	28.8	28.8	27.2	59.629
LEADING_AUTO - DO NOT CHANGE!	92	A0A125YJ87	8	A0A125YJ87_TOXGM	tr	Uncharacterized protein	Toxoplasma gondii (strain ATCC 50611 / Me49)	TGME49_246580	383	4	na	1	A0A125YJ87	A0A125YJ87	A0A125YJ87		A0A125YJ87	8	8	8			Uncharacterized protein	1	8	8	8	0	0	0	2	2	6	0	0	0	2	2	6	0	0	0	2	2	6	33.9	33.9	33.9	42.82
LEADING_AUTO - DO NOT CHANGE!	93	A0A125YJC1	3	A0A125YJC1_TOXGM	tr	Uncharacterized protein	Toxoplasma gondii (strain ATCC 50611 / Me49)	TGME49_313130	1204	4	na	1	A0A125YJC1	A0A125YJC1	A0A125YJC1		A0A125YJC1	3	3	3			Uncharacterized protein	1	3	3	3	1	1	0	1	2	0	1	1	0	1	2	0	1	1	0	1	2	0	4.2	4.2	4.2	133.69
LEADING_AUTO - DO NOT CHANGE!	94	A0A125YJE0	14	A0A125YJE0_TOXGM	tr	Citrate synthase	Toxoplasma gondii (strain ATCC 50611 / Me49)	TGME49_263130	620	3	na	1	A0A125YJE0	A0A125YJE0	A0A125YJE0		A0A125YJE0	14	14	14			Citrate synthase	1	14	14	14	12	5	8	14	7	8	12	5	8	14	7	8	12	5	8	14	7	8	35.3	35.3	35.3	68.928
LEADING_AUTO - DO NOT CHANGE!	95	A0A125YJF1	2	A0A125YJF1_TOXGM	tr	Dihydrolipoyllysine-residue succinyltransferase component of oxoglutarate dehydrogenase	Toxoplasma gondii (strain ATCC 50611 / Me49)	TGME49_219550	470	4	na	1	A0A125YJF1	A0A125YJF1	A0A125YJF1		A0A125YJF1	2	2	2			Dihydrolipoyllysine-residue succinyltransferase component of oxoglutarate dehydrogenase	1	2	2	2	0	0	0	2	0	0	0	0	0	2	0	0	0	0	0	2	0	0	6.4	6.4	6.4	50.125
LEADING_AUTO - DO NOT CHANGE!	96	A0A125YJG2	11	A0A125YJG2_TOXGM	tr	40S ribosomal protein SA	Toxoplasma gondii (strain ATCC 50611 / Me49)	RPSA	287	3	na	1	A0A125YJG2	A0A125YJG2	A0A125YJG2		A0A125YJG2	11	11	11			40S ribosomal protein SA	1	11	11	11	10	7	7	10	7	10	10	7	7	10	7	10	10	7	7	10	7	10	53.7	53.7	53.7	31.512
LEADING_AUTO - DO NOT CHANGE!	97	A0A125YJG5	52	A0A125YJG5_TOXGM	tr	Chaperonin protein BiP	Toxoplasma gondii (strain ATCC 50611 / Me49)	TGME49_311720	668	3	na	1	A0A125YJG5	A0A125YJG5	A0A125YJG5		A0A125YJG5	52	52	47			Chaperonin protein BiP	1	52	52	47	27	32	33	26	48	49	27	32	33	26	48	49	22	28	29	21	43	44	62.6	62.6	61.2	73.252
LEADING_AUTO - DO NOT CHANGE!	98	A0A125YJK5	3	A0A125YJK5_TOXGM	tr	Protein kinase G AGC kinase family member PKG	Toxoplasma gondii (strain ATCC 50611 / Me49)	PKG	994	4	na	1	A0A125YJK5	A0A125YJK5	A0A125YJK5		A0A125YJK5	3	3	3			Protein kinase G AGC kinase family member PKG	1	3	3	3	3	0	0	1	0	0	3	0	0	1	0	0	3	0	0	1	0	0	3.6	3.6	3.6	111.24
LEADING_AUTO - DO NOT CHANGE!	99	A0A125YJN7	5	A0A125YJN7_TOXGM	tr	Ribosomal protein	Toxoplasma gondii (strain ATCC 50611 / Me49)	RPL10A	217	3	na	1	A0A125YJN7	A0A125YJN7	A0A125YJN7		A0A125YJN7	5	5	5			Ribosomal protein	1	5	5	5	1	1	2	3	4	3	1	1	2	3	4	3	1	1	2	3	4	3	31.3	31.3	31.3	24.603
LEADING_AUTO - DO NOT CHANGE!	100	A0A125YJR7	1	A0A125YJR7_TOXGM	tr	Ribosomal protein RPL23	Toxoplasma gondii (strain ATCC 50611 / Me49)	RPL23	139	3	na	1	A0A125YJR7	A0A125YJR7	A0A125YJR7		A0A125YJR7	1	1	1			Ribosomal protein RPL23	1	1	1	1	0	1	0	1	1	1	0	1	0	1	1	1	0	1	0	1	1	1	10.8	10.8	10.8	14.818
LEADING_AUTO - DO NOT CHANGE!	101	A0A125YJS8	4	A0A125YJS8_TOXGM	tr	Casein kinase II subunit beta	Toxoplasma gondii (strain ATCC 50611 / Me49)	TGME49_272400	361	3	na	1	A0A125YJS8	A0A125YJS8	A0A125YJS8		A0A125YJS8	4	4	4			Casein kinase II subunit beta	1	4	4	4	0	0	1	3	2	2	0	0	1	3	2	2	0	0	1	3	2	2	16.9	16.9	16.9	39.721
LEADING_AUTO - DO NOT CHANGE!	102	A0A125YJT1	2	A0A125YJT1_TOXGM	tr	Transporter, major facilitator family protein	Toxoplasma gondii (strain ATCC 50611 / Me49)	TGME49_320020	588	4	na	1	A0A125YJT1	A0A125YJT1	A0A125YJT1		A0A125YJT1	2	2	2			Transporter, major facilitator family protein	1	2	2	2	1	1	1	0	2	1	1	1	1	0	2	1	1	1	1	0	2	1	10	10	10	62.981
LEADING_AUTO - DO NOT CHANGE!	103	A0A125YJY8	2	A0A125YJY8_TOXGM	tr	Membrane occupation and recognition nexus protein MORN1	Toxoplasma gondii (strain ATCC 50611 / Me49)	MORN1	363	4	na	1	A0A125YJY8	A0A125YJY8	A0A125YJY8		A0A125YJY8	2	2	2			Membrane occupation and recognition nexus protein MORN1	1	2	2	2	1	1	1	1	2	2	1	1	1	1	2	2	1	1	1	1	2	2	7.2	7.2	7.2	40.889
LEADING_AUTO - DO NOT CHANGE!	104	A0A125YJZ3	1	A0A125YJZ3_TOXGM	tr	Uncharacterized protein	Toxoplasma gondii (strain ATCC 50611 / Me49)	TGME49_313520	225	4	na	1	A0A125YJZ3	A0A125YJZ3	A0A125YJZ3		A0A125YJZ3	1	1	1			Uncharacterized protein	1	1	1	1	0	0	0	0	1	0	0	0	0	0	1	0	0	0	0	0	1	0	8	8	8	25.504
LEADING_AUTO - DO NOT CHANGE!	105	A0A125YJZ8	1	A0A125YJZ8_TOXGM	tr	EF hand domain-containing protein	Toxoplasma gondii (strain ATCC 50611 / Me49)	TGME49_216620	3700	4	na	1	A0A125YJZ8	A0A125YJZ8	A0A125YJZ8		A0A125YJZ8	1	1	1			EF hand domain-containing protein	1	1	1	1	0	1	0	0	0	0	0	1	0	0	0	0	0	1	0	0	0	0	0.8	0.8	0.8	411.98
LEADING_AUTO - DO NOT CHANGE!	106	A0A125YK14	31	A0A125YK14_TOXGM	tr	Rhoptry kinase family protein ROP37 (Incomplete catalytic triad)	Toxoplasma gondii (strain ATCC 50611 / Me49)	ROP37	776	4	na	1	A0A125YK14	A0A125YK14	A0A125YK14		A0A125YK14	31	31	31			Rhoptry kinase family protein ROP37 (Incomplete catalytic triad)	1	31	31	31	26	16	20	28	25	23	26	16	20	28	25	23	26	16	20	28	25	23	53.4	53.4	53.4	83.584
LEADING_AUTO - DO NOT CHANGE!	107	A0A125YK22	1	A0A125YK22_TOXGM	tr	RNA polymerase II associated Paf1 complex component PAF1	Toxoplasma gondii (strain ATCC 50611 / Me49)	PAF1	578	4	na	1	A0A125YK22	A0A125YK22	A0A125YK22		A0A125YK22	1	1	1			RNA polymerase II associated Paf1 complex component PAF1	1	1	1	1	1	0	0	0	0	0	1	0	0	0	0	0	1	0	0	0	0	0	4	4	4	61.779
LEADING_AUTO - DO NOT CHANGE!	108	A0A125YK54	4	A0A125YK54_TOXGM	tr	Casein kinase II subunit beta	Toxoplasma gondii (strain ATCC 50611 / Me49)	TGME49_268810	315	3	na	1	A0A125YK54	A0A125YK54	A0A125YK54		A0A125YK54	4	4	4			Casein kinase II subunit beta	1	4	4	4	0	0	0	3	0	1	0	0	0	3	0	1	0	0	0	3	0	1	28.3	28.3	28.3	34.143
LEADING_AUTO - DO NOT CHANGE!	109	A0A125YK72	2	A0A125YK72_TOXGM	tr	CS domain-containing protein	Toxoplasma gondii (strain ATCC 50611 / Me49)	TGME49_293860	234	4	na	1	A0A125YK72	A0A125YK72	A0A125YK72		A0A125YK72	2	2	2			CS domain-containing protein	1	2	2	2	2	1	1	2	1	1	2	1	1	2	1	1	2	1	1	2	1	1	15.4	15.4	15.4	25.454
LEADING_AUTO - DO NOT CHANGE!	110	A0A125YK84	18	A0A125YK84_TOXGM	tr	DnaJ domain-containing protein	Toxoplasma gondii (strain ATCC 50611 / Me49)	TGME49_315690	293	4	na	1	A0A125YK84	A0A125YK84	A0A125YK84		A0A125YK84	18	18	18			DnaJ domain-containing protein	1	18	18	18	14	12	15	13	14	14	14	12	15	13	14	14	14	12	15	13	14	14	58.4	58.4	58.4	34.154
LEADING_AUTO - DO NOT CHANGE!	111	A0A125YK96	3	A0A125YK96_TOXGM	tr	Dense granule protein GRA14	Toxoplasma gondii (strain ATCC 50611 / Me49)	GRA14	408	4	na	1	A0A125YK96	A0A125YK96	A0A125YK96		A0A125YK96	3	3	3			Dense granule protein GRA14	1	3	3	3	1	0	0	2	0	1	1	0	0	2	0	1	1	0	0	2	0	1	12.5	12.5	12.5	44.711
LEADING_AUTO - DO NOT CHANGE!	112	A0A125YKB4	4	A0A125YKB4_TOXGM	tr	Uncharacterized protein	Toxoplasma gondii (strain ATCC 50611 / Me49)	TGME49_313380	274	4	na	1	A0A125YKB4	A0A125YKB4	A0A125YKB4		A0A125YKB4	4	4	4			Uncharacterized protein	1	4	4	4	4	1	1	3	1	1	4	1	1	3	1	1	4	1	1	3	1	1	20.1	20.1	20.1	31.512
LEADING_AUTO - DO NOT CHANGE!	113	A0A125YKH0	4	A0A125YKH0_TOXGM	tr	40S ribosomal protein S24	Toxoplasma gondii (strain ATCC 50611 / Me49)	RPS24	267	3	na	1	A0A125YKH0	A0A125YKH0	A0A125YKH0		A0A125YKH0	4	4	4			40S ribosomal protein S24	1	4	4	4	3	3	2	2	4	3	3	3	2	2	4	3	3	3	2	2	4	3	17.6	17.6	17.6	30.375
LEADING_AUTO - DO NOT CHANGE!	114	A0A125YKK9	7	A0A125YKK9_TOXGM	tr	DnaJ domain-containing protein	Toxoplasma gondii (strain ATCC 50611 / Me49)	TGME49_313400	293	4	na	1	A0A125YKK9	A0A125YKK9	A0A125YKK9		A0A125YKK9	7	7	7			DnaJ domain-containing protein	1	7	7	7	3	5	7	3	7	7	3	5	7	3	7	7	3	5	7	3	7	7	21.2	21.2	21.2	31.966
LEADING_AUTO - DO NOT CHANGE!	115	A0A125YKL3	23	A0A125YKL3_TOXGM	tr	Elongation factor 1-alpha	Toxoplasma gondii (strain ATCC 50611 / Me49)	TGME49_286420	448	3	na	1	A0A125YKL3	A0A125YKL3	A0A125YKL3		A0A125YKL3	23	23	18			Elongation factor 1-alpha	1	23	23	18	17	22	21	19	22	21	17	22	21	19	22	21	14	17	17	16	17	18	61.4	61.4	52.9	49.005
LEADING_AUTO - DO NOT CHANGE!	116	A0A125YKT3	2	A0A125YKT3_TOXGM	tr	Signal recognition particle receptor alpha subunit	Toxoplasma gondii (strain ATCC 50611 / Me49)	TGME49_280610	556	4	na	1	A0A125YKT3	A0A125YKT3	A0A125YKT3		A0A125YKT3	2	2	2			Signal recognition particle receptor alpha subunit	1	2	2	2	0	2	0	0	2	1	0	2	0	0	2	1	0	2	0	0	2	1	4.7	4.7	4.7	60.814
LEADING_AUTO - DO NOT CHANGE!	117	A0A125YKU4	9	A0A125YKU4_TOXGM	tr	DnaJ family chaperone, putative	Toxoplasma gondii (strain ATCC 50611 / Me49)	TGME49_311240	426	3	na	1	A0A125YKU4	A0A125YKU4	A0A125YKU4		A0A125YKU4	9	9	9			DnaJ family chaperone, putative	1	9	9	9	3	8	5	2	4	7	3	8	5	2	4	7	3	8	5	2	4	7	30.8	30.8	30.8	47.448
LEADING_AUTO - DO NOT CHANGE!	118	A0A125YKV6	20	A0A125YKV6_TOXGM	tr	Pyrophosphate--fructose 6-phosphate 1-phosphotransferase	Toxoplasma gondii (strain ATCC 50611 / Me49)	PFKII	1225	3	na	1	A0A125YKV6	A0A125YKV6	A0A125YKV6		A0A125YKV6	20	20	20			Pyrophosphate--fructose 6-phosphate 1-phosphotransferase	1	20	20	20	11	15	10	7	13	15	11	15	10	7	13	15	11	15	10	7	13	15	25.1	25.1	25.1	131.36
LEADING_AUTO - DO NOT CHANGE!	119	A0A125YKW4	5	A0A125YKW4_TOXGM	tr	Thioredoxin reductase	Toxoplasma gondii (strain ATCC 50611 / Me49)	TGME49_309730	662	3	na	1	A0A125YKW4	A0A125YKW4	A0A125YKW4		A0A125YKW4	5	5	5			Thioredoxin reductase	1	5	5	5	5	1	1	2	1	2	5	1	1	2	1	2	5	1	1	2	1	2	12.7	12.7	12.7	70.781
LEADING_AUTO - DO NOT CHANGE!	120	A0A125YL00	3	A0A125YL00_TOXGM	tr	Rhoptry kinase family protein ROP34, putative	Toxoplasma gondii (strain ATCC 50611 / Me49)	TGME49_240090	553	4	na	1	A0A125YL00	A0A125YL00	A0A125YL00		A0A125YL00	3	3	3			Rhoptry kinase family protein ROP34, putative	1	3	3	3	2	0	0	3	0	0	2	0	0	3	0	0	2	0	0	3	0	0	6.1	6.1	6.1	61.667
LEADING_AUTO - DO NOT CHANGE!	121	A0A125YL01	4	A0A125YL01_TOXGM	tr	Acyltransferase domain-containing protein	Toxoplasma gondii (strain ATCC 50611 / Me49)	TGME49_223910	388	4	na	1	A0A125YL01	A0A125YL01	A0A125YL01		A0A125YL01	4	4	4			Acyltransferase domain-containing protein	1	4	4	4	1	1	1	2	2	3	1	1	1	2	2	3	1	1	1	2	2	3	15.5	15.5	15.5	44.062
LEADING_AUTO - DO NOT CHANGE!	122	A0A125YL36	1	A0A125YL36_TOXGM	tr	V-type proton ATPase subunit C	Toxoplasma gondii (strain ATCC 50611 / Me49)	TGME49_315620	404	3	na	1	A0A125YL36	A0A125YL36	A0A125YL36		A0A125YL36	1	1	1			V-type proton ATPase subunit C	1	1	1	1	1	0	0	1	0	0	1	0	0	1	0	0	1	0	0	1	0	0	3	3	3	46.075
LEADING_AUTO - DO NOT CHANGE!	123	A0A125YLA2	11	A0A125YLA2_TOXGM	tr	WD domain, G-beta repeat-containing protein	Toxoplasma gondii (strain ATCC 50611 / Me49)	TGME49_240850	548	4	na	1	A0A125YLA2	A0A125YLA2	A0A125YLA2		A0A125YLA2	11	11	11			WD domain, G-beta repeat-containing protein	1	11	11	11	7	6	8	0	11	9	7	6	8	0	11	9	7	6	8	0	11	9	24.5	24.5	24.5	59.365
LEADING_AUTO - DO NOT CHANGE!	124	A0A125YLA3	6	A0A125YLA3_TOXGM	tr	Uncharacterized protein	Toxoplasma gondii (strain ATCC 50611 / Me49)	TGME49_232130	446	4	na	1	A0A125YLA3	A0A125YLA3	A0A125YLA3		A0A125YLA3	6	6	6			Uncharacterized protein	1	6	6	6	2	3	4	2	5	4	2	3	4	2	5	4	2	3	4	2	5	4	21.1	21.1	21.1	47.865
LEADING_AUTO - DO NOT CHANGE!	125	A0A125YLE3	7	A0A125YLE3_TOXGM	tr	T-complex protein beta subunit	Toxoplasma gondii (strain ATCC 50611 / Me49)	TGME49_243710	568	3	na	1	A0A125YLE3	A0A125YLE3	A0A125YLE3		A0A125YLE3	7	7	7			T-complex protein beta subunit	1	7	7	7	4	1	3	2	1	3	4	1	3	2	1	3	4	1	3	2	1	3	14.8	14.8	14.8	61.472
LEADING_AUTO - DO NOT CHANGE!	126	A0A125YLE7	4	A0A125YLE7_TOXGM	tr	FoP_duplication domain-containing protein	Toxoplasma gondii (strain ATCC 50611 / Me49)	TGME49_297430	248	4	na	1	A0A125YLE7	A0A125YLE7	A0A125YLE7		A0A125YLE7	4	4	4			FoP_duplication domain-containing protein	1	4	4	4	3	3	1	3	2	2	3	3	1	3	2	2	3	3	1	3	2	2	28.6	28.6	28.6	25.336
LEADING_AUTO - DO NOT CHANGE!	127	A0A125YLG2	16	A0A125YLG2_TOXGM	tr	Eukaryotic initiation factor-4A, putative	Toxoplasma gondii (strain ATCC 50611 / Me49)	TGME49_250770	412	3	na	1	A0A125YLG2	A0A125YLG2	A0A125YLG2		A0A125YLG2	16	16	14			Eukaryotic initiation factor-4A, putative	1	16	16	14	7	8	6	9	11	11	7	8	6	9	11	11	5	6	4	7	9	9	43.9	43.9	39.6	46.673
LEADING_AUTO - DO NOT CHANGE!	128	A0A125YLG8	2	A0A125YLG8_TOXGM	tr	MSP (Major sperm protein) domain-containing protein	Toxoplasma gondii (strain ATCC 50611 / Me49)	TGME49_318160	239	4	na	1	A0A125YLG8	A0A125YLG8	A0A125YLG8		A0A125YLG8	2	2	2			MSP (Major sperm protein) domain-containing protein	1	2	2	2	2	0	0	2	0	0	2	0	0	2	0	0	2	0	0	2	0	0	11.7	11.7	11.7	25.975
LEADING_AUTO - DO NOT CHANGE!	129	A0A125YLI8	9	A0A125YLI8_TOXGM	tr	MoeA N-terminal region (Domain I and II) domain-containing protein	Toxoplasma gondii (strain ATCC 50611 / Me49)	TGME49_293480	1255	4	na	1	A0A125YLI8	A0A125YLI8	A0A125YLI8		A0A125YLI8	9	9	9			MoeA N-terminal region (Domain I and II) domain-containing protein	1	9	9	9	6	5	6	0	2	5	6	5	6	0	2	5	6	5	6	0	2	5	12	12	12	133.82
LEADING_AUTO - DO NOT CHANGE!	130	A0A125YLJ4	9	A0A125YLJ4_TOXGM	tr	14-3-3 protein	Toxoplasma gondii (strain ATCC 50611 / Me49)	TGME49_263090	323	3	na	1	A0A125YLJ4;P63104;Q04917;P31946;P61981;P31947;P62258	A0A125YLJ4	A0A125YLJ4		A0A125YLJ4	9;1;1;1;1;1;1	9;1;1;1;1;1;1	8;0;0;0;0;0;0			14-3-3 protein	7	9	9	8	8	3	5	7	5	7	8	3	5	7	5	7	7	3	5	7	5	7	35	35	32.8	37.173
LEADING_AUTO - DO NOT CHANGE!	131	A0A125YLK2	7	A0A125YLK2_TOXGM	tr	Uncharacterized protein	Toxoplasma gondii (strain ATCC 50611 / Me49)	TGME49_314750	469	4	na	1	A0A125YLK2	A0A125YLK2	A0A125YLK2		A0A125YLK2	7	7	7			Uncharacterized protein	1	7	7	7	1	5	5	0	7	6	1	5	5	0	7	6	1	5	5	0	7	6	24.1	24.1	24.1	49.994
LEADING_AUTO - DO NOT CHANGE!	132	A0A125YLN3	6	A0A125YLN3_TOXGM	tr	Eukaryotic translation initiation factor 3 subunit G	Toxoplasma gondii (strain ATCC 50611 / Me49)	TGME49_294670	277	3	na	1	A0A125YLN3	A0A125YLN3	A0A125YLN3		A0A125YLN3	6	6	6			Eukaryotic translation initiation factor 3 subunit G	1	6	6	6	4	3	4	4	3	4	4	3	4	4	3	4	4	3	4	4	3	4	34.7	34.7	34.7	31.812
LEADING_AUTO - DO NOT CHANGE!	133	A0A125YLN8	7	A0A125YLN8_TOXGM	tr	Splicing factor U2AF family SnRNP auxilary factor large subunit, RRM domain-containing protein	Toxoplasma gondii (strain ATCC 50611 / Me49)	TGME49_319850	495	4	na	1	A0A125YLN8	A0A125YLN8	A0A125YLN8		A0A125YLN8	7	7	7			Splicing factor U2AF family SnRNP auxilary factor large subunit, RRM domain-containing protein	1	7	7	7	5	1	2	5	4	3	5	1	2	5	4	3	5	1	2	5	4	3	21	21	21	51.681
LEADING_AUTO - DO NOT CHANGE!	134	A0A125YLP9	2	A0A125YLP9_TOXGM	tr	Uncharacterized protein	Toxoplasma gondii (strain ATCC 50611 / Me49)	TGME49_258470	284	4	na	1	A0A125YLP9	A0A125YLP9	A0A125YLP9		A0A125YLP9	2	2	2			Uncharacterized protein	1	2	2	2	1	2	2	1	2	2	1	2	2	1	2	2	1	2	2	1	2	2	8.8	8.8	8.8	31.707
LEADING_AUTO - DO NOT CHANGE!	135	A0A125YLR8	11	A0A125YLR8_TOXGM	tr	TCP-1 chaperonin, putative	Toxoplasma gondii (strain ATCC 50611 / Me49)	TGME49_318410	537	3	na	1	A0A125YLR8	A0A125YLR8	A0A125YLR8		A0A125YLR8	11	11	11			TCP-1 chaperonin, putative	1	11	11	11	6	7	7	4	6	10	6	7	7	4	6	10	6	7	7	4	6	10	27.6	27.6	27.6	58.665
LEADING_AUTO - DO NOT CHANGE!	136	A0A125YLS6	27	A0A125YLS6_TOXGM	tr	Adenine nucleotide translocator, putative	Toxoplasma gondii (strain ATCC 50611 / Me49)	TGME49_249900	318	3	na	1	A0A125YLS6	A0A125YLS6	A0A125YLS6		A0A125YLS6	27	27	27			Adenine nucleotide translocator, putative	1	27	27	27	18	16	15	21	19	22	18	16	15	21	19	22	18	16	15	21	19	22	84.3	84.3	84.3	35.255
LEADING_AUTO - DO NOT CHANGE!	137	A0A125YLU0	2	A0A125YLU0_TOXGM	tr	OTU family cysteine protease	Toxoplasma gondii (strain ATCC 50611 / Me49)	TGME49_258780	363	4	na	1	A0A125YLU0	A0A125YLU0	A0A125YLU0		A0A125YLU0	2	2	2			OTU family cysteine protease	1	2	2	2	1	0	1	1	1	2	1	0	1	1	1	2	1	0	1	1	1	2	9.9	9.9	9.9	40.701
LEADING_AUTO - DO NOT CHANGE!	138	A0A125YLV5	13	A0A125YLV5_TOXGM	tr	Enolase 2	Toxoplasma gondii (strain ATCC 50611 / Me49)	TGME49_268850	475	3	na	1	A0A125YLV5;A0A125YK06;P13929;P09104	A0A125YLV5	A0A125YLV5		A0A125YLV5	13;2;1;1	13;2;1;1	12;1;0;0			Enolase 2	4	13	13	12	9	11	9	11	10	12	9	11	9	11	10	12	8	10	8	10	9	11	42.7	42.7	38.9	52.113
LEADING_AUTO - DO NOT CHANGE!	139	A0A125YLX3	1	A0A125YLX3_TOXGM	tr	3-hydroxyacyl-CoA dehydrogenase, NAD binding domain-containing protein	Toxoplasma gondii (strain ATCC 50611 / Me49)	TGME49_232090	509	4	na	1	A0A125YLX3	A0A125YLX3	A0A125YLX3		A0A125YLX3	1	1	1			3-hydroxyacyl-CoA dehydrogenase, NAD binding domain-containing protein	1	1	1	1	1	0	0	1	0	0	1	0	0	1	0	0	1	0	0	1	0	0	2.4	2.4	2.4	53.772
LEADING_AUTO - DO NOT CHANGE!	140	A0A125YM09	6	A0A125YM09_TOXGM	tr	SnoRNA binding domain-containing protein	Toxoplasma gondii (strain ATCC 50611 / Me49)	TGME49_244100	553	4	na	1	A0A125YM09	A0A125YM09	A0A125YM09		A0A125YM09	6	6	6			SnoRNA binding domain-containing protein	1	6	6	6	1	2	3	0	4	6	1	2	3	0	4	6	1	2	3	0	4	6	20.1	20.1	20.1	59.851
LEADING_AUTO - DO NOT CHANGE!	141	A0A125YM20	2	A0A125YM20_TOXGM	tr	Uncharacterized protein	Toxoplasma gondii (strain ATCC 50611 / Me49)	TGME49_246570	226	4	na	1	A0A125YM20	A0A125YM20	A0A125YM20		A0A125YM20	2	2	2			Uncharacterized protein	1	2	2	2	0	1	1	1	1	1	0	1	1	1	1	1	0	1	1	1	1	1	11.1	11.1	11.1	26.004
LEADING_AUTO - DO NOT CHANGE!	142	A0A125YM38	2	A0A125YM38_TOXGM	tr	Transcription elongation factor A TFIIS	Toxoplasma gondii (strain ATCC 50611 / Me49)	TCEA1	418	4	na	1	A0A125YM38	A0A125YM38	A0A125YM38		A0A125YM38	2	2	2			Transcription elongation factor A TFIIS	1	2	2	2	1	0	1	1	1	1	1	0	1	1	1	1	1	0	1	1	1	1	6.7	6.7	6.7	45.533
LEADING_AUTO - DO NOT CHANGE!	143	A0A125YM60	16	A0A125YM60_TOXGM	tr	Glyceraldehyde-3-phosphate dehydrogenase GAPDH2	Toxoplasma gondii (strain ATCC 50611 / Me49)	GAPDH2	995	3	na	1	A0A125YM60;O14556	A0A125YM60	A0A125YM60		A0A125YM60	16;1	15;0	15;0			Glyceraldehyde-3-phosphate dehydrogenase GAPDH2	2	16	15	15	8	9	10	7	12	15	7	8	9	6	11	14	7	8	9	6	11	14	26.1	25.4	25.4	105.12
LEADING_AUTO - DO NOT CHANGE!	144	A0A125YM67	7	A0A125YM67_TOXGM	tr	Chaperonin cpn60, putative	Toxoplasma gondii (strain ATCC 50611 / Me49)	TGME49_240600	667	3	na	1	A0A125YM67	A0A125YM67	A0A125YM67		A0A125YM67	7	7	7			Chaperonin cpn60, putative	1	7	7	7	4	4	0	2	4	3	4	4	0	2	4	3	4	4	0	2	4	3	19.6	19.6	19.6	72.236
LEADING_AUTO - DO NOT CHANGE!	145	A0A125YM76	2	A0A125YM76_TOXGM	tr	RNA recognition motif-containing protein	Toxoplasma gondii (strain ATCC 50611 / Me49)	TGME49_291330	228	4	na	1	A0A125YM76	A0A125YM76	A0A125YM76		A0A125YM76	2	2	2			RNA recognition motif-containing protein	1	2	2	2	1	0	0	1	1	1	1	0	0	1	1	1	1	0	0	1	1	1	8.3	8.3	8.3	25.512
LEADING_AUTO - DO NOT CHANGE!	146	A0A125YMA1	17	A0A125YMA1_TOXGM	tr	ATP-binding cassette sub-family E member 1, putative	Toxoplasma gondii (strain ATCC 50611 / Me49)	TGME49_216790	613	4	na	1	A0A125YMA1	A0A125YMA1	A0A125YMA1		A0A125YMA1	17	17	17			ATP-binding cassette sub-family E member 1, putative	1	17	17	17	9	11	9	1	11	12	9	11	9	1	11	12	9	11	9	1	11	12	32.3	32.3	32.3	69.219
LEADING_AUTO - DO NOT CHANGE!	147	A0A125YMB6	2	A0A125YMB6_TOXGM	tr	Nicotinate phosphoribosyltransferase	Toxoplasma gondii (strain ATCC 50611 / Me49)	TGME49_208530	589	3	na	1	A0A125YMB6	A0A125YMB6	A0A125YMB6		A0A125YMB6	2	2	2			Nicotinate phosphoribosyltransferase	1	2	2	2	1	2	2	0	2	1	1	2	2	0	2	1	1	2	2	0	2	1	4.1	4.1	4.1	65.58
LEADING_AUTO - DO NOT CHANGE!	148	A0A125YME7	1	A0A125YME7_TOXGM	tr	Uncharacterized protein	Toxoplasma gondii (strain ATCC 50611 / Me49)	TGME49_215430	244	4	na	1	A0A125YME7	A0A125YME7	A0A125YME7		A0A125YME7	1	1	1			Uncharacterized protein	1	1	1	1	1	0	0	1	0	0	1	0	0	1	0	0	1	0	0	1	0	0	5.3	5.3	5.3	27.554
LEADING_AUTO - DO NOT CHANGE!	149	A0A125YMF8	4	A0A125YMF8_TOXGM	tr	Microneme protein MIC1	Toxoplasma gondii (strain ATCC 50611 / Me49)	MIC1	456	4	na	1	A0A125YMF8	A0A125YMF8	A0A125YMF8		A0A125YMF8	4	4	4			Microneme protein MIC1	1	4	4	4	2	1	1	0	4	3	2	1	1	0	4	3	2	1	1	0	4	3	13.4	13.4	13.4	48.629
LEADING_AUTO - DO NOT CHANGE!	150	A0A125YMG0	1	A0A125YMG0_TOXGM	tr	Splicing factor, CC1 family protein	Toxoplasma gondii (strain ATCC 50611 / Me49)	TGME49_312530	633	4	na	1	A0A125YMG0	A0A125YMG0	A0A125YMG0		A0A125YMG0	1	1	1			Splicing factor, CC1 family protein	1	1	1	1	1	0	0	1	0	0	1	0	0	1	0	0	1	0	0	1	0	0	1.3	1.3	1.3	69.365
LEADING_AUTO - DO NOT CHANGE!	151	A0A125YMH3	4	A0A125YMH3_TOXGM	tr	S1/P1nuclease	Toxoplasma gondii (strain ATCC 50611 / Me49)	TGME49_240280	439	4	na	1	A0A125YMH3	A0A125YMH3	A0A125YMH3		A0A125YMH3	4	4	4			S1/P1nuclease	1	4	4	4	1	0	1	4	2	2	1	0	1	4	2	2	1	0	1	4	2	2	12.3	12.3	12.3	48.523
LEADING_AUTO - DO NOT CHANGE!	152	A0A125YMJ0	2	A0A125YMJ0_TOXGM	tr	Inositol-1-monophosphatase	Toxoplasma gondii (strain ATCC 50611 / Me49)	TGME49_222970	297	3	na	1	A0A125YMJ0	A0A125YMJ0	A0A125YMJ0		A0A125YMJ0	2	2	2			Inositol-1-monophosphatase	1	2	2	2	1	0	0	2	0	0	1	0	0	2	0	0	1	0	0	2	0	0	8.1	8.1	8.1	32.347
LEADING_AUTO - DO NOT CHANGE!	153	A0A125YMJ4	2	A0A125YMJ4_TOXGM	tr	Brf1p family coiled coil protein	Toxoplasma gondii (strain ATCC 50611 / Me49)	TGME49_232440	468	4	na	1	A0A125YMJ4	A0A125YMJ4	A0A125YMJ4		A0A125YMJ4	2	2	2			Brf1p family coiled coil protein	1	2	2	2	1	1	2	1	1	2	1	1	2	1	1	2	1	1	2	1	1	2	5.3	5.3	5.3	54.044
LEADING_AUTO - DO NOT CHANGE!	154	A0A125YMJ8	3	A0A125YMJ8_TOXGM	tr	RNA recognition motif-containing protein	Toxoplasma gondii (strain ATCC 50611 / Me49)	TGME49_211020	268	4	na	1	A0A125YMJ8	A0A125YMJ8	A0A125YMJ8		A0A125YMJ8	3	3	3			RNA recognition motif-containing protein	1	3	3	3	2	0	0	3	1	0	2	0	0	3	1	0	2	0	0	3	1	0	18.3	18.3	18.3	28.736
LEADING_AUTO - DO NOT CHANGE!	155	A0A125YMK6	10	A0A125YMK6_TOXGM	tr	Histidyl-tRNA synthetase (HisRS), putative	Toxoplasma gondii (strain ATCC 50611 / Me49)	TGME49_280600	1252	3	na	1	A0A125YMK6	A0A125YMK6	A0A125YMK6		A0A125YMK6	10	10	10			Histidyl-tRNA synthetase (HisRS), putative	1	10	10	10	2	9	5	4	9	6	2	9	5	4	9	6	2	9	5	4	9	6	9.1	9.1	9.1	134.87
LEADING_AUTO - DO NOT CHANGE!	156	A0A125YML3	2	A0A125YML3_TOXGM	tr	Uracil phosphoribosyltransferase FUR1, putative	Toxoplasma gondii (strain ATCC 50611 / Me49)	TGME49_312480	244	4	na	1	A0A125YML3	A0A125YML3	A0A125YML3		A0A125YML3	2	2	2			Uracil phosphoribosyltransferase FUR1, putative	1	2	2	2	1	2	2	2	2	2	1	2	2	2	2	2	1	2	2	2	2	2	13.5	13.5	13.5	27.646
LEADING_AUTO - DO NOT CHANGE!	157	A0A125YMM3	1	A0A125YMM3_TOXGM	tr	PDI family protein	Toxoplasma gondii (strain ATCC 50611 / Me49)	TGME49_232410	220	4	na	1	A0A125YMM3	A0A125YMM3	A0A125YMM3		A0A125YMM3	1	1	1			PDI family protein	1	1	1	1	0	1	0	1	1	0	0	1	0	1	1	0	0	1	0	1	1	0	5.9	5.9	5.9	24.909
LEADING_AUTO - DO NOT CHANGE!	158	A0A125YMN5	2	A0A125YMN5_TOXGM	tr	Dihydropteroate synthase	Toxoplasma gondii (strain ATCC 50611 / Me49)	TGME49_259550	748	4	na	1	A0A125YMN5	A0A125YMN5	A0A125YMN5		A0A125YMN5	2	2	2			Dihydropteroate synthase	1	2	2	2	0	1	0	1	0	1	0	1	0	1	0	1	0	1	0	1	0	1	2.8	2.8	2.8	82.684
LEADING_AUTO - DO NOT CHANGE!	159	A0A125YMN8	18	A0A125YMN8_TOXGM	tr	Helicase associated domain (Ha2) protein	Toxoplasma gondii (strain ATCC 50611 / Me49)	TGME49_318440	2234	4	na	1	A0A125YMN8	A0A125YMN8	A0A125YMN8		A0A125YMN8	18	18	18			Helicase associated domain (Ha2) protein	1	18	18	18	6	1	4	0	14	9	6	1	4	0	14	9	6	1	4	0	14	9	12.3	12.3	12.3	236.96
LEADING_AUTO - DO NOT CHANGE!	160	A0A125YMP2	2	A0A125YMP2_TOXGM	tr	WD domain, G-beta repeat-containing protein	Toxoplasma gondii (strain ATCC 50611 / Me49)	TGME49_239590	683	4	na	1	A0A125YMP2	A0A125YMP2	A0A125YMP2		A0A125YMP2	2	2	2			WD domain, G-beta repeat-containing protein	1	2	2	2	2	0	1	0	1	1	2	0	1	0	1	1	2	0	1	0	1	1	4.7	4.7	4.7	74.724
LEADING_AUTO - DO NOT CHANGE!	161	A0A125YMQ9	2	A0A125YMQ9_TOXGM	tr	Importin-beta N-terminal domain-containing protein	Toxoplasma gondii (strain ATCC 50611 / Me49)	TGME49_222380	1147	4	na	1	A0A125YMQ9	A0A125YMQ9	A0A125YMQ9		A0A125YMQ9	2	2	2			Importin-beta N-terminal domain-containing protein	1	2	2	2	1	2	2	0	2	2	1	2	2	0	2	2	1	2	2	0	2	2	2.5	2.5	2.5	129.49
LEADING_AUTO - DO NOT CHANGE!	162	A0A125YMU0	4	A0A125YMU0_TOXGM	tr	Ribosomal protein RPL21	Toxoplasma gondii (strain ATCC 50611 / Me49)	RPL21	157	4	na	1	A0A125YMU0	A0A125YMU0	A0A125YMU0		A0A125YMU0	4	4	4			Ribosomal protein RPL21	1	4	4	4	1	3	3	2	4	2	1	3	3	2	4	2	1	3	3	2	4	2	27.4	27.4	27.4	17.894
LEADING_AUTO - DO NOT CHANGE!	163	A0A125YMU7	4	A0A125YMU7_TOXGM	tr	N2227 domain-containing protein	Toxoplasma gondii (strain ATCC 50611 / Me49)	TGME49_241150	592	4	na	1	A0A125YMU7	A0A125YMU7	A0A125YMU7		A0A125YMU7	4	4	4			N2227 domain-containing protein	1	4	4	4	0	3	3	0	3	3	0	3	3	0	3	3	0	3	3	0	3	3	10.5	10.5	10.5	65.205
LEADING_AUTO - DO NOT CHANGE!	164	A0A125YMV8	19	A0A125YMV8_TOXGM	tr	RNA recognition motif-containing protein	Toxoplasma gondii (strain ATCC 50611 / Me49)	TGME49_305850	372	4	na	1	A0A125YMV8	A0A125YMV8	A0A125YMV8		A0A125YMV8	19	19	19			RNA recognition motif-containing protein	1	19	19	19	14	15	13	15	15	13	14	15	13	15	15	13	14	15	13	15	15	13	62.4	62.4	62.4	39.168
LEADING_AUTO - DO NOT CHANGE!	165	A0A125YMW1	4	A0A125YMW1_TOXGM	tr	Ribosomal protein RPL19	Toxoplasma gondii (strain ATCC 50611 / Me49)	RPL19	187	4	na	1	A0A125YMW1;REV__Q15059;REV__P25440;REV__O60885	A0A125YMW1	A0A125YMW1		A0A125YMW1	4;1;1;1	4;1;1;1	4;1;1;1			Ribosomal protein RPL19	4	4	4	4	2	3	1	2	4	3	2	3	1	2	4	3	2	3	1	2	4	3	19.8	19.8	19.8	22.16
LEADING_AUTO - DO NOT CHANGE!	166	A0A125YMW5	1	A0A125YMW5_TOXGM	tr	Thioredoxin family redox-active protein, putative	Toxoplasma gondii (strain ATCC 50611 / Me49)	TGME49_289180	208	4	na	1	A0A125YMW5	A0A125YMW5	A0A125YMW5		A0A125YMW5	1	1	1			Thioredoxin family redox-active protein, putative	1	1	1	1	0	1	0	0	1	0	0	1	0	0	1	0	0	1	0	0	1	0	6.7	6.7	6.7	22.673
LEADING_AUTO - DO NOT CHANGE!	167	A0A125YMX5	11	A0A125YMX5_TOXGM	tr	Zinc knuckle domain-containing protein	Toxoplasma gondii (strain ATCC 50611 / Me49)	TGME49_244840	219	4	na	1	A0A125YMX5	A0A125YMX5	A0A125YMX5		A0A125YMX5	11	11	11			Zinc knuckle domain-containing protein	1	11	11	11	9	10	11	9	11	11	9	10	11	9	11	11	9	10	11	9	11	11	47.5	47.5	47.5	24.157
LEADING_AUTO - DO NOT CHANGE!	168	A0A125YMY9	20	A0A125YMY9_TOXGM	tr	D-3-phosphoglycerate dehydrogenase	Toxoplasma gondii (strain ATCC 50611 / Me49)	TGME49_239820	604	3	na	1	A0A125YMY9	A0A125YMY9	A0A125YMY9		A0A125YMY9	20	20	20			D-3-phosphoglycerate dehydrogenase	1	20	20	20	9	14	14	6	13	18	9	14	14	6	13	18	9	14	14	6	13	18	46.9	46.9	46.9	65.193
LEADING_AUTO - DO NOT CHANGE!	169	A0A125YN00	17	A0A125YN00_TOXGM	tr	U1 snRNP-associated protein Usp106, putative	Toxoplasma gondii (strain ATCC 50611 / Me49)	TGME49_262960	394	4	na	1	A0A125YN00	A0A125YN00	A0A125YN00		A0A125YN00	17	17	17			U1 snRNP-associated protein Usp106, putative	1	17	17	17	15	12	10	15	12	15	15	12	10	15	12	15	15	12	10	15	12	15	52.3	52.3	52.3	44.776
LEADING_AUTO - DO NOT CHANGE!	170	A0A125YN20	1	A0A125YN20_TOXGM	tr	Phosphatidylinositol-4-phosphate 5-kinase, putative	Toxoplasma gondii (strain ATCC 50611 / Me49)	TGME49_245710	273	4	na	1	A0A125YN20	A0A125YN20	A0A125YN20		A0A125YN20	1	1	1			Phosphatidylinositol-4-phosphate 5-kinase, putative	1	1	1	1	0	0	0	0	0	1	0	0	0	0	0	1	0	0	0	0	0	1	6.6	6.6	6.6	31.258
LEADING_AUTO - DO NOT CHANGE!	171	A0A125YN32	8	A0A125YN32_TOXGM	tr	Rhoptry protein ROP7	Toxoplasma gondii (strain ATCC 50611 / Me49)	ROP7	575	4	na	1	A0A125YN32	A0A125YN32	A0A125YN32		A0A125YN32	8	3	3			Rhoptry protein ROP7	1	8	3	3	5	5	5	5	6	4	2	2	2	2	2	1	2	2	2	2	2	1	16.9	6.3	6.3	63.394
LEADING_AUTO - DO NOT CHANGE!	172	A0A125YN45	22	A0A125YN45_TOXGM	tr	Rhoptry protein ROP17	Toxoplasma gondii (strain ATCC 50611 / Me49)	ROP17	608	4	na	1	A0A125YN45	A0A125YN45	A0A125YN45		A0A125YN45	22	22	22			Rhoptry protein ROP17	1	22	22	22	17	13	14	18	18	20	17	13	14	18	18	20	17	13	14	18	18	20	38.8	38.8	38.8	69.087
LEADING_AUTO - DO NOT CHANGE!	173	A0A125YN52	14	A0A125YN52_TOXGM	tr	40S ribosomal protein S8	Toxoplasma gondii (strain ATCC 50611 / Me49)	RPS8	205	3	na	1	A0A125YN52	A0A125YN52	A0A125YN52		A0A125YN52	14	14	14			40S ribosomal protein S8	1	14	14	14	10	13	12	11	13	13	10	13	12	11	13	13	10	13	12	11	13	13	57.6	57.6	57.6	23.561
LEADING_AUTO - DO NOT CHANGE!	174	A0A125YNA1	5	A0A125YNA1_TOXGM	tr	RNA recognition motif-containing protein	Toxoplasma gondii (strain ATCC 50611 / Me49)	TGME49_223930	382	4	na	1	A0A125YNA1	A0A125YNA1	A0A125YNA1		A0A125YNA1	5	5	5			RNA recognition motif-containing protein	1	5	5	5	3	1	1	3	1	2	3	1	1	3	1	2	3	1	1	3	1	2	10.7	10.7	10.7	40.671
LEADING_AUTO - DO NOT CHANGE!	175	A0A125YNA9	12	A0A125YNA9_TOXGM	tr	Ribosome biogenesis protein NSA2, putative	Toxoplasma gondii (strain ATCC 50611 / Me49)	TGME49_242800	260	4	na	1	A0A125YNA9;O95478	A0A125YNA9	A0A125YNA9		A0A125YNA9	12;2	12;2	12;2			Ribosome biogenesis protein NSA2, putative	2	12	12	12	8	8	7	8	12	10	8	8	7	8	12	10	8	8	7	8	12	10	47.3	47.3	47.3	30.152
LEADING_AUTO - DO NOT CHANGE!	176	A0A125YNC1	3	A0A125YNC1_TOXGM	tr	DNA-directed RNA polymerase II RPB5	Toxoplasma gondii (strain ATCC 50611 / Me49)	POLR2E	205	3	na	1	A0A125YNC1	A0A125YNC1	A0A125YNC1		A0A125YNC1	3	3	3			DNA-directed RNA polymerase II RPB5	1	3	3	3	1	0	0	3	0	0	1	0	0	3	0	0	1	0	0	3	0	0	15.6	15.6	15.6	24.017
LEADING_AUTO - DO NOT CHANGE!	177	A0A125YNC3	6	A0A125YNC3_TOXGM	tr	Coatomer subunit gamma	Toxoplasma gondii (strain ATCC 50611 / Me49)	TGME49_273370	1044	3	na	1	A0A125YNC3	A0A125YNC3	A0A125YNC3		A0A125YNC3	6	6	6			Coatomer subunit gamma	1	6	6	6	1	5	3	1	5	4	1	5	3	1	5	4	1	5	3	1	5	4	8.5	8.5	8.5	112.29
LEADING_AUTO - DO NOT CHANGE!	178	A0A125YNC4	15	A0A125YNC4_TOXGM	tr	2-oxoglutarate/malate translocase OMT	Toxoplasma gondii (strain ATCC 50611 / Me49)	OMT	323	3	na	1	A0A125YNC4	A0A125YNC4	A0A125YNC4		A0A125YNC4	15	15	15			2-oxoglutarate/malate translocase OMT	1	15	15	15	11	9	7	13	10	12	11	9	7	13	10	12	11	9	7	13	10	12	56.3	56.3	56.3	35.041
LEADING_AUTO - DO NOT CHANGE!	179	A0A125YND7	17	A0A125YND7_TOXGM	tr	Uncharacterized protein	Toxoplasma gondii (strain ATCC 50611 / Me49)	TGME49_320760	357	4	na	1	A0A125YND7	A0A125YND7	A0A125YND7		A0A125YND7	17	17	17			Uncharacterized protein	1	17	17	17	9	9	10	9	16	13	9	9	10	9	16	13	9	9	10	9	16	13	46.2	46.2	46.2	39.389
LEADING_AUTO - DO NOT CHANGE!	180	A0A125YNH2	11	A0A125YNH2_TOXGM	tr	Heat shock protein HSP60	Toxoplasma gondii (strain ATCC 50611 / Me49)	HSP60	575	3	na	1	A0A125YNH2	A0A125YNH2	A0A125YNH2		A0A125YNH2	11	11	11			Heat shock protein HSP60	1	11	11	11	7	9	5	6	4	5	7	9	5	6	4	5	7	9	5	6	4	5	29.7	29.7	29.7	60.913
LEADING_AUTO - DO NOT CHANGE!	181	A0A125YNI8	3	A0A125YNI8_TOXGM	tr	Vacuolar ATP synthase subunit A, putative	Toxoplasma gondii (strain ATCC 50611 / Me49)	TGME49_256970	616	3	na	1	A0A125YNI8	A0A125YNI8	A0A125YNI8		A0A125YNI8	3	3	3			Vacuolar ATP synthase subunit A, putative	1	3	3	3	2	1	2	0	1	1	2	1	2	0	1	1	2	1	2	0	1	1	9.6	9.6	9.6	68.121
LEADING_AUTO - DO NOT CHANGE!	182	A0A125YNK2	3	A0A125YNK2_TOXGM	tr	ATPase, AAA family protein	Toxoplasma gondii (strain ATCC 50611 / Me49)	TGME49_234420	588	4	na	1	A0A125YNK2	A0A125YNK2	A0A125YNK2		A0A125YNK2	3	3	3			ATPase, AAA family protein	1	3	3	3	0	0	0	0	2	2	0	0	0	0	2	2	0	0	0	0	2	2	8	8	8	66.806
LEADING_AUTO - DO NOT CHANGE!	183	A0A125YNK5	2	A0A125YNK5_TOXGM	tr	Coatomer epsilon subunit protein	Toxoplasma gondii (strain ATCC 50611 / Me49)	TGME49_244390	309	4	na	1	A0A125YNK5	A0A125YNK5	A0A125YNK5		A0A125YNK5	2	2	2			Coatomer epsilon subunit protein	1	2	2	2	1	0	1	1	2	1	1	0	1	1	2	1	1	0	1	1	2	1	10	10	10	33.931
LEADING_AUTO - DO NOT CHANGE!	184	A0A125YNL3	6	A0A125YNL3_TOXGM	tr	Uncharacterized protein	Toxoplasma gondii (strain ATCC 50611 / Me49)	TGME49_315610	158	4	na	1	A0A125YNL3	A0A125YNL3	A0A125YNL3		A0A125YNL3	6	6	6			Uncharacterized protein	1	6	6	6	5	4	0	5	5	2	5	4	0	5	5	2	5	4	0	5	5	2	31	31	31	15.971
LEADING_AUTO - DO NOT CHANGE!	185	A0A125YNN5	3	A0A125YNN5_TOXGM	tr	ARM repeats containing protein	Toxoplasma gondii (strain ATCC 50611 / Me49)	TGME49_261440	274	4	na	1	A0A125YNN5	A0A125YNN5	A0A125YNN5		A0A125YNN5	3	3	3			ARM repeats containing protein	1	3	3	3	1	1	1	1	3	2	1	1	1	1	3	2	1	1	1	1	3	2	17.2	17.2	17.2	30.509
LEADING_AUTO - DO NOT CHANGE!	186	A0A125YNP4	3	A0A125YNP4_TOXGM	tr	Uncharacterized protein	Toxoplasma gondii (strain ATCC 50611 / Me49)	TGME49_312260	915	4	na	1	A0A125YNP4	A0A125YNP4	A0A125YNP4		A0A125YNP4	3	3	3			Uncharacterized protein	1	3	3	3	1	3	2	0	3	2	1	3	2	0	3	2	1	3	2	0	3	2	3.9	3.9	3.9	97.344
LEADING_AUTO - DO NOT CHANGE!	187	A0A125YNR2	14	A0A125YNR2_TOXGM	tr	DEAD (Asp-Glu-Ala-Asp) box polypeptide DDX39	Toxoplasma gondii (strain ATCC 50611 / Me49)	DDX39	434	4	na	1	A0A125YNR2	A0A125YNR2	A0A125YNR2		A0A125YNR2	14	14	14			DEAD (Asp-Glu-Ala-Asp) box polypeptide DDX39	1	14	14	14	7	7	6	10	9	9	7	7	6	10	9	9	7	7	6	10	9	9	44.9	44.9	44.9	49.113
LEADING_AUTO - DO NOT CHANGE!	188	A0A125YNS2	3	A0A125YNS2_TOXGM	tr	S-adenosylmethionine synthase	Toxoplasma gondii (strain ATCC 50611 / Me49)	TGME49_240690	415	3	na	1	A0A125YNS2	A0A125YNS2	A0A125YNS2		A0A125YNS2	3	3	3			S-adenosylmethionine synthase	1	3	3	3	1	2	1	1	3	1	1	2	1	1	3	1	1	2	1	1	3	1	9.6	9.6	9.6	45.894
Multi TR	189	S8EUC5	3	S8EUC5_TOXGM	tr	Polyubiquitin UbC, putative	Toxoplasma gondii (strain ATCC 50611 / Me49)	TGME49_219820	611	4	na	1	A0A125YNY5;S8EUC5;A0A2R8Y422		A0A125YNY5;S8EUC5		A0A125YNY5;S8EUC5;A0A2R8Y422	3;3;2	3;3;2	1;1;0			Ribosomal-ubiquitin protein RPL40;Polyubiquitin UbC, putative;Ubiquitin-like domain-containing protein	3	3	3	1	3	3	3	2	3	3	3	3	3	2	3	3	1	1	1	0	1	1	26.4	26.4	12.4	14.685
LEADING_AUTO - DO NOT CHANGE!	190	A0A125YP02	2	A0A125YP02_TOXGM	tr	Histone lysine demethylase JMJC1/KDM5D/JARID1D	Toxoplasma gondii (strain ATCC 50611 / Me49)	JMJC1	1297	4	na	1	A0A125YP02	A0A125YP02	A0A125YP02		A0A125YP02	2	2	2			Histone lysine demethylase JMJC1/KDM5D/JARID1D	1	2	2	2	0	1	0	0	2	0	0	1	0	0	2	0	0	1	0	0	2	0	3.2	3.2	3.2	141.63
LEADING_AUTO - DO NOT CHANGE!	191	A0A125YP06	3	A0A125YP06_TOXGM	tr	GAP40 protein	Toxoplasma gondii (strain ATCC 50611 / Me49)	GAP40	385	4	na	1	A0A125YP06	A0A125YP06	A0A125YP06		A0A125YP06	3	3	3			GAP40 protein	1	3	3	3	2	1	1	3	1	2	2	1	1	3	1	2	2	1	1	3	1	2	9.6	9.6	9.6	43.081
LEADING_AUTO - DO NOT CHANGE!	192	A0A125YP07	1	A0A125YP07_TOXGM	tr	Flap endonuclease 1	Toxoplasma gondii (strain ATCC 50611 / Me49)	FEN1	552	3	na	1	A0A125YP07	A0A125YP07	A0A125YP07		A0A125YP07	1	1	1			Flap endonuclease 1	1	1	1	1	0	0	1	0	1	1	0	0	1	0	1	1	0	0	1	0	1	1	2.4	2.4	2.4	60.295
LEADING_AUTO - DO NOT CHANGE!	193	A0A125YP09	7	A0A125YP09_TOXGM	tr	SAG-related sequence SRS29B	Toxoplasma gondii (strain ATCC 50611 / Me49)	SRS29B	336	4	na	1	A0A125YP09	A0A125YP09	A0A125YP09		A0A125YP09	7	7	7			SAG-related sequence SRS29B	1	7	7	7	4	6	4	4	5	3	4	6	4	4	5	3	4	6	4	4	5	3	29.2	29.2	29.2	34.731
LEADING_AUTO - DO NOT CHANGE!	194	A0A125YP11	9	A0A125YP11_TOXGM	tr	Microneme protein MIC4	Toxoplasma gondii (strain ATCC 50611 / Me49)	MIC4	580	4	na	1	A0A125YP11	A0A125YP11	A0A125YP11		A0A125YP11	9	9	9			Microneme protein MIC4	1	9	9	9	3	4	5	2	7	8	3	4	5	2	7	8	3	4	5	2	7	8	14.5	14.5	14.5	63.021
LEADING_AUTO - DO NOT CHANGE!	195	A0A125YP27	1	A0A125YP27_TOXGM	tr	RNA recognition motif-containing protein	Toxoplasma gondii (strain ATCC 50611 / Me49)	TGME49_320100	1216	4	na	1	A0A125YP27	A0A125YP27	A0A125YP27		A0A125YP27	1	1	1			RNA recognition motif-containing protein	1	1	1	1	0	0	0	0	1	0	0	0	0	0	1	0	0	0	0	0	1	0	1.3	1.3	1.3	128.92
LEADING_AUTO - DO NOT CHANGE!	196	A0A125YP35	7	A0A125YP35_TOXGM	tr	Uncharacterized protein	Toxoplasma gondii (strain ATCC 50611 / Me49)	TGME49_249780	328	4	na	1	A0A125YP35	A0A125YP35	A0A125YP35		A0A125YP35	7	7	7			Uncharacterized protein	1	7	7	7	5	0	1	6	0	3	5	0	1	6	0	3	5	0	1	6	0	3	29.3	29.3	29.3	35.574
LEADING_AUTO - DO NOT CHANGE!	197	A0A125YP48	4	A0A125YP48_TOXGM	tr	Rhoptry protein ROP1	Toxoplasma gondii (strain ATCC 50611 / Me49)	ROP1	446	4	na	1	A0A125YP48	A0A125YP48	A0A125YP48		A0A125YP48	4	4	4			Rhoptry protein ROP1	1	4	4	4	3	4	4	3	4	4	3	4	4	3	4	4	3	4	4	3	4	4	4	4	4	47.994
LEADING_AUTO - DO NOT CHANGE!	198	A0A125YP50	1	A0A125YP50_TOXGM	tr	DNA polymerase	Toxoplasma gondii (strain ATCC 50611 / Me49)	TGME49_258030	1268	3	na	1	A0A125YP50	A0A125YP50	A0A125YP50		A0A125YP50	1	1	1			DNA polymerase	1	1	1	1	0	1	0	0	1	0	0	1	0	0	1	0	0	1	0	0	1	0	1	1	1	139.49
LEADING_AUTO - DO NOT CHANGE!	199	A0A125YP57	3	A0A125YP57_TOXGM	tr	Ribosomal protein RPL27	Toxoplasma gondii (strain ATCC 50611 / Me49)	RPL27	396	4	na	1	A0A125YP57	A0A125YP57	A0A125YP57		A0A125YP57	3	3	3			Ribosomal protein RPL27	1	3	3	3	1	0	1	2	0	1	1	0	1	2	0	1	1	0	1	2	0	1	10.6	10.6	10.6	43.522
LEADING_AUTO - DO NOT CHANGE!	200	A0A125YP92	4	A0A125YP92_TOXGM	tr	Cathepsin B	Toxoplasma gondii (strain ATCC 50611 / Me49)	TGME49_249670	572	3	na	1	A0A125YP92	A0A125YP92	A0A125YP92		A0A125YP92	4	4	4			Cathepsin B	1	4	4	4	2	0	4	2	3	4	2	0	4	2	3	4	2	0	4	2	3	4	7	7	7	62.476
LEADING_AUTO - DO NOT CHANGE!	201	A0A125YPA6	16	A0A125YPA6_TOXGM	tr	N-ethylmaleimide-sensitive fusion protein, putative	Toxoplasma gondii (strain ATCC 50611 / Me49)	TGME49_318510	751	4	na	1	A0A125YPA6	A0A125YPA6	A0A125YPA6		A0A125YPA6	16	16	16			N-ethylmaleimide-sensitive fusion protein, putative	1	16	16	16	2	8	9	1	12	14	2	8	9	1	12	14	2	8	9	1	12	14	28.2	28.2	28.2	83.466
LEADING_AUTO - DO NOT CHANGE!	202	A0A125YPB5	4	A0A125YPB5_TOXGM	tr	IMP2_N domain-containing protein	Toxoplasma gondii (strain ATCC 50611 / Me49)	TGME49_255420	278	4	na	1	A0A125YPB5	A0A125YPB5	A0A125YPB5		A0A125YPB5	4	4	4			IMP2_N domain-containing protein	1	4	4	4	1	4	1	2	4	2	1	4	1	2	4	2	1	4	1	2	4	2	30.2	30.2	30.2	30.213
LEADING_AUTO - DO NOT CHANGE!	203	A0A125YPB8	7	A0A125YPB8_TOXGM	tr	Eukaryotic initiation factor-2A, putative	Toxoplasma gondii (strain ATCC 50611 / Me49)	TGME49_258740	594	4	na	1	A0A125YPB8	A0A125YPB8	A0A125YPB8		A0A125YPB8	7	7	7			Eukaryotic initiation factor-2A, putative	1	7	7	7	5	5	5	3	5	6	5	5	5	3	5	6	5	5	5	3	5	6	17	17	17	64.654
LEADING_AUTO - DO NOT CHANGE!	204	A0A125YPC6	5	A0A125YPC6_TOXGM	tr	SWI2/SNF2-containing protein RAD5	Toxoplasma gondii (strain ATCC 50611 / Me49)	RAD5	1748	4	na	1	A0A125YPC6	A0A125YPC6	A0A125YPC6		A0A125YPC6	5	5	5			SWI2/SNF2-containing protein RAD5	1	5	5	5	0	4	5	0	4	4	0	4	5	0	4	4	0	4	5	0	4	4	4.9	4.9	4.9	191.43
LEADING_AUTO - DO NOT CHANGE!	205	A0A125YPG1	8	A0A125YPG1_TOXGM	tr	S15 sporozoite-expressed protein	Toxoplasma gondii (strain ATCC 50611 / Me49)	TGME49_216650	436	4	na	1	A0A125YPG1	A0A125YPG1	A0A125YPG1		A0A125YPG1	8	8	8			S15 sporozoite-expressed protein	1	8	8	8	5	3	1	8	3	4	5	3	1	8	3	4	5	3	1	8	3	4	27.3	27.3	27.3	48.987
LEADING_AUTO - DO NOT CHANGE!	206	A0A125YPG4	7	A0A125YPG4_TOXGM	tr	Methyltransferase	Toxoplasma gondii (strain ATCC 50611 / Me49)	TGME49_260610	383	4	na	1	A0A125YPG4	A0A125YPG4	A0A125YPG4		A0A125YPG4	7	7	7			Methyltransferase	1	7	7	7	5	4	4	6	6	5	5	4	4	6	6	5	5	4	4	6	6	5	26.6	26.6	26.6	41.528
LEADING_AUTO - DO NOT CHANGE!	207	A0A125YPJ1	9	A0A125YPJ1_TOXGM	tr	Vacuolar proton pump subunit B	Toxoplasma gondii (strain ATCC 50611 / Me49)	TGME49_219800	505	3	na	1	A0A125YPJ1;P21281;P15313	A0A125YPJ1	A0A125YPJ1		A0A125YPJ1	9;1;1	9;1;1	9;1;1			Vacuolar proton pump subunit B	3	9	9	9	4	4	5	1	5	9	4	4	5	1	5	9	4	4	5	1	5	9	28.9	28.9	28.9	56.614
LEADING_AUTO - DO NOT CHANGE!	208	A0A125YPJ8	1	A0A125YPJ8_TOXGM	tr	Protein-serine/threonine kinase	Toxoplasma gondii (strain ATCC 50611 / Me49)	TGME49_318560	468	3	na	1	A0A125YPJ8	A0A125YPJ8	A0A125YPJ8		A0A125YPJ8	1	1	1			Protein-serine/threonine kinase	1	1	1	1	0	0	0	1	0	0	0	0	0	1	0	0	0	0	0	1	0	0	4.3	4.3	4.3	52.712
LEADING_AUTO - DO NOT CHANGE!	209	A0A125YPP3	2	A0A125YPP3_TOXGM	tr	Ribosomal protein RPL35	Toxoplasma gondii (strain ATCC 50611 / Me49)	RPL35	178	3	na	1	A0A125YPP3	A0A125YPP3	A0A125YPP3		A0A125YPP3	2	2	2			Ribosomal protein RPL35	1	2	2	2	1	1	0	1	1	2	1	1	0	1	1	2	1	1	0	1	1	2	8.4	8.4	8.4	20.069
LEADING_AUTO - DO NOT CHANGE!	210	A0A125YPR4	35	A0A125YPR4_TOXGM	tr	Tryptophanyl-tRNA synthetase (TrpRS2)	Toxoplasma gondii (strain ATCC 50611 / Me49)	TGME49_288360	689	4	na	1	A0A125YPR4;S8EU28;P23381	A0A125YPR4	A0A125YPR4		A0A125YPR4	35;6;1	35;6;1	35;6;1			Tryptophanyl-tRNA synthetase (TrpRS2)	3	35	35	35	24	25	22	24	27	30	24	25	22	24	27	30	24	25	22	24	27	30	53.8	53.8	53.8	77.057
LEADING_AUTO - DO NOT CHANGE!	211	A0A125YPV2	2	A0A125YPV2_TOXGM	tr	Uncharacterized protein	Toxoplasma gondii (strain ATCC 50611 / Me49)	TGME49_226320	720	4	na	1	A0A125YPV2	A0A125YPV2	A0A125YPV2		A0A125YPV2	2	2	2			Uncharacterized protein	1	2	2	2	0	1	1	0	2	2	0	1	1	0	2	2	0	1	1	0	2	2	7.5	7.5	7.5	73.663
LEADING_AUTO - DO NOT CHANGE!	212	A0A125YPV6	1	A0A125YPV6_TOXGM	tr	RAB43, member RAS oncogene family protein	Toxoplasma gondii (strain ATCC 50611 / Me49)	TGME49_203870	285	4	na	1	A0A125YPV6	A0A125YPV6	A0A125YPV6		A0A125YPV6	1	1	1			RAB43, member RAS oncogene family protein	1	1	1	1	0	0	0	1	0	0	0	0	0	1	0	0	0	0	0	1	0	0	4.9	4.9	4.9	32.236
LEADING_AUTO - DO NOT CHANGE!	213	A0A125YPV9	4	A0A125YPV9_TOXGM	tr	PRP38 family protein	Toxoplasma gondii (strain ATCC 50611 / Me49)	TGME49_285230	614	4	na	1	A0A125YPV9	A0A125YPV9	A0A125YPV9		A0A125YPV9	4	4	4			PRP38 family protein	1	4	4	4	0	2	3	0	4	4	0	2	3	0	4	4	0	2	3	0	4	4	9	9	9	68.773
LEADING_AUTO - DO NOT CHANGE!	214	A0A125YPX6	12	A0A125YPX6_TOXGM	tr	C2H2-type domain-containing protein	Toxoplasma gondii (strain ATCC 50611 / Me49)	TGME49_293630	811	4	na	1	A0A125YPX6	A0A125YPX6	A0A125YPX6		A0A125YPX6	12	12	12			C2H2-type domain-containing protein	1	12	12	12	5	7	8	0	7	10	5	7	8	0	7	10	5	7	8	0	7	10	23.4	23.4	23.4	89.575
LEADING_AUTO - DO NOT CHANGE!	215	A0A125YPZ0	5	A0A125YPZ0_TOXGM	tr	Alveolin domain containing intermediate filament IMC4	Toxoplasma gondii (strain ATCC 50611 / Me49)	ALV4	452	4	na	1	A0A125YPZ0	A0A125YPZ0	A0A125YPZ0		A0A125YPZ0	5	5	5			Alveolin domain containing intermediate filament IMC4	1	5	5	5	3	4	3	2	2	3	3	4	3	2	2	3	3	4	3	2	2	3	12.4	12.4	12.4	50.171
LEADING_AUTO - DO NOT CHANGE!	216	A0A125YQ18	2	A0A125YQ18_TOXGM	tr	Tetratricopeptide repeat-containing protein	Toxoplasma gondii (strain ATCC 50611 / Me49)	TGME49_255340	1697	4	na	1	A0A125YQ18	A0A125YQ18	A0A125YQ18		A0A125YQ18	2	2	2			Tetratricopeptide repeat-containing protein	1	2	2	2	1	1	1	1	1	0	1	1	1	1	1	0	1	1	1	1	1	0	2.1	2.1	2.1	185.66
LEADING_AUTO - DO NOT CHANGE!	217	A0A125YQ30	36	A0A125YQ30_TOXGM	tr	Rhoptry protein ROP5	Toxoplasma gondii (strain ATCC 50611 / Me49)	ROP5	549	4	na	1	A0A125YQ30	A0A125YQ30	A0A125YQ30		A0A125YQ30	36	36	36			Rhoptry protein ROP5	1	36	36	36	31	33	29	29	35	33	31	33	29	29	35	33	31	33	29	29	35	33	50.6	50.6	50.6	61.101
LEADING_AUTO - DO NOT CHANGE!	218	A0A125YQ54	33	A0A125YQ54_TOXGM	tr	Domain K-type RNA binding proteins family protein	Toxoplasma gondii (strain ATCC 50611 / Me49)	TGME49_235930	570	4	na	1	A0A125YQ54	A0A125YQ54	A0A125YQ54		A0A125YQ54	33	33	33			Domain K-type RNA binding proteins family protein	1	33	33	33	33	22	22	25	22	24	33	22	22	25	22	24	33	22	22	25	22	24	54.4	54.4	54.4	64.264
LEADING_AUTO - DO NOT CHANGE!	219	A0A125YQ68	13	A0A125YQ68_TOXGM	tr	Asparagine synthetase, putative	Toxoplasma gondii (strain ATCC 50611 / Me49)	TGME49_253430	588	4	na	1	A0A125YQ68	A0A125YQ68	A0A125YQ68		A0A125YQ68	13	13	13			Asparagine synthetase, putative	1	13	13	13	9	5	5	6	6	10	9	5	5	6	6	10	9	5	5	6	6	10	33	33	33	65.868
LEADING_AUTO - DO NOT CHANGE!	220	A0A125YQ73	10	A0A125YQ73_TOXGM	tr	Uncharacterized protein	Toxoplasma gondii (strain ATCC 50611 / Me49)	TGME49_249990	838	4	na	1	A0A125YQ73	A0A125YQ73	A0A125YQ73		A0A125YQ73	10	10	10			Uncharacterized protein	1	10	10	10	6	6	5	5	5	5	6	6	5	5	5	5	6	6	5	5	5	5	17.9	17.9	17.9	92.585
LEADING_AUTO - DO NOT CHANGE!	221	A0A125YQ79	1	A0A125YQ79_TOXGM	tr	Membrane occupation and recognition nexus protein MORN2	Toxoplasma gondii (strain ATCC 50611 / Me49)	MORN2	465	4	na	1	A0A125YQ79	A0A125YQ79	A0A125YQ79		A0A125YQ79	1	1	1			Membrane occupation and recognition nexus protein MORN2	1	1	1	1	0	0	0	0	0	1	0	0	0	0	0	1	0	0	0	0	0	1	8.4	8.4	8.4	49.235
LEADING_AUTO - DO NOT CHANGE!	222	A0A125YQ87	2	A0A125YQ87_TOXGM	tr	CS domain-containing protein	Toxoplasma gondii (strain ATCC 50611 / Me49)	TGME49_321520	226	4	na	1	A0A125YQ87	A0A125YQ87	A0A125YQ87		A0A125YQ87	2	2	2			CS domain-containing protein	1	2	2	2	1	1	1	1	1	1	1	1	1	1	1	1	1	1	1	1	1	1	15	15	15	24.783
LEADING_AUTO - DO NOT CHANGE!	223	A0A125YQA6	3	A0A125YQA6_TOXGM	tr	Obg-like ATPase 1	Toxoplasma gondii (strain ATCC 50611 / Me49)	TGME49_214350	396	3	na	1	A0A125YQA6	A0A125YQA6	A0A125YQA6		A0A125YQA6	3	3	3			Obg-like ATPase 1	1	3	3	3	2	0	0	3	0	1	2	0	0	3	0	1	2	0	0	3	0	1	14.6	14.6	14.6	44.547
LEADING_AUTO - DO NOT CHANGE!	224	A0A125YQC4	2	A0A125YQC4_TOXGM	tr	Proteasome subunit alpha type	Toxoplasma gondii (strain ATCC 50611 / Me49)	TGME49_239500	252	3	na	1	A0A125YQC4	A0A125YQC4	A0A125YQC4		A0A125YQC4	2	2	2			Proteasome subunit alpha type	1	2	2	2	0	0	0	2	0	0	0	0	0	2	0	0	0	0	0	2	0	0	11.1	11.1	11.1	27.936
LEADING_AUTO - DO NOT CHANGE!	225	A0A125YQE6	1	A0A125YQE6_TOXGM	tr	U5 snRNP-specific protein	Toxoplasma gondii (strain ATCC 50611 / Me49)	TGME49_310860	367	4	na	1	A0A125YQE6	A0A125YQE6	A0A125YQE6		A0A125YQE6	1	1	1			U5 snRNP-specific protein	1	1	1	1	1	1	1	1	1	1	1	1	1	1	1	1	1	1	1	1	1	1	7.6	7.6	7.6	39.273
LEADING_AUTO - DO NOT CHANGE!	226	A0A125YQG0	8	A0A125YQG0_TOXGM	tr	Tubulin alpha chain	Toxoplasma gondii (strain ATCC 50611 / Me49)	TUBA1	453	3	na	1	A0A125YQG0	A0A125YQG0	A0A125YQG0		A0A125YQG0	8	8	5			Tubulin alpha chain	1	8	8	5	4	6	5	3	8	6	4	6	5	3	8	6	3	4	2	2	5	3	25.4	25.4	17.9	50.113
LEADING_AUTO - DO NOT CHANGE!	227	A0A125YQJ0	2	A0A125YQJ0_TOXGM	tr	Protein disulfide-isomerase	Toxoplasma gondii (strain ATCC 50611 / Me49)	TGME49_211680	471	3	na	1	A0A125YQJ0	A0A125YQJ0	A0A125YQJ0		A0A125YQJ0	2	2	2			Protein disulfide-isomerase	1	2	2	2	0	0	0	0	0	2	0	0	0	0	0	2	0	0	0	0	0	2	5.1	5.1	5.1	52.801
LEADING_AUTO - DO NOT CHANGE!	228	A0A125YQK8	6	A0A125YQK8_TOXGM	tr	Apical complex lysine methyltransferase	Toxoplasma gondii (strain ATCC 50611 / Me49)	TGME49_216080	709	4	na	1	A0A125YQK8	A0A125YQK8	A0A125YQK8		A0A125YQK8	6	6	6			Apical complex lysine methyltransferase	1	6	6	6	6	0	0	0	1	0	6	0	0	0	1	0	6	0	0	0	1	0	14.2	14.2	14.2	79.432
LEADING_AUTO - DO NOT CHANGE!	229	A0A125YQL1	9	A0A125YQL1_TOXGM	tr	Rhoptry protein ROP18	Toxoplasma gondii (strain ATCC 50611 / Me49)	ROP18	554	4	na	1	A0A125YQL1	A0A125YQL1	A0A125YQL1		A0A125YQL1	9	9	9			Rhoptry protein ROP18	1	9	9	9	7	6	4	7	9	8	7	6	4	7	9	8	7	6	4	7	9	8	24.4	24.4	24.4	62.665
LEADING_AUTO - DO NOT CHANGE!	230	A0A125YQM3	7	A0A125YQM3_TOXGM	tr	Nuclear factor NF3	Toxoplasma gondii (strain ATCC 50611 / Me49)	TGME49_260440	311	4	na	1	A0A125YQM3	A0A125YQM3	A0A125YQM3		A0A125YQM3	7	7	7			Nuclear factor NF3	1	7	7	7	5	4	3	6	5	4	5	4	3	6	5	4	5	4	3	6	5	4	22.8	22.8	22.8	33.97
LEADING_AUTO - DO NOT CHANGE!	231	A0A125YQN0	5	A0A125YQN0_TOXGM	tr	Alveolin domain containing intermediate filament IMC12	Toxoplasma gondii (strain ATCC 50611 / Me49)	IMC12	277	4	na	1	A0A125YQN0	A0A125YQN0	A0A125YQN0		A0A125YQN0	5	5	5			Alveolin domain containing intermediate filament IMC12	1	5	5	5	2	1	0	3	1	2	2	1	0	3	1	2	2	1	0	3	1	2	21.7	21.7	21.7	29.762
LEADING_AUTO - DO NOT CHANGE!	232	A0A125YQR2	2	A0A125YQR2_TOXGM	tr	Eukaryotic translation initiation factor 3 subunit E	Toxoplasma gondii (strain ATCC 50611 / Me49)	TGME49_273520	601	3	na	1	A0A125YQR2	A0A125YQR2	A0A125YQR2		A0A125YQR2	2	2	2			Eukaryotic translation initiation factor 3 subunit E	1	2	2	2	0	1	1	0	1	2	0	1	1	0	1	2	0	1	1	0	1	2	6.2	6.2	6.2	67.341
LEADING_AUTO - DO NOT CHANGE!	233	A0A125YQR6	1	A0A125YQR6_TOXGM	tr	Ribosomal protein RPS11	Toxoplasma gondii (strain ATCC 50611 / Me49)	RPS11	161	3	na	1	A0A125YQR6	A0A125YQR6	A0A125YQR6		A0A125YQR6	1	1	1			Ribosomal protein RPS11	1	1	1	1	1	1	0	1	1	1	1	1	0	1	1	1	1	1	0	1	1	1	5.6	5.6	5.6	18.677
LEADING_AUTO - DO NOT CHANGE!	234	A0A125YQU0	5	A0A125YQU0_TOXGM	tr	Ribosomal protein RPS18	Toxoplasma gondii (strain ATCC 50611 / Me49)	RPS18	156	3	na	1	A0A125YQU0	A0A125YQU0	A0A125YQU0		A0A125YQU0	5	5	5			Ribosomal protein RPS18	1	5	5	5	3	3	1	5	4	3	3	3	1	5	4	3	3	3	1	5	4	3	34	34	34	17.722
LEADING_AUTO - DO NOT CHANGE!	235	A0A125YQV2	29	A0A125YQV2_TOXGM	tr	Ribosomal protein RPL3	Toxoplasma gondii (strain ATCC 50611 / Me49)	RPL3	389	3	na	1	A0A125YQV2	A0A125YQV2	A0A125YQV2		A0A125YQV2	29	29	28			Ribosomal protein RPL3	1	29	29	28	22	23	26	23	26	25	22	23	26	23	26	25	21	22	25	22	25	24	61.4	61.4	59.1	44.056
LEADING_AUTO - DO NOT CHANGE!	236	A0A125YQV8	2	A0A125YQV8_TOXGM	tr	RuvB-like helicase	Toxoplasma gondii (strain ATCC 50611 / Me49)	TGME49_288860	508	3	na	1	A0A125YQV8	A0A125YQV8	A0A125YQV8		A0A125YQV8	2	2	2			RuvB-like helicase	1	2	2	2	1	1	2	0	1	2	1	1	2	0	1	2	1	1	2	0	1	2	4.5	4.5	4.5	55.446
LEADING_AUTO - DO NOT CHANGE!	237	A0A125YQX4	1	A0A125YQX4_TOXGM	tr	Josephin protein	Toxoplasma gondii (strain ATCC 50611 / Me49)	TGME49_229650	412	4	na	1	A0A125YQX4	A0A125YQX4	A0A125YQX4		A0A125YQX4	1	1	1			Josephin protein	1	1	1	1	0	0	1	0	0	1	0	0	1	0	0	1	0	0	1	0	0	1	3.4	3.4	3.4	46.795
LEADING_AUTO - DO NOT CHANGE!	238	A0A125YQX7	1	A0A125YQX7_TOXGM	tr	Uncharacterized protein	Toxoplasma gondii (strain ATCC 50611 / Me49)	TGME49_313370	1687	4	na	1	A0A125YQX7	A0A125YQX7	A0A125YQX7		A0A125YQX7	1	1	1			Uncharacterized protein	1	1	1	1	0	1	0	0	1	0	0	1	0	0	1	0	0	1	0	0	1	0	1.2	1.2	1.2	174.66
LEADING_AUTO - DO NOT CHANGE!	239	A0A125YQY6	2	A0A125YQY6_TOXGM	tr	Ras family protein	Toxoplasma gondii (strain ATCC 50611 / Me49)	TGME49_277840	257	4	na	1	A0A125YQY6	A0A125YQY6	A0A125YQY6		A0A125YQY6	2	2	2			Ras family protein	1	2	2	2	0	1	1	1	2	1	0	1	1	1	2	1	0	1	1	1	2	1	8.6	8.6	8.6	28.98
LEADING_AUTO - DO NOT CHANGE!	240	A0A125YQZ8	9	A0A125YQZ8_TOXGM	tr	Ribosomal protein RPL17	Toxoplasma gondii (strain ATCC 50611 / Me49)	RPL17	195	3	na	1	A0A125YQZ8	A0A125YQZ8	A0A125YQZ8		A0A125YQZ8	9	9	9			Ribosomal protein RPL17	1	9	9	9	8	7	5	9	7	4	8	7	5	9	7	4	8	7	5	9	7	4	49.7	49.7	49.7	22.269
LEADING_AUTO - DO NOT CHANGE!	241	A0A125YR23	21	A0A125YR23_TOXGM	tr	Uncharacterized protein	Toxoplasma gondii (strain ATCC 50611 / Me49)	TGME49_258850	276	4	na	1	A0A125YR23	A0A125YR23	A0A125YR23		A0A125YR23	21	21	21			Uncharacterized protein	1	21	21	21	10	7	5	11	21	14	10	7	5	11	21	14	10	7	5	11	21	14	46.7	46.7	46.7	32.75
LEADING_AUTO - DO NOT CHANGE!	242	A0A125YR48	1	A0A125YR48_TOXGM	tr	Uncharacterized protein	Toxoplasma gondii (strain ATCC 50611 / Me49)	TGME49_316250	394	4	na	1	A0A125YR48	A0A125YR48	A0A125YR48		A0A125YR48	1	1	1			Uncharacterized protein	1	1	1	1	1	0	1	1	1	1	1	0	1	1	1	1	1	0	1	1	1	1	4.6	4.6	4.6	44.748
LEADING_AUTO - DO NOT CHANGE!	243	A0A125YR57	14	A0A125YR57_TOXGM	tr	Bifunctional GMP synthase/glutamine amidotransferase protein	Toxoplasma gondii (strain ATCC 50611 / Me49)	TGME49_230450	569	3	na	1	A0A125YR57	A0A125YR57	A0A125YR57		A0A125YR57	14	14	14			Bifunctional GMP synthase/glutamine amidotransferase protein	1	14	14	14	6	9	6	4	8	10	6	9	6	4	8	10	6	9	6	4	8	10	30.4	30.4	30.4	62.294
LEADING_AUTO - DO NOT CHANGE!	244	A0A125YR63	7	A0A125YR63_TOXGM	tr	RNA recognition motif-containing protein	Toxoplasma gondii (strain ATCC 50611 / Me49)	TGME49_265530	492	4	na	1	A0A125YR63	A0A125YR63	A0A125YR63		A0A125YR63	7	7	7			RNA recognition motif-containing protein	1	7	7	7	7	3	2	3	4	4	7	3	2	3	4	4	7	3	2	3	4	4	22	22	22	51.487
LEADING_AUTO - DO NOT CHANGE!	245	A0A125YR84	19	A0A125YR84_TOXGM	tr	Uncharacterized protein	Toxoplasma gondii (strain ATCC 50611 / Me49)	TGME49_309600	960	4	na	1	A0A125YR84	A0A125YR84	A0A125YR84		A0A125YR84	19	19	19			Uncharacterized protein	1	19	19	19	10	13	8	7	16	13	10	13	8	7	16	13	10	13	8	7	16	13	25.3	25.3	25.3	106.52
LEADING_AUTO - DO NOT CHANGE!	246	A0A125YR93	3	A0A125YR93_TOXGM	tr	Uncharacterized protein	Toxoplasma gondii (strain ATCC 50611 / Me49)	TGME49_285250	1151	4	na	1	A0A125YR93	A0A125YR93	A0A125YR93		A0A125YR93	3	3	3			Uncharacterized protein	1	3	3	3	0	1	3	0	1	2	0	1	3	0	1	2	0	1	3	0	1	2	3.8	3.8	3.8	121.22
LEADING_AUTO - DO NOT CHANGE!	247	A0A125YRB1	8	A0A125YRB1_TOXGM	tr	Ribosomal protein RPL18	Toxoplasma gondii (strain ATCC 50611 / Me49)	RPL18	187	4	na	1	A0A125YRB1	A0A125YRB1	A0A125YRB1		A0A125YRB1	8	8	8			Ribosomal protein RPL18	1	8	8	8	7	5	5	8	5	5	7	5	5	8	5	5	7	5	5	8	5	5	42.8	42.8	42.8	21.17
LEADING_AUTO - DO NOT CHANGE!	248	A0A125YRB2	9	A0A125YRB2_TOXGM	tr	Fructose-bisphospatase I	Toxoplasma gondii (strain ATCC 50611 / Me49)	TGME49_205380	388	3	na	1	A0A125YRB2	A0A125YRB2	A0A125YRB2		A0A125YRB2	9	9	9			Fructose-bisphospatase I	1	9	9	9	8	7	3	8	7	5	8	7	3	8	7	5	8	7	3	8	7	5	26.8	26.8	26.8	42.245
LEADING_AUTO - DO NOT CHANGE!	249	A0A125YRD0	1	A0A125YRD0_TOXGM	tr	Trafficking protein particle complex subunit	Toxoplasma gondii (strain ATCC 50611 / Me49)	TGME49_269140	202	3	na	1	A0A125YRD0	A0A125YRD0	A0A125YRD0		A0A125YRD0	1	1	1			Trafficking protein particle complex subunit	1	1	1	1	1	1	1	1	1	1	1	1	1	1	1	1	1	1	1	1	1	1	6.9	6.9	6.9	23.035
LEADING_AUTO - DO NOT CHANGE!	250	A0A125YRD3	10	A0A125YRD3_TOXGM	tr	Eukaryotic initiation factor-2 gamma, putative	Toxoplasma gondii (strain ATCC 50611 / Me49)	TGME49_235970	465	4	na	1	A0A125YRD3	A0A125YRD3	A0A125YRD3		A0A125YRD3	10	10	10			Eukaryotic initiation factor-2 gamma, putative	1	10	10	10	6	6	6	8	5	4	6	6	6	8	5	4	6	6	6	8	5	4	32.7	32.7	32.7	50.508
LEADING_AUTO - DO NOT CHANGE!	251	A0A125YRG3	10	A0A125YRG3_TOXGM	tr	Prohibitin	Toxoplasma gondii (strain ATCC 50611 / Me49)	TGME49_243950	271	3	na	1	A0A125YRG3	A0A125YRG3	A0A125YRG3		A0A125YRG3	10	10	10			Prohibitin	1	10	10	10	6	6	7	8	7	9	6	6	7	8	7	9	6	6	7	8	7	9	47.6	47.6	47.6	30.221
LEADING_AUTO - DO NOT CHANGE!	252	A0A125YRG7	4	A0A125YRG7_TOXGM	tr	WD domain, G-beta repeat-containing protein	Toxoplasma gondii (strain ATCC 50611 / Me49)	TGME49_311870	535	4	na	1	A0A125YRG7	A0A125YRG7	A0A125YRG7		A0A125YRG7	4	4	4			WD domain, G-beta repeat-containing protein	1	4	4	4	0	0	1	1	3	2	0	0	1	1	3	2	0	0	1	1	3	2	13.3	13.3	13.3	59.643
LEADING_AUTO - DO NOT CHANGE!	253	A0A125YRJ1	4	A0A125YRJ1_TOXGM	tr	Cullin family protein	Toxoplasma gondii (strain ATCC 50611 / Me49)	TGME49_316660	808	3	na	1	A0A125YRJ1	A0A125YRJ1	A0A125YRJ1		A0A125YRJ1	4	4	4			Cullin family protein	1	4	4	4	2	4	2	1	3	2	2	4	2	1	3	2	2	4	2	1	3	2	5.9	5.9	5.9	91.524
LEADING_AUTO - DO NOT CHANGE!	254	A0A125YRK2	6	A0A125YRK2_TOXGM	tr	Uncharacterized protein	Toxoplasma gondii (strain ATCC 50611 / Me49)	TGME49_272660	258	4	na	1	A0A125YRK2	A0A125YRK2	A0A125YRK2		A0A125YRK2	6	6	6			Uncharacterized protein	1	6	6	6	4	0	0	5	0	1	4	0	0	5	0	1	4	0	0	5	0	1	26	26	26	28.096
LEADING_AUTO - DO NOT CHANGE!	255	A0A125YRL4	11	A0A125YRL4_TOXGM	tr	Alternative splicing type 3 and, putative	Toxoplasma gondii (strain ATCC 50611 / Me49)	TGME49_210980	554	4	na	1	A0A125YRL4	A0A125YRL4	A0A125YRL4		A0A125YRL4	11	11	11			Alternative splicing type 3 and, putative	1	11	11	11	5	6	8	6	8	9	5	6	8	6	8	9	5	6	8	6	8	9	23.1	23.1	23.1	64.528
LEADING_AUTO - DO NOT CHANGE!	256	A0A125YRL7	3	A0A125YRL7_TOXGM	tr	Cell-cycle-associated protein kinase CDK, putative	Toxoplasma gondii (strain ATCC 50611 / Me49)	TGME49_218220	300	3	na	1	A0A125YRL7;Q00535;P06493;P24941;Q00526	A0A125YRL7	A0A125YRL7		A0A125YRL7	3;1;1;1;1	3;1;1;1;1	3;1;1;1;1			Cell-cycle-associated protein kinase CDK, putative	5	3	3	3	2	1	1	3	2	1	2	1	1	3	2	1	2	1	1	3	2	1	14.3	14.3	14.3	34.285
LEADING_AUTO - DO NOT CHANGE!	257	A0A125YRM2	1	A0A125YRM2_TOXGM	tr	Ribosomal protein RPL9	Toxoplasma gondii (strain ATCC 50611 / Me49)	RPL9	190	4	na	1	A0A125YRM2	A0A125YRM2	A0A125YRM2		A0A125YRM2	1	1	1			Ribosomal protein RPL9	1	1	1	1	1	0	0	1	0	0	1	0	0	1	0	0	1	0	0	1	0	0	10.5	10.5	10.5	21.424
LEADING_AUTO - DO NOT CHANGE!	258	A0A125YRN8	3	A0A125YRN8_TOXGM	tr	Uncharacterized protein	Toxoplasma gondii (strain ATCC 50611 / Me49)	TGME49_311480	386	4	na	1	A0A125YRN8	A0A125YRN8	A0A125YRN8		A0A125YRN8	3	3	3			Uncharacterized protein	1	3	3	3	1	0	0	2	0	1	1	0	0	2	0	1	1	0	0	2	0	1	12.7	12.7	12.7	42.379
LEADING_AUTO - DO NOT CHANGE!	259	A0A125YRU0	4	A0A125YRU0_TOXGM	tr	Lactamase_B domain-containing protein	Toxoplasma gondii (strain ATCC 50611 / Me49)	TGME49_231150	662	4	na	1	A0A125YRU0	A0A125YRU0	A0A125YRU0		A0A125YRU0	4	4	4			Lactamase_B domain-containing protein	1	4	4	4	1	0	2	0	3	2	1	0	2	0	3	2	1	0	2	0	3	2	10.6	10.6	10.6	73.266
LEADING_AUTO - DO NOT CHANGE!	260	A0A125YRU2	32	A0A125YRU2_TOXGM	tr	Myosin F	Toxoplasma gondii (strain ATCC 50611 / Me49)	TGME49_278870	1953	3	na	1	A0A125YRU2	A0A125YRU2	A0A125YRU2		A0A125YRU2	32	32	32			Myosin F	1	32	32	32	2	7	11	5	24	27	2	7	11	5	24	27	2	7	11	5	24	27	24.7	24.7	24.7	216.4
LEADING_AUTO - DO NOT CHANGE!	261	A0A125YRV4	2	A0A125YRV4_TOXGM	tr	Orotidine-5-phosphate decarboxylase/orotate phosphoribosyltransferase	Toxoplasma gondii (strain ATCC 50611 / Me49)	TGME49_259690	320	4	na	1	A0A125YRV4	A0A125YRV4	A0A125YRV4		A0A125YRV4	2	2	2			Orotidine-5-phosphate decarboxylase/orotate phosphoribosyltransferase	1	2	2	2	0	1	1	1	2	2	0	1	1	1	2	2	0	1	1	1	2	2	8.4	8.4	8.4	34.39
LEADING_AUTO - DO NOT CHANGE!	262	A0A125YRW4	7	A0A125YRW4_TOXGM	tr	Phosphorylase family protein	Toxoplasma gondii (strain ATCC 50611 / Me49)	TGME49_310640	303	4	na	1	A0A125YRW4	A0A125YRW4	A0A125YRW4		A0A125YRW4	7	7	7			Phosphorylase family protein	1	7	7	7	3	1	0	7	1	1	3	1	0	7	1	1	3	1	0	7	1	1	27.4	27.4	27.4	33.043
LEADING_AUTO - DO NOT CHANGE!	263	A0A125YRX2	5	A0A125YRX2_TOXGM	tr	Ribosomal protein RPS23	Toxoplasma gondii (strain ATCC 50611 / Me49)	RPS23	143	3	na	1	A0A125YRX2	A0A125YRX2	A0A125YRX2		A0A125YRX2	5	5	5			Ribosomal protein RPS23	1	5	5	5	2	4	2	2	4	4	2	4	2	2	4	4	2	4	2	2	4	4	35.7	35.7	35.7	15.801
LEADING_AUTO - DO NOT CHANGE!	264	A0A125YRY1	1	A0A125YRY1_TOXGM	tr	Uncharacterized protein	Toxoplasma gondii (strain ATCC 50611 / Me49)	TGME49_240520	399	4	na	1	A0A125YRY1	A0A125YRY1	A0A125YRY1		A0A125YRY1	1	1	1			Uncharacterized protein	1	1	1	1	1	0	0	1	0	0	1	0	0	1	0	0	1	0	0	1	0	0	3.5	3.5	3.5	44.463
LEADING_AUTO - DO NOT CHANGE!	265	A0A125YRY4	1	A0A125YRY4_TOXGM	tr	Multi-pass transmembrane protein	Toxoplasma gondii (strain ATCC 50611 / Me49)	TGME49_219270	389	4	na	1	A0A125YRY4	A0A125YRY4	A0A125YRY4		A0A125YRY4	1	1	1			Multi-pass transmembrane protein	1	1	1	1	1	0	1	1	1	1	1	0	1	1	1	1	1	0	1	1	1	1	3.6	3.6	3.6	43.033
LEADING_AUTO - DO NOT CHANGE!	266	A0A125YS22	3	A0A125YS22_TOXGM	tr	Diacylglycerol kinase catalytic domain-containing protein	Toxoplasma gondii (strain ATCC 50611 / Me49)	TGME49_259830	628	4	na	1	A0A125YS22	A0A125YS22	A0A125YS22		A0A125YS22	3	3	3			Diacylglycerol kinase catalytic domain-containing protein	1	3	3	3	1	1	3	0	2	3	1	1	3	0	2	3	1	1	3	0	2	3	6.1	6.1	6.1	69.588
LEADING_AUTO - DO NOT CHANGE!	267	A0A125YS55	2	A0A125YS55_TOXGM	tr	Dense granule protein GRA6	Toxoplasma gondii (strain ATCC 50611 / Me49)	GRA6	224	4	na	1	A0A125YS55	A0A125YS55	A0A125YS55		A0A125YS55	2	2	2			Dense granule protein GRA6	1	2	2	2	2	2	1	2	1	1	2	2	1	2	1	1	2	2	1	2	1	1	7.6	7.6	7.6	23.308
LEADING_AUTO - DO NOT CHANGE!	268	A0A125YS58	2	A0A125YS58_TOXGM	tr	ATP-dependent RNA helicase	Toxoplasma gondii (strain ATCC 50611 / Me49)	TGME49_233520	801	4	na	1	A0A125YS58	A0A125YS58	A0A125YS58		A0A125YS58	2	2	2			ATP-dependent RNA helicase	1	2	2	2	0	2	0	2	1	1	0	2	0	2	1	1	0	2	0	2	1	1	2.9	2.9	2.9	88.864
LEADING_AUTO - DO NOT CHANGE!	269	A0A125YS60	2	A0A125YS60_TOXGM	tr	Succinate--CoA ligase [ADP-forming] subunit alpha, mitochondrial	Toxoplasma gondii (strain ATCC 50611 / Me49)	SCSA	333	3	na	1	A0A125YS60	A0A125YS60	A0A125YS60		A0A125YS60	2	2	2			Succinate--CoA ligase [ADP-forming] subunit alpha, mitochondrial	1	2	2	2	1	1	0	2	1	0	1	1	0	2	1	0	1	1	0	2	1	0	8.7	8.7	8.7	35.09
LEADING_AUTO - DO NOT CHANGE!	270	A0A125YS62	1	A0A125YS62_TOXGM	tr	Eukaryotic initiation factor-4E, putative	Toxoplasma gondii (strain ATCC 50611 / Me49)	TGME49_223410	225	3	na	1	A0A125YS62	A0A125YS62	A0A125YS62		A0A125YS62	1	1	1			Eukaryotic initiation factor-4E, putative	1	1	1	1	1	1	1	1	1	1	1	1	1	1	1	1	1	1	1	1	1	1	4.4	4.4	4.4	25.981
LEADING_AUTO - DO NOT CHANGE!	271	A0A125YS68	14	A0A125YS68_TOXGM	tr	Nuclease and tudor domain-containing protein	Toxoplasma gondii (strain ATCC 50611 / Me49)	SND1	941	4	na	1	A0A125YS68	A0A125YS68	A0A125YS68		A0A125YS68	14	14	14			Nuclease and tudor domain-containing protein	1	14	14	14	4	8	7	6	8	7	4	8	7	6	8	7	4	8	7	6	8	7	18.5	18.5	18.5	104.04
LEADING_AUTO - DO NOT CHANGE!	272	A0A125YS70	4	A0A125YS70_TOXGM	tr	Profilin	Toxoplasma gondii (strain ATCC 50611 / Me49)	PRF	165	3	na	1	A0A125YS70	A0A125YS70	A0A125YS70		A0A125YS70	4	4	4			Profilin	1	4	4	4	0	2	2	0	3	4	0	2	2	0	3	4	0	2	2	0	3	4	32.1	32.1	32.1	17.741
LEADING_AUTO - DO NOT CHANGE!	273	A0A125YS99	4	A0A125YS99_TOXGM	tr	Eukaryotic translation initiation factor 3 subunit B	Toxoplasma gondii (strain ATCC 50611 / Me49)	TGME49_222860	756	3	na	1	A0A125YS99	A0A125YS99	A0A125YS99		A0A125YS99	4	4	4			Eukaryotic translation initiation factor 3 subunit B	1	4	4	4	1	1	3	0	1	4	1	1	3	0	1	4	1	1	3	0	1	4	6.9	6.9	6.9	88.391
LEADING_AUTO - DO NOT CHANGE!	274	A0A125YSB6	2	A0A125YSB6_TOXGM	tr	Proteasome subunit alpha type	Toxoplasma gondii (strain ATCC 50611 / Me49)	TGME49_216450	260	3	na	1	A0A125YSB6	A0A125YSB6	A0A125YSB6		A0A125YSB6	2	2	2			Proteasome subunit alpha type	1	2	2	2	1	0	0	2	1	1	1	0	0	2	1	1	1	0	0	2	1	1	11.2	11.2	11.2	27.939
LEADING_AUTO - DO NOT CHANGE!	275	A0A125YSC1	7	A0A125YSC1_TOXGM	tr	Actin like protein ALP1	Toxoplasma gondii (strain ATCC 50611 / Me49)	ALP1	414	3	na	1	A0A125YSC1	A0A125YSC1	A0A125YSC1		A0A125YSC1	7	7	7			Actin like protein ALP1	1	7	7	7	3	0	0	4	1	3	3	0	0	4	1	3	3	0	0	4	1	3	25.8	25.8	25.8	46.086
LEADING_AUTO - DO NOT CHANGE!	276	A0A125YSE6	4	A0A125YSE6_TOXGM	tr	DNA-directed RNA polymerase I RPAC1	Toxoplasma gondii (strain ATCC 50611 / Me49)	POLR1C	346	4	na	1	A0A125YSE6	A0A125YSE6	A0A125YSE6		A0A125YSE6	4	4	4			DNA-directed RNA polymerase I RPAC1	1	4	4	4	2	0	0	4	0	0	2	0	0	4	0	0	2	0	0	4	0	0	20.5	20.5	20.5	38.447
LEADING_AUTO - DO NOT CHANGE!	277	A0A125YSF2	2	A0A125YSF2_TOXGM	tr	GTP-binding protein	Toxoplasma gondii (strain ATCC 50611 / Me49)	TGME49_244310	367	4	na	1	A0A125YSF2	A0A125YSF2	A0A125YSF2		A0A125YSF2	2	2	2			GTP-binding protein	1	2	2	2	2	1	0	2	0	0	2	1	0	2	0	0	2	1	0	2	0	0	6.3	6.3	6.3	40.835
LEADING_AUTO - DO NOT CHANGE!	278	A0A125YSG4	3	A0A125YSG4_TOXGM	tr	Ribosomal protein RPS13	Toxoplasma gondii (strain ATCC 50611 / Me49)	RPS13	151	3	na	1	A0A125YSG4	A0A125YSG4	A0A125YSG4		A0A125YSG4	3	3	3			Ribosomal protein RPS13	1	3	3	3	3	0	2	3	1	2	3	0	2	3	1	2	3	0	2	3	1	2	16.6	16.6	16.6	17.176
LEADING_AUTO - DO NOT CHANGE!	279	A0A125YSI7	39	A0A125YSI7_TOXGM	tr	DEAD (Asp-Glu-Ala-Asp) box polypeptide DDX3X	Toxoplasma gondii (strain ATCC 50611 / Me49)	DDX3X	734	3	na	1	A0A125YSI7;Q9NQI0;Q7L014	A0A125YSI7	A0A125YSI7		A0A125YSI7	39;1;1	39;1;1	38;0;1			DEAD (Asp-Glu-Ala-Asp) box polypeptide DDX3X	3	39	39	38	25	25	32	21	32	33	25	25	32	21	32	33	25	25	31	21	31	32	71.8	71.8	70.2	78.592
LEADING_AUTO - DO NOT CHANGE!	280	A0A125YSK8	22	A0A125YSK8_TOXGM	tr	DNA replication licensing factor MCM5, putative	Toxoplasma gondii (strain ATCC 50611 / Me49)	TGME49_243920	794	3	na	1	A0A125YSK8	A0A125YSK8	A0A125YSK8		A0A125YSK8	22	22	22			DNA replication licensing factor MCM5, putative	1	22	22	22	3	13	12	1	18	14	3	13	12	1	18	14	3	13	12	1	18	14	36.4	36.4	36.4	88.211
LEADING_AUTO - DO NOT CHANGE!	281	A0A125YSM2	12	A0A125YSM2_TOXGM	tr	Uncharacterized protein	Toxoplasma gondii (strain ATCC 50611 / Me49)	TGME49_312950	470	4	na	1	A0A125YSM2	A0A125YSM2	A0A125YSM2		A0A125YSM2	12	12	12			Uncharacterized protein	1	12	12	12	6	1	6	8	7	10	6	1	6	8	7	10	6	1	6	8	7	10	37.4	37.4	37.4	53.485
LEADING_AUTO - DO NOT CHANGE!	282	A0A125YSN1	2	A0A125YSN1_TOXGM	tr	Eukaryotic peptide chain release factor, putative	Toxoplasma gondii (strain ATCC 50611 / Me49)	TGME49_304710	814	4	na	1	A0A125YSN1	A0A125YSN1	A0A125YSN1		A0A125YSN1	2	2	2			Eukaryotic peptide chain release factor, putative	1	2	2	2	2	2	1	2	2	1	2	2	1	2	2	1	2	2	1	2	2	1	2.5	2.5	2.5	90.105
LEADING_AUTO - DO NOT CHANGE!	283	A0A125YSN3	1	A0A125YSN3_TOXGM	tr	Uncharacterized protein	Toxoplasma gondii (strain ATCC 50611 / Me49)	TGME49_209600	451	4	na	1	A0A125YSN3	A0A125YSN3	A0A125YSN3		A0A125YSN3	1	1	1			Uncharacterized protein	1	1	1	1	0	0	0	0	0	1	0	0	0	0	0	1	0	0	0	0	0	1	5.1	5.1	5.1	50.2
LEADING_AUTO - DO NOT CHANGE!	284	A0A125YSP5	2	A0A125YSP5_TOXGM	tr	60S ribosomal protein L18a	Toxoplasma gondii (strain ATCC 50611 / Me49)	RPL18A	183	3	na	1	A0A125YSP5	A0A125YSP5	A0A125YSP5		A0A125YSP5	2	2	2			60S ribosomal protein L18a	1	2	2	2	1	1	1	1	1	1	1	1	1	1	1	1	1	1	1	1	1	1	12.6	12.6	12.6	21.33
LEADING_AUTO - DO NOT CHANGE!	285	A0A125YSQ4	9	A0A125YSQ4_TOXGM	tr	Ribosomal protein RPL10	Toxoplasma gondii (strain ATCC 50611 / Me49)	RPL10	221	4	na	1	A0A125YSQ4;Q96L21;P27635	A0A125YSQ4	A0A125YSQ4		A0A125YSQ4	9;1;1	9;1;1	9;1;1			Ribosomal protein RPL10	3	9	9	9	6	5	2	9	5	6	6	5	2	9	5	6	6	5	2	9	5	6	46.6	46.6	46.6	24.801
LEADING_AUTO - DO NOT CHANGE!	286	A0A125YSR3	27	A0A125YSR3_TOXGM	tr	Rhoptry kinase family protein ROP35	Toxoplasma gondii (strain ATCC 50611 / Me49)	ROP35	640	4	na	1	A0A125YSR3	A0A125YSR3	A0A125YSR3		A0A125YSR3	27	27	27			Rhoptry kinase family protein ROP35	1	27	27	27	21	14	18	23	22	21	21	14	18	23	22	21	21	14	18	23	22	21	41.6	41.6	41.6	71.272
LEADING_AUTO - DO NOT CHANGE!	287	A0A125YSV6	9	A0A125YSV6_TOXGM	tr	Eukaryotic translation initiation factor 4A, isoform 3, putative	Toxoplasma gondii (strain ATCC 50611 / Me49)	TGME49_256770	395	3	na	1	A0A125YSV6	A0A125YSV6	A0A125YSV6		A0A125YSV6	9	9	7			Eukaryotic translation initiation factor 4A, isoform 3, putative	1	9	9	7	5	4	5	7	5	6	5	4	5	7	5	6	4	3	3	6	4	4	31.1	31.1	26.3	45.126
LEADING_AUTO - DO NOT CHANGE!	288	A0A125YSW4	4	A0A125YSW4_TOXGM	tr	Preprotein translocase Sec61, putative	Toxoplasma gondii (strain ATCC 50611 / Me49)	TGME49_269980	473	3	na	1	A0A125YSW4	A0A125YSW4	A0A125YSW4		A0A125YSW4	4	4	4			Preprotein translocase Sec61, putative	1	4	4	4	2	3	4	3	4	4	2	3	4	3	4	4	2	3	4	3	4	4	8.9	8.9	8.9	52.164
LEADING_AUTO - DO NOT CHANGE!	289	A0A125YT21	11	A0A125YT21_TOXGM	tr	Acetyl-coenzyme A synthetase	Toxoplasma gondii (strain ATCC 50611 / Me49)	TGME49_266640	714	3	na	1	A0A125YT21	A0A125YT21	A0A125YT21		A0A125YT21	11	11	11			Acetyl-coenzyme A synthetase	1	11	11	11	8	7	6	5	5	7	8	7	6	5	5	7	8	7	6	5	5	7	22.3	22.3	22.3	79.99
LEADING_AUTO - DO NOT CHANGE!	290	A0A125YT33	5	A0A125YT33_TOXGM	tr	Tat-binding family protein, putative	Toxoplasma gondii (strain ATCC 50611 / Me49)	TGME49_261010	409	3	na	1	A0A125YT33;P62195;A0A125YSK6;Q8NB90	A0A125YT33	A0A125YT33		A0A125YT33	5;2;1;1	5;2;1;1	4;1;0;0			Tat-binding family protein, putative	4	5	5	4	3	1	2	3	2	4	3	1	2	3	2	4	2	0	1	2	1	3	15.9	15.9	13	46.073
LEADING_AUTO - DO NOT CHANGE!	291	A0A125YT36	5	A0A125YT36_TOXGM	tr	CP-type G domain-containing protein	Toxoplasma gondii (strain ATCC 50611 / Me49)	TGME49_208490	1064	4	na	1	A0A125YT36	A0A125YT36	A0A125YT36		A0A125YT36	5	5	5			CP-type G domain-containing protein	1	5	5	5	1	0	2	0	3	4	1	0	2	0	3	4	1	0	2	0	3	4	7.5	7.5	7.5	118.28
LEADING_AUTO - DO NOT CHANGE!	292	A0A125YT37	5	A0A125YT37_TOXGM	tr	Uncharacterized protein	Toxoplasma gondii (strain ATCC 50611 / Me49)	TGME49_308970	342	4	na	1	A0A125YT37	A0A125YT37	A0A125YT37		A0A125YT37	5	5	5			Uncharacterized protein	1	5	5	5	4	2	2	5	4	3	4	2	2	5	4	3	4	2	2	5	4	3	22.2	22.2	22.2	38.239
LEADING_AUTO - DO NOT CHANGE!	293	A0A125YT38	2	A0A125YT38_TOXGM	tr	DEAD/DEAH box helicase family protein	Toxoplasma gondii (strain ATCC 50611 / Me49)	TGME49_279330	479	3	na	1	A0A125YT38	A0A125YT38	A0A125YT38		A0A125YT38	2	2	2			DEAD/DEAH box helicase family protein	1	2	2	2	1	1	1	1	2	1	1	1	1	1	2	1	1	1	1	1	2	1	5.8	5.8	5.8	51.648
LEADING_AUTO - DO NOT CHANGE!	294	A0A125YT53	6	A0A125YT53_TOXGM	tr	Rab 5	Toxoplasma gondii (strain ATCC 50611 / Me49)	TGME49_267810	241	4	na	1	A0A125YT53	A0A125YT53	A0A125YT53		A0A125YT53	6	6	6			Rab 5	1	6	6	6	4	5	5	4	4	5	4	5	5	4	4	5	4	5	5	4	4	5	39	39	39	26.503
LEADING_AUTO - DO NOT CHANGE!	295	A0A125YT54	3	A0A125YT54_TOXGM	tr	IMP4 family U3 small nucleolar ribonucleoprotein (snoRNP), putative	Toxoplasma gondii (strain ATCC 50611 / Me49)	TGME49_251600	389	4	na	1	A0A125YT54	A0A125YT54	A0A125YT54		A0A125YT54	3	3	3			IMP4 family U3 small nucleolar ribonucleoprotein (snoRNP), putative	1	3	3	3	0	1	1	1	2	3	0	1	1	1	2	3	0	1	1	1	2	3	10.3	10.3	10.3	44.8
LEADING_AUTO - DO NOT CHANGE!	296	A0A125YT62	1	A0A125YT62_TOXGM	tr	Dynamin-related protein DRPB	Toxoplasma gondii (strain ATCC 50611 / Me49)	DRPB	860	3	na	1	A0A125YT62	A0A125YT62	A0A125YT62		A0A125YT62	1	1	1			Dynamin-related protein DRPB	1	1	1	1	1	1	0	0	1	1	1	1	0	0	1	1	1	1	0	0	1	1	2.3	2.3	2.3	95.93
LEADING_AUTO - DO NOT CHANGE!	297	A0A125YT78	4	A0A125YT78_TOXGM	tr	CTP synthase	Toxoplasma gondii (strain ATCC 50611 / Me49)	TGME49_299210	652	3	na	1	A0A125YT78	A0A125YT78	A0A125YT78		A0A125YT78	4	4	4			CTP synthase	1	4	4	4	3	2	1	3	1	1	3	2	1	3	1	1	3	2	1	3	1	1	9.5	9.5	9.5	70.998
LEADING_AUTO - DO NOT CHANGE!	298	A0A125YT84	9	A0A125YT84_TOXGM	tr	Acid phosphatase GAP50	Toxoplasma gondii (strain ATCC 50611 / Me49)	GAP50	431	4	na	1	A0A125YT84	A0A125YT84	A0A125YT84		A0A125YT84	9	9	9			Acid phosphatase GAP50	1	9	9	9	4	4	5	4	8	8	4	4	5	4	8	8	4	4	5	4	8	8	26.9	26.9	26.9	46.606
LEADING_AUTO - DO NOT CHANGE!	299	A0A125YTD6	2	A0A125YTD6_TOXGM	tr	mRNA export protein	Toxoplasma gondii (strain ATCC 50611 / Me49)	TGME49_272350	375	4	na	1	A0A125YTD6	A0A125YTD6	A0A125YTD6		A0A125YTD6	2	2	2			mRNA export protein	1	2	2	2	0	0	1	0	2	1	0	0	1	0	2	1	0	0	1	0	2	1	8.5	8.5	8.5	41.477
LEADING_AUTO - DO NOT CHANGE!	300	A0A125YTG9	1	A0A125YTG9_TOXGM	tr	Uncharacterized protein	Toxoplasma gondii (strain ATCC 50611 / Me49)	TGME49_310420	210	4	na	1	A0A125YTG9	A0A125YTG9	A0A125YTG9		A0A125YTG9	1	1	1			Uncharacterized protein	1	1	1	1	0	1	1	0	1	1	0	1	1	0	1	1	0	1	1	0	1	1	11.9	11.9	11.9	22.925
LEADING_AUTO - DO NOT CHANGE!	301	A0A125YTH0	9	A0A125YTH0_TOXGM	tr	Poly(ADP-ribose) glycohydrolase	Toxoplasma gondii (strain ATCC 50611 / Me49)	TGME49_280380	553	4	na	1	A0A125YTH0	A0A125YTH0	A0A125YTH0		A0A125YTH0	9	9	9			Poly(ADP-ribose) glycohydrolase	1	9	9	9	6	1	0	4	2	3	6	1	0	4	2	3	6	1	0	4	2	3	22.4	22.4	22.4	61.836
LEADING_AUTO - DO NOT CHANGE!	302	A0A125YTH5	4	A0A125YTH5_TOXGM	tr	Ribosomal protein RPL11	Toxoplasma gondii (strain ATCC 50611 / Me49)	RPL11	175	3	na	1	A0A125YTH5	A0A125YTH5	A0A125YTH5		A0A125YTH5	4	4	4			Ribosomal protein RPL11	1	4	4	4	2	2	2	3	2	2	2	2	2	3	2	2	2	2	2	3	2	2	24.6	24.6	24.6	20.199
LEADING_AUTO - DO NOT CHANGE!	303	A0A125YTH9	1	A0A125YTH9_TOXGM	tr	Uncharacterized protein	Toxoplasma gondii (strain ATCC 50611 / Me49)	TGME49_304640	1167	4	na	1	A0A125YTH9	A0A125YTH9	A0A125YTH9		A0A125YTH9	1	1	1			Uncharacterized protein	1	1	1	1	0	0	0	0	1	0	0	0	0	0	1	0	0	0	0	0	1	0	2	2	2	125.95
LEADING_AUTO - DO NOT CHANGE!	304	A0A125YTI0	2	A0A125YTI0_TOXGM	tr	Eukaryotic translation initiation factor 3 subunit K	Toxoplasma gondii (strain ATCC 50611 / Me49)	TGME49_262040	269	3	na	1	A0A125YTI0	A0A125YTI0	A0A125YTI0		A0A125YTI0	2	2	2			Eukaryotic translation initiation factor 3 subunit K	1	2	2	2	0	2	1	0	2	2	0	2	1	0	2	2	0	2	1	0	2	2	14.1	14.1	14.1	29.693
LEADING_AUTO - DO NOT CHANGE!	305	A0A125YTI6	19	A0A125YTI6_TOXGM	tr	DEAD/DEAH box helicase domain-containing protein	Toxoplasma gondii (strain ATCC 50611 / Me49)	TGME49_294350	2434	4	na	1	A0A125YTI6	A0A125YTI6	A0A125YTI6		A0A125YTI6	19	19	19			DEAD/DEAH box helicase domain-containing protein	1	19	19	19	5	12	11	3	13	13	5	12	11	3	13	13	5	12	11	3	13	13	11.3	11.3	11.3	273.73
LEADING_AUTO - DO NOT CHANGE!	306	A0A125YTJ1	9	A0A125YTJ1_TOXGM	tr	Protein transport protein SEC23	Toxoplasma gondii (strain ATCC 50611 / Me49)	TGME49_291680	791	3	na	1	A0A125YTJ1	A0A125YTJ1	A0A125YTJ1		A0A125YTJ1	9	9	9			Protein transport protein SEC23	1	9	9	9	1	2	4	1	6	7	1	2	4	1	6	7	1	2	4	1	6	7	17.4	17.4	17.4	87.609
LEADING_AUTO - DO NOT CHANGE!	307	A0A125YTJ3	4	A0A125YTJ3_TOXGM	tr	DNA replication licensing factor MCM7	Toxoplasma gondii (strain ATCC 50611 / Me49)	MCM7	865	3	na	1	A0A125YTJ3	A0A125YTJ3	A0A125YTJ3		A0A125YTJ3	4	4	4			DNA replication licensing factor MCM7	1	4	4	4	1	2	2	0	3	3	1	2	2	0	3	3	1	2	2	0	3	3	5.2	5.2	5.2	96.874
LEADING_AUTO - DO NOT CHANGE!	308	A0A125YTJ5	3	A0A125YTJ5_TOXGM	tr	Sel1 repeat-containing protein	Toxoplasma gondii (strain ATCC 50611 / Me49)	TGME49_313690	1012	4	na	1	A0A125YTJ5	A0A125YTJ5	A0A125YTJ5		A0A125YTJ5	3	3	3			Sel1 repeat-containing protein	1	3	3	3	1	1	1	0	2	2	1	1	1	0	2	2	1	1	1	0	2	2	3.6	3.6	3.6	111.67
LEADING_AUTO - DO NOT CHANGE!	309	A0A125YTL4	1	A0A125YTL4_TOXGM	tr	Uncharacterized protein	Toxoplasma gondii (strain ATCC 50611 / Me49)	TGME49_270010	556	4	na	1	A0A125YTL4	A0A125YTL4	A0A125YTL4		A0A125YTL4	1	1	1			Uncharacterized protein	1	1	1	1	0	1	1	0	1	1	0	1	1	0	1	1	0	1	1	0	1	1	3.8	3.8	3.8	59.264
LEADING_AUTO - DO NOT CHANGE!	310	A0A125YTM2	5	A0A125YTM2_TOXGM	tr	Ribosomal protein RPL27A	Toxoplasma gondii (strain ATCC 50611 / Me49)	RPL27A	147	3	na	1	A0A125YTM2	A0A125YTM2	A0A125YTM2		A0A125YTM2	5	5	5			Ribosomal protein RPL27A	1	5	5	5	3	5	4	4	4	4	3	5	4	4	4	4	3	5	4	4	4	4	36.7	36.7	36.7	16.344
LEADING_AUTO - DO NOT CHANGE!	311	A0A125YTP8	2	A0A125YTP8_TOXGM	tr	Seryl-tRNA synthetase, cytoplasmic, putative	Toxoplasma gondii (strain ATCC 50611 / Me49)	TGME49_251690	482	4	na	1	A0A125YTP8	A0A125YTP8	A0A125YTP8		A0A125YTP8	2	2	2			Seryl-tRNA synthetase, cytoplasmic, putative	1	2	2	2	0	2	0	0	2	2	0	2	0	0	2	2	0	2	0	0	2	2	6.2	6.2	6.2	54.116
LEADING_AUTO - DO NOT CHANGE!	312	A0A125YTQ1	17	A0A125YTQ1_TOXGM	tr	DnaJ protein, putative	Toxoplasma gondii (strain ATCC 50611 / Me49)	TGME49_258390	397	4	na	1	A0A125YTQ1	A0A125YTQ1	A0A125YTQ1		A0A125YTQ1	17	17	17			DnaJ protein, putative	1	17	17	17	13	12	12	14	15	14	13	12	12	14	15	14	13	12	12	14	15	14	48.9	48.9	48.9	44.653
LEADING_AUTO - DO NOT CHANGE!	313	A0A125YTR3	9	A0A125YTR3_TOXGM	tr	Phosphate carrier, putative	Toxoplasma gondii (strain ATCC 50611 / Me49)	TGME49_278990	479	3	na	1	A0A125YTR3	A0A125YTR3	A0A125YTR3		A0A125YTR3	9	9	9			Phosphate carrier, putative	1	9	9	9	7	4	1	7	6	5	7	4	1	7	6	5	7	4	1	7	6	5	23	23	23	53.093
LEADING_AUTO - DO NOT CHANGE!	314	A0A125YTT1	2	A0A125YTT1_TOXGM	tr	Proliferating cell nuclear antigen	Toxoplasma gondii (strain ATCC 50611 / Me49)	PCNA1	317	3	na	1	A0A125YTT1	A0A125YTT1	A0A125YTT1		A0A125YTT1	2	2	2			Proliferating cell nuclear antigen	1	2	2	2	1	0	0	2	0	0	1	0	0	2	0	0	1	0	0	2	0	0	8.2	8.2	8.2	34.551
LEADING_AUTO - DO NOT CHANGE!	315	A0A125YTT4	2	A0A125YTT4_TOXGM	tr	Ribosomal protein RPL37A	Toxoplasma gondii (strain ATCC 50611 / Me49)	RPL37A	96	3	na	1	A0A125YTT4;S8EQJ3	A0A125YTT4	A0A125YTT4		A0A125YTT4;S8EQJ3	2;1	2;1	2;1			Ribosomal protein RPL37A;Ribosomal L37ae family protein (Fragment)	2	2	2	2	1	2	1	1	2	1	1	2	1	1	2	1	1	2	1	1	2	1	28.1	28.1	28.1	10.404
LEADING_AUTO - DO NOT CHANGE!	316	A0A125YTV0	6	A0A125YTV0_TOXGM	tr	Ribosome assembly factor mrt4	Toxoplasma gondii (strain ATCC 50611 / Me49)	TGME49_255320	228	3	na	1	A0A125YTV0	A0A125YTV0	A0A125YTV0		A0A125YTV0	6	6	6			Ribosome assembly factor mrt4	1	6	6	6	2	1	2	4	6	5	2	1	2	4	6	5	2	1	2	4	6	5	38.6	38.6	38.6	25.866
LEADING_AUTO - DO NOT CHANGE!	317	A0A125YTY2	3	A0A125YTY2_TOXGM	tr	Uncharacterized protein	Toxoplasma gondii (strain ATCC 50611 / Me49)	TGME49_279380	320	4	na	1	A0A125YTY2	A0A125YTY2	A0A125YTY2		A0A125YTY2	3	3	3			Uncharacterized protein	1	3	3	3	2	2	3	2	3	2	2	2	3	2	3	2	2	2	3	2	3	2	13.1	13.1	13.1	34.769
LEADING_AUTO - DO NOT CHANGE!	318	A0A125YTY4	1	A0A125YTY4_TOXGM	tr	RNA polymerase II accessory factor CDC73	Toxoplasma gondii (strain ATCC 50611 / Me49)	CDC73	720	4	na	1	A0A125YTY4	A0A125YTY4	A0A125YTY4		A0A125YTY4	1	1	1			RNA polymerase II accessory factor CDC73	1	1	1	1	1	1	1	0	1	1	1	1	1	0	1	1	1	1	1	0	1	1	1.9	1.9	1.9	77.625
LEADING_AUTO - DO NOT CHANGE!	319	A0A125YTY7	4	A0A125YTY7_TOXGM	tr	Rab11b	Toxoplasma gondii (strain ATCC 50611 / Me49)	TGME49_320480	226	4	na	1	A0A125YTY7	A0A125YTY7	A0A125YTY7		A0A125YTY7	4	4	4			Rab11b	1	4	4	4	1	0	1	1	2	2	1	0	1	1	2	2	1	0	1	1	2	2	19.9	19.9	19.9	24.857
LEADING_AUTO - DO NOT CHANGE!	320	A0A125YTZ0	22	A0A125YTZ0_TOXGM	tr	BING4CT (NUC141) domain-containing protein	Toxoplasma gondii (strain ATCC 50611 / Me49)	TGME49_268640	568	4	na	1	A0A125YTZ0	A0A125YTZ0	A0A125YTZ0		A0A125YTZ0	22	22	22			BING4CT (NUC141) domain-containing protein	1	22	22	22	11	13	12	12	17	12	11	13	12	12	17	12	11	13	12	12	17	12	40	40	40	64.501
LEADING_AUTO - DO NOT CHANGE!	321	A0A125YTZ3	12	A0A125YTZ3_TOXGM	tr	Acetyl-CoA acetyltransferase	Toxoplasma gondii (strain ATCC 50611 / Me49)	TGME49_301120	413	3	na	1	A0A125YTZ3	A0A125YTZ3	A0A125YTZ3		A0A125YTZ3	12	12	12			Acetyl-CoA acetyltransferase	1	12	12	12	3	5	2	9	11	7	3	5	2	9	11	7	3	5	2	9	11	7	41.6	41.6	41.6	43.892
LEADING_AUTO - DO NOT CHANGE!	322	A0A125YTZ4	1	A0A125YTZ4_TOXGM	tr	Subtilisin SUB2	Toxoplasma gondii (strain ATCC 50611 / Me49)	SUB2	1300	3	na	1	A0A125YTZ4	A0A125YTZ4	A0A125YTZ4		A0A125YTZ4	1	1	1			Subtilisin SUB2	1	1	1	1	0	1	0	0	1	0	0	1	0	0	1	0	0	1	0	0	1	0	1.1	1.1	1.1	141.58
LEADING_AUTO - DO NOT CHANGE!	323	A0A125YU00	2	A0A125YU00_TOXGM	tr	RNA recognition motif-containing protein	Toxoplasma gondii (strain ATCC 50611 / Me49)	TGME49_202770	532	4	na	1	A0A125YU00	A0A125YU00	A0A125YU00		A0A125YU00	2	2	2			RNA recognition motif-containing protein	1	2	2	2	1	2	1	1	1	0	1	2	1	1	1	0	1	2	1	1	1	0	5.3	5.3	5.3	55.868
LEADING_AUTO - DO NOT CHANGE!	324	A0A125YU06	5	A0A125YU06_TOXGM	tr	Ribosomal protein RPL13A	Toxoplasma gondii (strain ATCC 50611 / Me49)	RPL13A	286	3	na	1	A0A125YU06	A0A125YU06	A0A125YU06		A0A125YU06	5	5	5			Ribosomal protein RPL13A	1	5	5	5	1	4	2	2	3	2	1	4	2	2	3	2	1	4	2	2	3	2	22.4	22.4	22.4	32.749
LEADING_AUTO - DO NOT CHANGE!	325	A0A125YU22	4	A0A125YU22_TOXGM	tr	Actin-related protein ARP1	Toxoplasma gondii (strain ATCC 50611 / Me49)	ARP1	383	3	na	1	A0A125YU22	A0A125YU22	A0A125YU22		A0A125YU22	4	4	4			Actin-related protein ARP1	1	4	4	4	1	0	0	3	1	2	1	0	0	3	1	2	1	0	0	3	1	2	19.3	19.3	19.3	42.346
LEADING_AUTO - DO NOT CHANGE!	326	A0A125YU26	2	A0A125YU26_TOXGM	tr	DNA topoisomerase	Toxoplasma gondii (strain ATCC 50611 / Me49)	TGME49_264450	852	3	na	1	A0A125YU26	A0A125YU26	A0A125YU26		A0A125YU26	2	2	2			DNA topoisomerase	1	2	2	2	0	2	2	0	2	1	0	2	2	0	2	1	0	2	2	0	2	1	3.1	3.1	3.1	94.885
LEADING_AUTO - DO NOT CHANGE!	327	A0A125YU29	1	A0A125YU29_TOXGM	tr	Ribosomal protein RPL23A	Toxoplasma gondii (strain ATCC 50611 / Me49)	RPL23A	167	3	na	1	A0A125YU29	A0A125YU29	A0A125YU29		A0A125YU29	1	1	1			Ribosomal protein RPL23A	1	1	1	1	0	0	0	0	1	0	0	0	0	0	1	0	0	0	0	0	1	0	7.8	7.8	7.8	18.561
LEADING_AUTO - DO NOT CHANGE!	328	A0A125YU39	10	A0A125YU39_TOXGM	tr	Uncharacterized protein	Toxoplasma gondii (strain ATCC 50611 / Me49)	TGME49_312960	227	4	na	1	A0A125YU39	A0A125YU39	A0A125YU39		A0A125YU39	10	10	10			Uncharacterized protein	1	10	10	10	10	7	9	10	10	10	10	7	9	10	10	10	10	7	9	10	10	10	49.8	49.8	49.8	26.701
LEADING_AUTO - DO NOT CHANGE!	329	A0A125YUA5	2	A0A125YUA5_TOXGM	tr	Replication factor C subunit 2, putative	Toxoplasma gondii (strain ATCC 50611 / Me49)	TGME49_237110	357	4	na	1	A0A125YUA5	A0A125YUA5	A0A125YUA5		A0A125YUA5	2	2	2			Replication factor C subunit 2, putative	1	2	2	2	0	0	1	0	2	1	0	0	1	0	2	1	0	0	1	0	2	1	7.8	7.8	7.8	39.796
LEADING_AUTO - DO NOT CHANGE!	330	A0A125YUB3	2	A0A125YUB3_TOXGM	tr	Proteasome regulatory subunit	Toxoplasma gondii (strain ATCC 50611 / Me49)	TGME49_269840	314	4	na	1	A0A125YUB3	A0A125YUB3	A0A125YUB3		A0A125YUB3	2	2	2			Proteasome regulatory subunit	1	2	2	2	1	2	1	1	2	1	1	2	1	1	2	1	1	2	1	1	2	1	8.6	8.6	8.6	35.261
LEADING_AUTO - DO NOT CHANGE!	331	A0A125YUF7	22	A0A125YUF7_TOXGM	tr	Ribosomal protein RPL7	Toxoplasma gondii (strain ATCC 50611 / Me49)	RPL7	258	4	na	1	A0A125YUF7	A0A125YUF7	A0A125YUF7		A0A125YUF7	22	22	22			Ribosomal protein RPL7	1	22	22	22	17	20	18	18	21	18	17	20	18	18	21	18	17	20	18	18	21	18	59.7	59.7	59.7	30.121
LEADING_AUTO - DO NOT CHANGE!	332	A0A125YUG3	12	A0A125YUG3_TOXGM	tr	Ribosomal protein RPS2	Toxoplasma gondii (strain ATCC 50611 / Me49)	RPS2	269	3	na	1	A0A125YUG3	A0A125YUG3	A0A125YUG3		A0A125YUG3	12	12	11			Ribosomal protein RPS2	1	12	12	11	8	8	6	10	9	7	8	8	6	10	9	7	7	8	6	9	8	7	48.3	48.3	45.7	29.336
LEADING_AUTO - DO NOT CHANGE!	333	A0A125YUG9	3	A0A125YUG9_TOXGM	tr	Microneme protein MIC3	Toxoplasma gondii (strain ATCC 50611 / Me49)	MIC3	383	4	na	1	A0A125YUG9;S8EU18	A0A125YUG9	A0A125YUG9		A0A125YUG9	3;1	3;1	3;1			Microneme protein MIC3	2	3	3	3	2	1	1	2	3	3	2	1	1	2	3	3	2	1	1	2	3	3	11.5	11.5	11.5	40.528
LEADING_AUTO - DO NOT CHANGE!	334	A0A125YUH1	5	A0A125YUH1_TOXGM	tr	ATP synthase F1 gamma subunit	Toxoplasma gondii (strain ATCC 50611 / Me49)	TGME49_231910	314	3	na	1	A0A125YUH1	A0A125YUH1	A0A125YUH1		A0A125YUH1	5	5	5			ATP synthase F1 gamma subunit	1	5	5	5	1	1	3	3	3	2	1	1	3	3	3	2	1	1	3	3	3	2	22.9	22.9	22.9	34.53
LEADING_AUTO - DO NOT CHANGE!	335	A0A125YUH6	5	A0A125YUH6_TOXGM	tr	FFD and TFG box motifs protein	Toxoplasma gondii (strain ATCC 50611 / Me49)	TGME49_269650	492	4	na	1	A0A125YUH6	A0A125YUH6	A0A125YUH6		A0A125YUH6	5	5	5			FFD and TFG box motifs protein	1	5	5	5	2	2	2	3	1	2	2	2	2	3	1	2	2	2	2	3	1	2	16.9	16.9	16.9	51.44
LEADING_AUTO - DO NOT CHANGE!	336	A0A125YUI8	7	A0A125YUI8_TOXGM	tr	T-complex protein 1 subunit delta	Toxoplasma gondii (strain ATCC 50611 / Me49)	TGME49_272910	542	3	na	1	A0A125YUI8;P50991	A0A125YUI8	A0A125YUI8		A0A125YUI8	7;1	7;1	7;1			T-complex protein 1 subunit delta	2	7	7	7	3	2	1	2	2	6	3	2	1	2	2	6	3	2	1	2	2	6	19	19	19	58.644
LEADING_AUTO - DO NOT CHANGE!	337	A0A125YUJ3	10	A0A125YUJ3_TOXGM	tr	Selenide, water dikinase	Toxoplasma gondii (strain ATCC 50611 / Me49)	TGME49_280560	1298	4	na	1	A0A125YUJ3	A0A125YUJ3	A0A125YUJ3		A0A125YUJ3	10	10	10			Selenide, water dikinase	1	10	10	10	5	6	7	1	8	6	5	6	7	1	8	6	5	6	7	1	8	6	13.3	13.3	13.3	137.87
LEADING_AUTO - DO NOT CHANGE!	338	A0A125YUK0	14	A0A125YUK0_TOXGM	tr	Eukaryotic porin protein	Toxoplasma gondii (strain ATCC 50611 / Me49)	TGME49_263300	290	4	na	1	A0A125YUK0	A0A125YUK0	A0A125YUK0		A0A125YUK0	14	14	14			Eukaryotic porin protein	1	14	14	14	12	9	10	13	12	13	12	9	10	13	12	13	12	9	10	13	12	13	63.1	63.1	63.1	31.352
LEADING_AUTO - DO NOT CHANGE!	339	A0A125YUN8	4	A0A125YUN8_TOXGM	tr	3-ketoacyl-(Acyl-carrier-protein) reductase	Toxoplasma gondii (strain ATCC 50611 / Me49)	TGME49_217740	376	4	na	1	A0A125YUN8	A0A125YUN8	A0A125YUN8		A0A125YUN8	4	4	4			3-ketoacyl-(Acyl-carrier-protein) reductase	1	4	4	4	1	3	3	3	4	2	1	3	3	3	4	2	1	3	3	3	4	2	19.9	19.9	19.9	39.04
LEADING_AUTO - DO NOT CHANGE!	340	A0A125YUR1	13	A0A125YUR1_TOXGM	tr	Eukaryotic translation initiation factor 3 subunit 7, putative	Toxoplasma gondii (strain ATCC 50611 / Me49)	TGME49_317720	609	3	na	1	A0A125YUR1	A0A125YUR1	A0A125YUR1		A0A125YUR1	13	13	13			Eukaryotic translation initiation factor 3 subunit 7, putative	1	13	13	13	4	7	9	1	9	13	4	7	9	1	9	13	4	7	9	1	9	13	29.2	29.2	29.2	68.766
LEADING_AUTO - DO NOT CHANGE!	341	A0A125YUU4	16	A0A125YUU4_TOXGM	tr	DEAD (Asp-Glu-Ala-Asp) box polypeptide DDX6	Toxoplasma gondii (strain ATCC 50611 / Me49)	DDX6	475	3	na	1	A0A125YUU4	A0A125YUU4	A0A125YUU4		A0A125YUU4	16	16	16			DEAD (Asp-Glu-Ala-Asp) box polypeptide DDX6	1	16	16	16	12	7	9	7	7	13	12	7	9	7	7	13	12	7	9	7	7	13	41.7	41.7	41.7	53.434
LEADING_AUTO - DO NOT CHANGE!	342	A0A125YUV2	2	A0A125YUV2_TOXGM	tr	Ribosomal protein L37	Toxoplasma gondii (strain ATCC 50611 / Me49)	RPL37	98	3	na	1	A0A125YUV2	A0A125YUV2	A0A125YUV2		A0A125YUV2	2	2	2			Ribosomal protein L37	1	2	2	2	1	1	1	1	1	1	1	1	1	1	1	1	1	1	1	1	1	1	18.4	18.4	18.4	11.221
LEADING_AUTO - DO NOT CHANGE!	343	A0A125YUV5	2	A0A125YUV5_TOXGM	tr	Uncharacterized protein	Toxoplasma gondii (strain ATCC 50611 / Me49)	TGME49_208830	505	4	na	1	A0A125YUV5	A0A125YUV5	A0A125YUV5		A0A125YUV5	2	2	2			Uncharacterized protein	1	2	2	2	0	0	1	0	2	2	0	0	1	0	2	2	0	0	1	0	2	2	7.1	7.1	7.1	54.771
LEADING_AUTO - DO NOT CHANGE!	344	A0A125YUW2	29	A0A125YUW2_TOXGM	tr	Peptidyl-prolyl cis-trans isomerase, cyclophilin-type domain-containing protein	Toxoplasma gondii (strain ATCC 50611 / Me49)	TGME49_305940	612	4	na	1	A0A125YUW2	A0A125YUW2	A0A125YUW2		A0A125YUW2	29	29	29			Peptidyl-prolyl cis-trans isomerase, cyclophilin-type domain-containing protein	1	29	29	29	22	20	24	16	24	25	22	20	24	16	24	25	22	20	24	16	24	25	56.4	56.4	56.4	68.858
LEADING_AUTO - DO NOT CHANGE!	345	A0A125YV29	6	A0A125YV29_TOXGM	tr	Catalase	Toxoplasma gondii (strain ATCC 50611 / Me49)	TGME49_232250	502	3	na	1	A0A125YV29	A0A125YV29	A0A125YV29		A0A125YV29	6	6	6			Catalase	1	6	6	6	4	0	1	2	1	2	4	0	1	2	1	2	4	0	1	2	1	2	17.1	17.1	17.1	57.298
LEADING_AUTO - DO NOT CHANGE!	346	A0A125YV46	12	A0A125YV46_TOXGM	tr	GTP-binding nuclear protein	Toxoplasma gondii (strain ATCC 50611 / Me49)	TGME49_248340	229	3	na	1	A0A125YV46;P62826	A0A125YV46	A0A125YV46		A0A125YV46	12;2	12;2	12;2			GTP-binding nuclear protein	2	12	12	12	9	10	3	11	10	8	9	10	3	11	10	8	9	10	3	11	10	8	56.3	56.3	56.3	25.997
LEADING_AUTO - DO NOT CHANGE!	347	A0A125YV57	16	A0A125YV57_TOXGM	tr	Ribosomal protein RPL8	Toxoplasma gondii (strain ATCC 50611 / Me49)	RPL8	260	3	na	1	A0A125YV57	A0A125YV57	A0A125YV57		A0A125YV57	16	16	16			Ribosomal protein RPL8	1	16	16	16	15	15	15	15	16	15	15	15	15	15	16	15	15	15	15	15	16	15	65.8	65.8	65.8	28.254
LEADING_AUTO - DO NOT CHANGE!	348	A0A125YV61	22	A0A125YV61_TOXGM	tr	Uncharacterized protein	Toxoplasma gondii (strain ATCC 50611 / Me49)	TGME49_210370	479	4	na	1	A0A125YV61	A0A125YV61	A0A125YV61		A0A125YV61	22	22	22			Uncharacterized protein	1	22	22	22	19	16	16	20	20	20	19	16	16	20	20	20	19	16	16	20	20	20	57.2	57.2	57.2	52.432
LEADING_AUTO - DO NOT CHANGE!	349	A0A125YV77	2	A0A125YV77_TOXGM	tr	Uncharacterized protein	Toxoplasma gondii (strain ATCC 50611 / Me49)	TGME49_282180	310	4	na	1	A0A125YV77	A0A125YV77	A0A125YV77		A0A125YV77	2	2	2			Uncharacterized protein	1	2	2	2	1	0	1	2	1	1	1	0	1	2	1	1	1	0	1	2	1	1	9.7	9.7	9.7	35.195
LEADING_AUTO - DO NOT CHANGE!	350	A0A125YV86	3	A0A125YV86_TOXGM	tr	Isocitrate dehydrogenase	Toxoplasma gondii (strain ATCC 50611 / Me49)	TGME49_266760	594	4	na	1	A0A125YV86	A0A125YV86	A0A125YV86		A0A125YV86	3	2	2			Isocitrate dehydrogenase	1	3	2	2	3	1	1	3	1	1	2	0	0	2	0	0	2	0	0	2	0	0	6.2	4	4	66.341
LEADING_AUTO - DO NOT CHANGE!	351	A0A125YVB7	10	A0A125YVB7_TOXGM	tr	Heat shock protein HSP90	Toxoplasma gondii (strain ATCC 50611 / Me49)	HSP90	708	3	na	1	A0A125YVB7	A0A125YVB7	A0A125YVB7		A0A125YVB7	10	10	7			Heat shock protein HSP90	1	10	10	7	5	9	9	4	10	8	5	9	9	4	10	8	3	7	6	2	7	6	15.5	15.5	11.6	81.932
LEADING_AUTO - DO NOT CHANGE!	352	A0A125YVB9	14	A0A125YVB9_TOXGM	tr	Phosphoglycerate kinase	Toxoplasma gondii (strain ATCC 50611 / Me49)	PGKI	417	3	na	1	A0A125YVB9;P07205;P00558	A0A125YVB9	A0A125YVB9		A0A125YVB9	14;1;1	14;1;1	14;1;1			Phosphoglycerate kinase	3	14	14	14	7	5	6	11	5	10	7	5	6	11	5	10	7	5	6	11	5	10	46	46	46	44.676
LEADING_AUTO - DO NOT CHANGE!	353	A0A125YVE3	4	A0A125YVE3_TOXGM	tr	Zn-finger, RING domain containing protein	Toxoplasma gondii (strain ATCC 50611 / Me49)	TGME49_278490	289	4	na	1	A0A125YVE3	A0A125YVE3	A0A125YVE3		A0A125YVE3	4	4	4			Zn-finger, RING domain containing protein	1	4	4	4	3	0	1	3	2	2	3	0	1	3	2	2	3	0	1	3	2	2	19.4	19.4	19.4	32.747
LEADING_AUTO - DO NOT CHANGE!	354	A0A125YVE4	10	A0A125YVE4_TOXGM	tr	Eukaryotic translation initiation factor 3 subunit L	Toxoplasma gondii (strain ATCC 50611 / Me49)	TGME49_273460	639	3	na	1	A0A125YVE4	A0A125YVE4	A0A125YVE4		A0A125YVE4	10	10	10			Eukaryotic translation initiation factor 3 subunit L	1	10	10	10	3	6	4	0	8	7	3	6	4	0	8	7	3	6	4	0	8	7	19.2	19.2	19.2	75.073
LEADING_AUTO - DO NOT CHANGE!	355	A0A125YVJ3	1	A0A125YVJ3_TOXGM	tr	RNA recognition motif-containing protein	Toxoplasma gondii (strain ATCC 50611 / Me49)	TGME49_294710	1151	4	na	1	A0A125YVJ3	A0A125YVJ3	A0A125YVJ3		A0A125YVJ3	1	1	1			RNA recognition motif-containing protein	1	1	1	1	1	1	0	0	0	0	1	1	0	0	0	0	1	1	0	0	0	0	1.2	1.2	1.2	122.11
LEADING_AUTO - DO NOT CHANGE!	356	A0A125YVK6	5	A0A125YVK6_TOXGM	tr	Helicase associated domain (Ha2) protein	Toxoplasma gondii (strain ATCC 50611 / Me49)	TGME49_295070	1603	4	na	1	A0A125YVK6	A0A125YVK6	A0A125YVK6		A0A125YVK6	5	5	5			Helicase associated domain (Ha2) protein	1	5	5	5	1	1	1	1	4	0	1	1	1	1	4	0	1	1	1	1	4	0	4.4	4.4	4.4	175.25
LEADING_AUTO - DO NOT CHANGE!	357	A0A125YVK8	2	A0A125YVK8_TOXGM	tr	Micro-fibrillar-associated protein 1	Toxoplasma gondii (strain ATCC 50611 / Me49)	TGME49_214590	438	4	na	1	A0A125YVK8	A0A125YVK8	A0A125YVK8		A0A125YVK8	2	2	2			Micro-fibrillar-associated protein 1	1	2	2	2	0	2	2	0	1	1	0	2	2	0	1	1	0	2	2	0	1	1	4.3	4.3	4.3	51.964
LEADING_AUTO - DO NOT CHANGE!	358	A0A125YVM0	3	A0A125YVM0_TOXGM	tr	Dense granule protein GRA9	Toxoplasma gondii (strain ATCC 50611 / Me49)	GRA9	318	4	na	1	A0A125YVM0	A0A125YVM0	A0A125YVM0		A0A125YVM0	3	3	3			Dense granule protein GRA9	1	3	3	3	1	1	1	2	1	1	1	1	1	2	1	1	1	1	1	2	1	1	11.3	11.3	11.3	35.338
LEADING_AUTO - DO NOT CHANGE!	359	A0A125YVM9	5	A0A125YVM9_TOXGM	tr	Proteasome subunit alpha type	Toxoplasma gondii (strain ATCC 50611 / Me49)	TGME49_249590	258	3	na	1	A0A125YVM9;P28066	A0A125YVM9	A0A125YVM9		A0A125YVM9	5;1	5;1	5;1			Proteasome subunit alpha type	2	5	5	5	3	0	0	5	0	2	3	0	0	5	0	2	3	0	0	5	0	2	23.6	23.6	23.6	28.279
LEADING_AUTO - DO NOT CHANGE!	360	A0A125YVN4	4	A0A125YVN4_TOXGM	tr	AGC kinase	Toxoplasma gondii (strain ATCC 50611 / Me49)	TGME49_226030	343	3	na	1	A0A125YVN4	A0A125YVN4	A0A125YVN4		A0A125YVN4	4	4	4			AGC kinase	1	4	4	4	3	1	0	4	3	3	3	1	0	4	3	3	3	1	0	4	3	3	14.3	14.3	14.3	39.41
LEADING_AUTO - DO NOT CHANGE!	361	A0A125YVQ4	4	A0A125YVQ4_TOXGM	tr	ATP-binding cassette sub-family F member 1	Toxoplasma gondii (strain ATCC 50611 / Me49)	TGME49_318710	811	4	na	1	A0A125YVQ4	A0A125YVQ4	A0A125YVQ4		A0A125YVQ4	4	4	4			ATP-binding cassette sub-family F member 1	1	4	4	4	2	2	2	0	2	3	2	2	2	0	2	3	2	2	2	0	2	3	7.5	7.5	7.5	89.165
LEADING_AUTO - DO NOT CHANGE!	362	A0A125YVR5	4	A0A125YVR5_TOXGM	tr	Uncharacterized protein	Toxoplasma gondii (strain ATCC 50611 / Me49)	TGME49_211250	275	4	na	1	A0A125YVR5	A0A125YVR5	A0A125YVR5		A0A125YVR5	4	4	4			Uncharacterized protein	1	4	4	4	1	1	2	1	3	2	1	1	2	1	3	2	1	1	2	1	3	2	23.3	23.3	23.3	28.568
LEADING_AUTO - DO NOT CHANGE!	363	A0A125YVR6	15	A0A125YVR6_TOXGM	tr	Fibrillarin	Toxoplasma gondii (strain ATCC 50611 / Me49)	TGME49_311430	304	3	na	1	A0A125YVR6	A0A125YVR6	A0A125YVR6		A0A125YVR6	15	15	15			Fibrillarin	1	15	15	15	8	8	6	11	11	9	8	8	6	11	11	9	8	8	6	11	11	9	50.7	50.7	50.7	31.988
LEADING_AUTO - DO NOT CHANGE!	364	A0A125YVU3	2	A0A125YVU3_TOXGM	tr	DEAD/DEAH box helicase	Toxoplasma gondii (strain ATCC 50611 / Me49)	TGME49_220860	602	3	na	1	A0A125YVU3	A0A125YVU3	A0A125YVU3		A0A125YVU3	2	2	2			DEAD/DEAH box helicase	1	2	2	2	2	1	0	0	1	0	2	1	0	0	1	0	2	1	0	0	1	0	4.3	4.3	4.3	65.158
LEADING_AUTO - DO NOT CHANGE!	365	A0A125YVV5	2	A0A125YVV5_TOXGM	tr	Transcription elongation factor 1 homolog	Toxoplasma gondii (strain ATCC 50611 / Me49)	TGME49_297730	226	3	na	1	A0A125YVV5	A0A125YVV5	A0A125YVV5		A0A125YVV5	2	2	2			Transcription elongation factor 1 homolog	1	2	2	2	0	1	2	0	2	2	0	1	2	0	2	2	0	1	2	0	2	2	11.5	11.5	11.5	25.165
LEADING_AUTO - DO NOT CHANGE!	366	A0A125YVV8	2	A0A125YVV8_TOXGM	tr	Uncharacterized protein	Toxoplasma gondii (strain ATCC 50611 / Me49)	TGME49_212220	981	4	na	1	A0A125YVV8	A0A125YVV8	A0A125YVV8		A0A125YVV8	2	2	2			Uncharacterized protein	1	2	2	2	2	0	0	2	0	0	2	0	0	2	0	0	2	0	0	2	0	0	2.1	2.1	2.1	107.98
LEADING_AUTO - DO NOT CHANGE!	367	A0A125YVW9	1	A0A125YVW9_TOXGM	tr	Translation initiation factor sui1 protein	Toxoplasma gondii (strain ATCC 50611 / Me49)	TGME49_257060	282	4	na	1	A0A125YVW9	A0A125YVW9	A0A125YVW9		A0A125YVW9	1	1	1			Translation initiation factor sui1 protein	1	1	1	1	1	0	0	1	0	0	1	0	0	1	0	0	1	0	0	1	0	0	5.3	5.3	5.3	30.292
LEADING_AUTO - DO NOT CHANGE!	368	A0A125YVY9	2	A0A125YVY9_TOXGM	tr	40S ribosomal protein S26	Toxoplasma gondii (strain ATCC 50611 / Me49)	RPS26	112	3	na	1	A0A125YVY9	A0A125YVY9	A0A125YVY9		A0A125YVY9	2	2	2			40S ribosomal protein S26	1	2	2	2	2	1	2	2	2	2	2	1	2	2	2	2	2	1	2	2	2	2	18.8	18.8	18.8	12.725
LEADING_AUTO - DO NOT CHANGE!	369	A0A125YVZ4	7	A0A125YVZ4_TOXGM	tr	MaoC family domain-containing protein	Toxoplasma gondii (strain ATCC 50611 / Me49)	TGME49_229140	324	4	na	1	A0A125YVZ4	A0A125YVZ4	A0A125YVZ4		A0A125YVZ4	7	7	7			MaoC family domain-containing protein	1	7	7	7	6	2	3	6	3	2	6	2	3	6	3	2	6	2	3	6	3	2	22.8	22.8	22.8	35.939
LEADING_AUTO - DO NOT CHANGE!	370	A0A125YW15	2	A0A125YW15_TOXGM	tr	RuvB-like helicase	Toxoplasma gondii (strain ATCC 50611 / Me49)	TGME49_219590	492	3	na	1	A0A125YW15	A0A125YW15	A0A125YW15		A0A125YW15	2	2	2			RuvB-like helicase	1	2	2	2	2	1	1	0	0	0	2	1	1	0	0	0	2	1	1	0	0	0	6.9	6.9	6.9	52.949
LEADING_AUTO - DO NOT CHANGE!	371	A0A125YW58	16	A0A125YW58_TOXGM	tr	Glucose-6-phosphate 1-dehydrogenase	Toxoplasma gondii (strain ATCC 50611 / Me49)	TGME49_278830	878	3	na	1	A0A125YW58	A0A125YW58	A0A125YW58		A0A125YW58	16	16	14			Glucose-6-phosphate 1-dehydrogenase	1	16	16	14	2	3	3	6	9	12	2	3	3	6	9	12	2	3	3	4	9	12	25.7	25.7	23.9	98.279
LEADING_AUTO - DO NOT CHANGE!	372	A0A125YW65	3	A0A125YW65_TOXGM	tr	Casein kinase I, putative	Toxoplasma gondii (strain ATCC 50611 / Me49)	TGME49_289320	432	3	na	1	A0A125YW65	A0A125YW65	A0A125YW65		A0A125YW65	3	3	3			Casein kinase I, putative	1	3	3	3	1	0	0	3	0	0	1	0	0	3	0	0	1	0	0	3	0	0	9.3	9.3	9.3	48.732
LEADING_AUTO - DO NOT CHANGE!	373	A0A125YW75	16	A0A125YW75_TOXGM	tr	Ribosomal protein RPL7A	Toxoplasma gondii (strain ATCC 50611 / Me49)	RPL7A	276	4	na	1	A0A125YW75	A0A125YW75	A0A125YW75		A0A125YW75	16	16	16			Ribosomal protein RPL7A	1	16	16	16	11	11	7	13	12	9	11	11	7	13	12	9	11	11	7	13	12	9	46	46	46	31.031
LEADING_AUTO - DO NOT CHANGE!	374	A0A125YWC9	7	A0A125YWC9_TOXGM	tr	Lactate dehydrogenase LDH1	Toxoplasma gondii (strain ATCC 50611 / Me49)	LDH1	329	3	na	1	A0A125YWC9	A0A125YWC9	A0A125YWC9		A0A125YWC9	7	7	7			Lactate dehydrogenase LDH1	1	7	7	7	4	2	3	4	3	4	4	2	3	4	3	4	4	2	3	4	3	4	32.5	32.5	32.5	35.548
LEADING_AUTO - DO NOT CHANGE!	375	A0A125YWE8	5	A0A125YWE8_TOXGM	tr	Ribosomal protein RPS17	Toxoplasma gondii (strain ATCC 50611 / Me49)	RPS17	132	3	na	1	A0A125YWE8	A0A125YWE8	A0A125YWE8		A0A125YWE8	5	5	5			Ribosomal protein RPS17	1	5	5	5	5	1	1	4	4	2	5	1	1	4	4	2	5	1	1	4	4	2	48.5	48.5	48.5	15.228
LEADING_AUTO - DO NOT CHANGE!	376	A0A125YWF6	12	A0A125YWF6_TOXGM	tr	Ribosomal protein RPS9	Toxoplasma gondii (strain ATCC 50611 / Me49)	RPS9	188	3	na	1	A0A125YWF6	A0A125YWF6	A0A125YWF6		A0A125YWF6	12	12	12			Ribosomal protein RPS9	1	12	12	12	6	5	9	8	10	9	6	5	9	8	10	9	6	5	9	8	10	9	44.7	44.7	44.7	21.684
LEADING_AUTO - DO NOT CHANGE!	377	A0A125YWG5	14	A0A125YWG5_TOXGM	tr	Tubulin beta chain	Toxoplasma gondii (strain ATCC 50611 / Me49)	TGME49_266960	449	3	na	1	A0A125YWG5	A0A125YWG5	A0A125YWG5		A0A125YWG5	14	14	4			Tubulin beta chain	1	14	14	4	7	12	7	12	11	9	7	12	7	12	11	9	2	2	1	3	2	0	42.5	42.5	13.6	50.073
LEADING_AUTO - DO NOT CHANGE!	378	A0A125YWJ2	6	A0A125YWJ2_TOXGM	tr	DEAD (Asp-Glu-Ala-Asp) box polypeptide 41 family protein	Toxoplasma gondii (strain ATCC 50611 / Me49)	TGME49_210360	657	4	na	1	A0A125YWJ2	A0A125YWJ2	A0A125YWJ2		A0A125YWJ2	6	6	6			DEAD (Asp-Glu-Ala-Asp) box polypeptide 41 family protein	1	6	6	6	0	3	6	0	5	6	0	3	6	0	5	6	0	3	6	0	5	6	12.6	12.6	12.6	73.227
LEADING_AUTO - DO NOT CHANGE!	379	A0A125YWJ7	3	A0A125YWJ7_TOXGM	tr	Replication factor C subunit 4, putative	Toxoplasma gondii (strain ATCC 50611 / Me49)	TGME49_210960	351	4	na	1	A0A125YWJ7	A0A125YWJ7	A0A125YWJ7		A0A125YWJ7	3	3	3			Replication factor C subunit 4, putative	1	3	3	3	2	1	0	3	1	0	2	1	0	3	1	0	2	1	0	3	1	0	13.7	13.7	13.7	39.372
LEADING_AUTO - DO NOT CHANGE!	380	A0A125YWK7	13	A0A125YWK7_TOXGM	tr	Glucose-6-phosphate 1-dehydrogenase	Toxoplasma gondii (strain ATCC 50611 / Me49)	TGME49_294200	560	3	na	1	A0A125YWK7;P11413	A0A125YWK7	A0A125YWK7		A0A125YWK7	13;1	11;0	11;0			Glucose-6-phosphate 1-dehydrogenase	2	13	11	11	5	4	2	6	3	8	5	4	2	4	3	8	5	4	2	4	3	8	31.6	28.8	28.8	62.736
LEADING_AUTO - DO NOT CHANGE!	381	A0A125YWL1	6	A0A125YWL1_TOXGM	tr	Microneme protein MIC13	Toxoplasma gondii (strain ATCC 50611 / Me49)	MIC13	468	4	na	1	A0A125YWL1	A0A125YWL1	A0A125YWL1		A0A125YWL1	6	6	6			Microneme protein MIC13	1	6	6	6	4	1	3	6	1	4	4	1	3	6	1	4	4	1	3	6	1	4	19	19	19	51.459
LEADING_AUTO - DO NOT CHANGE!	382	A0A125YWP9	3	A0A125YWP9_TOXGM	tr	Acyltransferase domain-containing protein	Toxoplasma gondii (strain ATCC 50611 / Me49)	TGME49_240860	281	4	na	1	A0A125YWP9	A0A125YWP9	A0A125YWP9		A0A125YWP9	3	3	3			Acyltransferase domain-containing protein	1	3	3	3	2	0	0	2	2	2	2	0	0	2	2	2	2	0	0	2	2	2	17.4	17.4	17.4	31.851
LEADING_AUTO - DO NOT CHANGE!	383	A0A125YWW4	4	A0A125YWW4_TOXGM	tr	Prohibitin	Toxoplasma gondii (strain ATCC 50611 / Me49)	TGME49_233100	290	3	na	1	A0A125YWW4	A0A125YWW4	A0A125YWW4		A0A125YWW4	4	4	4			Prohibitin	1	4	4	4	2	2	1	4	3	2	2	2	1	4	3	2	2	2	1	4	3	2	24.5	24.5	24.5	32.061
LEADING_AUTO - DO NOT CHANGE!	384	A0A125YX08	24	A0A125YX08_TOXGM	tr	N-acyl-phosphatidylethanolamine-hydrolyzing phospholipase D family protein	Toxoplasma gondii (strain ATCC 50611 / Me49)	TGME49_320490	1134	4	na	1	A0A125YX08	A0A125YX08	A0A125YX08		A0A125YX08	24	24	24			N-acyl-phosphatidylethanolamine-hydrolyzing phospholipase D family protein	1	24	24	24	15	9	14	12	17	22	15	9	14	12	17	22	15	9	14	12	17	22	33.2	33.2	33.2	126.22
LEADING_AUTO - DO NOT CHANGE!	385	A0A125YX27	1	A0A125YX27_TOXGM	tr	Aminotransferase, class V superfamily protein	Toxoplasma gondii (strain ATCC 50611 / Me49)	TGME49_211090	632	3	na	1	A0A125YX27	A0A125YX27	A0A125YX27		A0A125YX27	1	1	1			Aminotransferase, class V superfamily protein	1	1	1	1	0	1	1	0	1	1	0	1	1	0	1	1	0	1	1	0	1	1	2.2	2.2	2.2	68.283
LEADING_AUTO - DO NOT CHANGE!	386	A0A125YX31	5	A0A125YX31_TOXGM	tr	Pyruvate dehydrogenase E1 component, beta subunit, putative	Toxoplasma gondii (strain ATCC 50611 / Me49)	TGME49_314400	423	4	na	1	A0A125YX31	A0A125YX31	A0A125YX31		A0A125YX31	5	5	5			Pyruvate dehydrogenase E1 component, beta subunit, putative	1	5	5	5	4	4	2	4	4	4	4	4	2	4	4	4	4	4	2	4	4	4	25.1	25.1	25.1	45.598
LEADING_AUTO - DO NOT CHANGE!	387	A0A125YX45	6	A0A125YX45_TOXGM	tr	Cell division protein CDC48CY	Toxoplasma gondii (strain ATCC 50611 / Me49)	CDC48CY	811	4	na	1	A0A125YX45;P55072	A0A125YX45	A0A125YX45		A0A125YX45	6;1	6;1	6;1			Cell division protein CDC48CY	2	6	6	6	1	1	1	2	3	3	1	1	1	2	3	3	1	1	1	2	3	3	9.4	9.4	9.4	89.396
LEADING_AUTO - DO NOT CHANGE!	388	A0A125YX48	3	A0A125YX48_TOXGM	tr	Replication factor C subunit 5, putative	Toxoplasma gondii (strain ATCC 50611 / Me49)	TGME49_273950	396	4	na	1	A0A125YX48;Q96IY4	A0A125YX48	A0A125YX48		A0A125YX48	3;1	3;1	3;1			Replication factor C subunit 5, putative	2	3	3	3	1	0	1	2	0	2	1	0	1	2	0	2	1	0	1	2	0	2	8.6	8.6	8.6	43.397
LEADING_AUTO - DO NOT CHANGE!	389	A0A125YX57	2	A0A125YX57_TOXGM	tr	Ribosomal protein L15	Toxoplasma gondii (strain ATCC 50611 / Me49)	RPL15	205	3	na	1	A0A125YX57	A0A125YX57	A0A125YX57		A0A125YX57	2	2	2			Ribosomal protein L15	1	2	2	2	0	2	1	2	2	2	0	2	1	2	2	2	0	2	1	2	2	2	14.1	14.1	14.1	24.325
LEADING_AUTO - DO NOT CHANGE!	390	A0A125YX75	2	A0A125YX75_TOXGM	tr	Histone H2A	Toxoplasma gondii (strain ATCC 50611 / Me49)	TGME49_261250	180	3	na	1	A0A125YX75	A0A125YX75	A0A125YX75		A0A125YX75	2	1	1			Histone H2A	1	2	1	1	1	1	1	2	2	0	0	0	0	1	1	0	0	0	0	1	1	0	17.8	12.8	12.8	19.546
LEADING_AUTO - DO NOT CHANGE!	391	A0A125YX80	1	A0A125YX80_TOXGM	tr	Uncharacterized protein	Toxoplasma gondii (strain ATCC 50611 / Me49)	TGME49_257070	484	4	na	1	A0A125YX80	A0A125YX80	A0A125YX80		A0A125YX80	1	1	1			Uncharacterized protein	1	1	1	1	1	1	1	1	1	1	1	1	1	1	1	1	1	1	1	1	1	1	2.1	2.1	2.1	49.892
LEADING_AUTO - DO NOT CHANGE!	392	A0A125YXB1	2	A0A125YXB1_TOXGM	tr	Rhoptry protein ROP14	Toxoplasma gondii (strain ATCC 50611 / Me49)	ROP14	1061	4	na	1	A0A125YXB1	A0A125YXB1	A0A125YXB1		A0A125YXB1	2	2	2			Rhoptry protein ROP14	1	2	2	2	0	0	1	0	1	2	0	0	1	0	1	2	0	0	1	0	1	2	3.2	3.2	3.2	121.91
LEADING_AUTO - DO NOT CHANGE!	393	A0A125YXB2	6	A0A125YXB2_TOXGM	tr	ULK kinase	Toxoplasma gondii (strain ATCC 50611 / Me49)	TGME49_235750	363	3	na	1	A0A125YXB2	A0A125YXB2	A0A125YXB2		A0A125YXB2	6	6	6			ULK kinase	1	6	6	6	2	3	3	2	5	5	2	3	3	2	5	5	2	3	3	2	5	5	21.5	21.5	21.5	41.224
LEADING_AUTO - DO NOT CHANGE!	394	A0A125YXC0	11	A0A125YXC0_TOXGM	tr	rRNA adenine N(6)-methyltransferase	Toxoplasma gondii (strain ATCC 50611 / Me49)	TGME49_248200	494	3	na	1	A0A125YXC0	A0A125YXC0	A0A125YXC0		A0A125YXC0	11	11	11			rRNA adenine N(6)-methyltransferase	1	11	11	11	3	4	6	5	8	8	3	4	6	5	8	8	3	4	6	5	8	8	27.9	27.9	27.9	53.869
LEADING_AUTO - DO NOT CHANGE!	395	A0A125YXI9	47	A0A125YXI9_TOXGM	tr	Heat shock protein HSP70	Toxoplasma gondii (strain ATCC 50611 / Me49)	HSP70	674	3	na	1	A0A125YXI9	A0A125YXI9	A0A125YXI9		A0A125YXI9	47	45	39			Heat shock protein HSP70	1	47	45	39	35	41	38	31	41	44	33	39	36	29	39	42	31	34	31	26	34	37	71.1	68.5	60.5	72.88
LEADING_AUTO - DO NOT CHANGE!	396	A0A125YXK1	7	A0A125YXK1_TOXGM	tr	60S ribosomal protein L7-B, putative	Toxoplasma gondii (strain ATCC 50611 / Me49)	TGME49_250730	267	4	na	1	A0A125YXK1	A0A125YXK1	A0A125YXK1		A0A125YXK1	7	7	7			60S ribosomal protein L7-B, putative	1	7	7	7	4	4	5	2	7	7	4	4	5	2	7	7	4	4	5	2	7	7	29.2	29.2	29.2	30.874
LEADING_AUTO - DO NOT CHANGE!	397	A0A125YXK8	7	A0A125YXK8_TOXGM	tr	Methionine aminopeptidase	Toxoplasma gondii (strain ATCC 50611 / Me49)	TGME49_248850	416	3	na	1	A0A125YXK8	A0A125YXK8	A0A125YXK8		A0A125YXK8	7	7	7			Methionine aminopeptidase	1	7	7	7	3	4	6	3	5	7	3	4	6	3	5	7	3	4	6	3	5	7	27.6	27.6	27.6	46.805
LEADING_AUTO - DO NOT CHANGE!	398	A0A125YXL3	2	A0A125YXL3_TOXGM	tr	Glutaminyl-tRNA synthetase (GlnRS)	Toxoplasma gondii (strain ATCC 50611 / Me49)	TGME49_217460	860	3	na	1	A0A125YXL3	A0A125YXL3	A0A125YXL3		A0A125YXL3	2	2	2			Glutaminyl-tRNA synthetase (GlnRS)	1	2	2	2	0	0	0	2	0	0	0	0	0	2	0	0	0	0	0	2	0	0	2.7	2.7	2.7	95.526
LEADING_AUTO - DO NOT CHANGE!	399	A0A125YXM8	4	A0A125YXM8_TOXGM	tr	RRM domain-containing protein	Toxoplasma gondii (strain ATCC 50611 / Me49)	TGME49_208350	369	4	na	1	A0A125YXM8	A0A125YXM8	A0A125YXM8		A0A125YXM8	4	4	4			RRM domain-containing protein	1	4	4	4	1	3	2	1	4	4	1	3	2	1	4	4	1	3	2	1	4	4	12.5	12.5	12.5	40.043
LEADING_AUTO - DO NOT CHANGE!	400	A0A125YXS5	7	A0A125YXS5_TOXGM	tr	MYND finger domain-containing protein	Toxoplasma gondii (strain ATCC 50611 / Me49)	TGME49_310850	253	4	na	1	A0A125YXS5	A0A125YXS5	A0A125YXS5		A0A125YXS5	7	7	7			MYND finger domain-containing protein	1	7	7	7	4	2	3	4	4	5	4	2	3	4	4	5	4	2	3	4	4	5	38.3	38.3	38.3	28.311
LEADING_AUTO - DO NOT CHANGE!	401	A0A125YXT2	2	A0A125YXT2_TOXGM	tr	Casein kinase I	Toxoplasma gondii (strain ATCC 50611 / Me49)	TGME49_240640	324	3	na	1	A0A125YXT2;P48730;P49674	A0A125YXT2	A0A125YXT2		A0A125YXT2;P48730;P49674	2;1;1	2;1;1	2;1;1	Casein kinase I isoform delta;Casein kinase I isoform epsilon	CSNK1D;CSNK1E	Casein kinase I;Casein kinase I isoform delta;Casein kinase I isoform epsilon	3	2	2	2	2	0	0	2	0	0	2	0	0	2	0	0	2	0	0	2	0	0	7.7	7.7	7.7	37.959
LEADING_AUTO - DO NOT CHANGE!	402	A0A125YXV4	1	A0A125YXV4_TOXGM	tr	Rab5B protein	Toxoplasma gondii (strain ATCC 50611 / Me49)	TGME49_207460	228	4	na	1	A0A125YXV4	A0A125YXV4	A0A125YXV4		A0A125YXV4	1	1	1			Rab5B protein	1	1	1	1	0	0	0	0	0	1	0	0	0	0	0	1	0	0	0	0	0	1	5.7	5.7	5.7	24.677
LEADING_AUTO - DO NOT CHANGE!	403	A0A125YXW1	3	A0A125YXW1_TOXGM	tr	Ribosomal protein RPS14	Toxoplasma gondii (strain ATCC 50611 / Me49)	RPS14	156	3	na	1	A0A125YXW1	A0A125YXW1	A0A125YXW1		A0A125YXW1	3	3	2			Ribosomal protein RPS14	1	3	3	2	2	3	2	2	3	2	2	3	2	2	3	2	2	2	2	2	2	2	27.6	27.6	20.5	16.301
LEADING_AUTO - DO NOT CHANGE!	404	A0A125YY04	1	A0A125YY04_TOXGM	tr	GDP-D-mannose pyrophosphorylase	Toxoplasma gondii (strain ATCC 50611 / Me49)	TGME49_257960	439	4	na	1	A0A125YY04	A0A125YY04	A0A125YY04		A0A125YY04	1	1	1			GDP-D-mannose pyrophosphorylase	1	1	1	1	0	0	0	1	0	0	0	0	0	1	0	0	0	0	0	1	0	0	3.2	3.2	3.2	47.703
LEADING_AUTO - DO NOT CHANGE!	405	A0A125YY08	3	A0A125YY08_TOXGM	tr	Rhoptry protein ROP16	Toxoplasma gondii (strain ATCC 50611 / Me49)	ROP16	707	4	na	1	A0A125YY08	A0A125YY08	A0A125YY08		A0A125YY08	3	3	3			Rhoptry protein ROP16	1	3	3	3	2	0	0	3	0	1	2	0	0	3	0	1	2	0	0	3	0	1	5	5	5	76.215
LEADING_AUTO - DO NOT CHANGE!	406	A0A125YY13	13	A0A125YY13_TOXGM	tr	Serine/threonine-protein phosphatase	Toxoplasma gondii (strain ATCC 50611 / Me49)	TGME49_310700	306	3	na	1	A0A125YY13;P36873;P62136;P62140	A0A125YY13	A0A125YY13		A0A125YY13	13;6;6;5	13;6;6;5	13;6;6;5			Serine/threonine-protein phosphatase	4	13	13	13	7	8	9	8	11	11	7	8	9	8	11	11	7	8	9	8	11	11	53.3	53.3	53.3	35.005
LEADING_AUTO - DO NOT CHANGE!	407	A0A125YY45	5	A0A125YY45_TOXGM	tr	Dense granule protein GRA3	Toxoplasma gondii (strain ATCC 50611 / Me49)	GRA3	220	4	na	1	A0A125YY45	A0A125YY45	A0A125YY45		A0A125YY45	5	5	5			Dense granule protein GRA3	1	5	5	5	4	3	3	4	4	3	4	3	3	4	4	3	4	3	3	4	4	3	9.1	9.1	9.1	23.875
LEADING_AUTO - DO NOT CHANGE!	408	A0A125YY47	2	A0A125YY47_TOXGM	tr	NAC domain-containing protein	Toxoplasma gondii (strain ATCC 50611 / Me49)	TGME49_205558	189	4	na	1	A0A125YY47	A0A125YY47	A0A125YY47		A0A125YY47	2	2	2			NAC domain-containing protein	1	2	2	2	2	2	1	2	2	2	2	2	1	2	2	2	2	2	1	2	2	2	15.3	15.3	15.3	20.507
LEADING_AUTO - DO NOT CHANGE!	409	A0A125YY77	11	A0A125YY77_TOXGM	tr	Cell-cycle-associated protein kinase GSK, putative	Toxoplasma gondii (strain ATCC 50611 / Me49)	TGME49_265330	394	3	na	1	A0A125YY77	A0A125YY77	A0A125YY77		A0A125YY77	11	11	11			Cell-cycle-associated protein kinase GSK, putative	1	11	11	11	9	6	6	9	8	5	9	6	6	9	8	5	9	6	6	9	8	5	39.1	39.1	39.1	44.467
LEADING_AUTO - DO NOT CHANGE!	410	A0A125YYC6	22	A0A125YYC6_TOXGM	tr	Uncharacterized protein	Toxoplasma gondii (strain ATCC 50611 / Me49)	TGME49_216435	350	4	na	1	A0A125YYC6	A0A125YYC6	A0A125YYC6		A0A125YYC6	22	22	22			Uncharacterized protein	1	22	22	22	13	15	20	15	21	22	13	15	20	15	21	22	13	15	20	15	21	22	56.9	56.9	56.9	38.327
LEADING_AUTO - DO NOT CHANGE!	411	A0A125YYD4	4	A0A125YYD4_TOXGM	tr	Myosin light chain MLC1	Toxoplasma gondii (strain ATCC 50611 / Me49)	TGME49_257680	213	4	na	1	A0A125YYD4	A0A125YYD4	A0A125YYD4		A0A125YYD4	4	4	4			Myosin light chain MLC1	1	4	4	4	1	2	4	3	4	4	1	2	4	3	4	4	1	2	4	3	4	4	22.5	22.5	22.5	24.124
LEADING_AUTO - DO NOT CHANGE!	412	A0A125YYH8	17	A0A125YYH8_TOXGM	tr	Ribosomal protein RPL5	Toxoplasma gondii (strain ATCC 50611 / Me49)	RPL5	310	3	na	1	A0A125YYH8	A0A125YYH8	A0A125YYH8		A0A125YYH8	17	17	17			Ribosomal protein RPL5	1	17	17	17	14	11	13	15	13	14	14	11	13	15	13	14	14	11	13	15	13	14	61	61	61	35.341
LEADING_AUTO - DO NOT CHANGE!	413	A0A125YYJ1	24	A0A125YYJ1_TOXGM	tr	Ribosomal protein RPS4	Toxoplasma gondii (strain ATCC 50611 / Me49)	RPS4	312	3	na	1	A0A125YYJ1	A0A125YYJ1	A0A125YYJ1		A0A125YYJ1	24	24	24			Ribosomal protein RPS4	1	24	24	24	14	20	20	15	24	21	14	20	20	15	24	21	14	20	20	15	24	21	57.4	57.4	57.4	35.507
LEADING_AUTO - DO NOT CHANGE!	414	A0A125YYJ8	19	A0A125YYJ8_TOXGM	tr	Mitotic checkpoint protein, BUB3 family protein	Toxoplasma gondii (strain ATCC 50611 / Me49)	TGME49_245470	332	4	na	1	A0A125YYJ8	A0A125YYJ8	A0A125YYJ8		A0A125YYJ8	19	19	19			Mitotic checkpoint protein, BUB3 family protein	1	19	19	19	16	17	16	17	17	17	16	17	16	17	17	17	16	17	16	17	17	17	81	81	81	36.574
LEADING_AUTO - DO NOT CHANGE!	415	A0A125YYK4	6	A0A125YYK4_TOXGM	tr	MC family transporter, putative	Toxoplasma gondii (strain ATCC 50611 / Me49)	TGME49_208790	310	4	na	1	A0A125YYK4	A0A125YYK4	A0A125YYK4		A0A125YYK4	6	6	6			MC family transporter, putative	1	6	6	6	4	1	0	6	1	0	4	1	0	6	1	0	4	1	0	6	1	0	26.1	26.1	26.1	33.687
LEADING_AUTO - DO NOT CHANGE!	416	A0A125YYK6	14	A0A125YYK6_TOXGM	tr	Uncharacterized protein	Toxoplasma gondii (strain ATCC 50611 / Me49)	TGME49_240060	843	4	na	1	A0A125YYK6	A0A125YYK6	A0A125YYK6		A0A125YYK6	14	14	14			Uncharacterized protein	1	14	14	14	5	6	11	7	10	13	5	6	11	7	10	13	5	6	11	7	10	13	21.9	21.9	21.9	88.532
LEADING_AUTO - DO NOT CHANGE!	417	A0A125YYL2	2	A0A125YYL2_TOXGM	tr	Polyphosphoinositide binding protein, putative	Toxoplasma gondii (strain ATCC 50611 / Me49)	TGME49_237000	335	4	na	1	A0A125YYL2	A0A125YYL2	A0A125YYL2		A0A125YYL2	2	2	2			Polyphosphoinositide binding protein, putative	1	2	2	2	2	0	0	2	0	1	2	0	0	2	0	1	2	0	0	2	0	1	10.4	10.4	10.4	37.999
LEADING_AUTO - DO NOT CHANGE!	418	A0A125YYN4	2	A0A125YYN4_TOXGM	tr	Carrier superfamily protein	Toxoplasma gondii (strain ATCC 50611 / Me49)	TGME49_248320	358	3	na	1	A0A125YYN4	A0A125YYN4	A0A125YYN4		A0A125YYN4	2	2	2			Carrier superfamily protein	1	2	2	2	1	0	0	2	0	0	1	0	0	2	0	0	1	0	0	2	0	0	8.7	8.7	8.7	38.908
LEADING_AUTO - DO NOT CHANGE!	419	A0A125YYN9	6	A0A125YYN9_TOXGM	tr	Uncharacterized protein	Toxoplasma gondii (strain ATCC 50611 / Me49)	TGME49_308860	654	4	na	1	A0A125YYN9	A0A125YYN9	A0A125YYN9		A0A125YYN9	6	6	6			Uncharacterized protein	1	6	6	6	1	4	2	0	4	1	1	4	2	0	4	1	1	4	2	0	4	1	13.5	13.5	13.5	69.756
LEADING_AUTO - DO NOT CHANGE!	420	A0A125YYP6	25	A0A125YYP6_TOXGM	tr	Heat shock protein	Toxoplasma gondii (strain ATCC 50611 / Me49)	TGME49_251780	728	3	na	1	A0A125YYP6	A0A125YYP6	A0A125YYP6		A0A125YYP6	25	24	24			Heat shock protein	1	25	24	24	11	17	14	4	22	19	11	16	13	4	21	18	11	16	13	4	21	18	44.5	43.5	43.5	78.25
LEADING_AUTO - DO NOT CHANGE!	421	A0A125YYP7	3	A0A125YYP7_TOXGM	tr	AARP2CN (NUC121) domain-containing protein	Toxoplasma gondii (strain ATCC 50611 / Me49)	TGME49_313830	1267	4	na	1	A0A125YYP7	A0A125YYP7	A0A125YYP7		A0A125YYP7	3	3	3			AARP2CN (NUC121) domain-containing protein	1	3	3	3	0	0	0	0	3	2	0	0	0	0	3	2	0	0	0	0	3	2	3.3	3.3	3.3	142.77
LEADING_AUTO - DO NOT CHANGE!	422	A0A125YYS0	18	A0A125YYS0_TOXGM	tr	Guanine nucleotide-binding protein	Toxoplasma gondii (strain ATCC 50611 / Me49)	TGME49_216880	321	4	na	1	A0A125YYS0	A0A125YYS0	A0A125YYS0		A0A125YYS0	18	18	18			Guanine nucleotide-binding protein	1	18	18	18	13	12	12	14	14	15	13	12	12	14	14	15	13	12	12	14	14	15	81.6	81.6	81.6	35.147
LEADING_AUTO - DO NOT CHANGE!	423	A0A125YYT5	2	A0A125YYT5_TOXGM	tr	WD domain, G-beta repeat-containing protein	Toxoplasma gondii (strain ATCC 50611 / Me49)	TGME49_315140	1462	4	na	1	A0A125YYT5	A0A125YYT5	A0A125YYT5		A0A125YYT5	2	2	2			WD domain, G-beta repeat-containing protein	1	2	2	2	0	1	0	0	2	0	0	1	0	0	2	0	0	1	0	0	2	0	2.1	2.1	2.1	155.38
LEADING_AUTO - DO NOT CHANGE!	424	A0A125YYU2	3	A0A125YYU2_TOXGM	tr	Pre-mRNA processing splicing factor PRP8	Toxoplasma gondii (strain ATCC 50611 / Me49)	PRP8	2538	4	na	1	A0A125YYU2;Q6P2Q9	A0A125YYU2	A0A125YYU2		A0A125YYU2	3;1	3;1	3;1			Pre-mRNA processing splicing factor PRP8	2	3	3	3	2	3	0	0	3	1	2	3	0	0	3	1	2	3	0	0	3	1	1.5	1.5	1.5	291.84
LEADING_AUTO - DO NOT CHANGE!	425	A0A125YYW8	4	A0A125YYW8_TOXGM	tr	Histone arginine methyltransferase PRMT1	Toxoplasma gondii (strain ATCC 50611 / Me49)	PRMT1	392	3	na	1	A0A125YYW8	A0A125YYW8	A0A125YYW8		A0A125YYW8	4	4	4			Histone arginine methyltransferase PRMT1	1	4	4	4	4	3	2	4	3	3	4	3	2	4	3	3	4	3	2	4	3	3	17.3	17.3	17.3	44.029
LEADING_AUTO - DO NOT CHANGE!	426	A0A125YYY5	9	A0A125YYY5_TOXGM	tr	ATP synthase subunit beta	Toxoplasma gondii (strain ATCC 50611 / Me49)	ATPB	560	3	na	1	A0A125YYY5	A0A125YYY5	A0A125YYY5		A0A125YYY5	9	6	6			ATP synthase subunit beta	1	9	6	6	3	6	5	4	7	8	2	4	3	1	5	5	2	4	3	1	5	5	24.1	17.9	17.9	59.916
LEADING_AUTO - DO NOT CHANGE!	427	A0A125YYZ6	12	A0A125YYZ6_TOXGM	tr	Tubulin beta chain	Toxoplasma gondii (strain ATCC 50611 / Me49)	TGME49_221620	449	3	na	1	A0A125YYZ6;A0A125YJU4	A0A125YYZ6	A0A125YYZ6		A0A125YYZ6;A0A125YJU4	12;10	2;2	1;1			Tubulin beta chain;Tubulin beta chain	2	12	2	1	6	11	7	11	10	10	1	1	1	2	1	1	0	1	1	1	1	0	36.7	7.8	5.6	50.037
LEADING_AUTO - DO NOT CHANGE!	428	A0A125YZ05	9	A0A125YZ05_TOXGM	tr	Uncharacterized protein	Toxoplasma gondii (strain ATCC 50611 / Me49)	TGME49_230190	290	4	na	1	A0A125YZ05	A0A125YZ05	A0A125YZ05		A0A125YZ05	9	9	9			Uncharacterized protein	1	9	9	9	6	8	9	7	9	9	6	8	9	7	9	9	6	8	9	7	9	9	45.9	45.9	45.9	31.239
LEADING_AUTO - DO NOT CHANGE!	429	A0A125YZ11	24	A0A125YZ11_TOXGM	tr	40S ribosomal protein S6	Toxoplasma gondii (strain ATCC 50611 / Me49)	RPS6	256	3	na	1	A0A125YZ11	A0A125YZ11	A0A125YZ11		A0A125YZ11	24	24	23			40S ribosomal protein S6	1	24	24	23	18	19	19	18	22	18	18	19	19	18	22	18	17	18	18	17	21	17	56.6	56.6	56.6	28.956
LEADING_AUTO - DO NOT CHANGE!	430	A0A125YZ15	4	A0A125YZ15_TOXGM	tr	Uncharacterized protein	Toxoplasma gondii (strain ATCC 50611 / Me49)	TGME49_263320	403	4	na	1	A0A125YZ15	A0A125YZ15	A0A125YZ15		A0A125YZ15	4	4	4			Uncharacterized protein	1	4	4	4	3	1	0	4	1	1	3	1	0	4	1	1	3	1	0	4	1	1	11.4	11.4	11.4	42.137
LEADING_AUTO - DO NOT CHANGE!	431	A0A125YZ19	12	A0A125YZ19_TOXGM	tr	40S ribosomal protein S7	Toxoplasma gondii (strain ATCC 50611 / Me49)	RPS7	196	3	na	1	A0A125YZ19	A0A125YZ19	A0A125YZ19		A0A125YZ19	12	12	12			40S ribosomal protein S7	1	12	12	12	11	7	3	12	8	4	11	7	3	12	8	4	11	7	3	12	8	4	49.5	49.5	49.5	22.587
LEADING_AUTO - DO NOT CHANGE!	432	A0A125YZ64	5	A0A125YZ64_TOXGM	tr	Serine-threonine phosophatase 2C (PP2C)	Toxoplasma gondii (strain ATCC 50611 / Me49)	TGME49_231850	331	4	na	1	A0A125YZ64	A0A125YZ64	A0A125YZ64		A0A125YZ64	5	5	5			Serine-threonine phosophatase 2C (PP2C)	1	5	5	5	2	2	2	4	2	1	2	2	2	4	2	1	2	2	2	4	2	1	20.8	20.8	20.8	36.79
LEADING_AUTO - DO NOT CHANGE!	433	A0A125YZC1	3	A0A125YZC1_TOXGM	tr	Ubiquinol cytochrome c oxidoreductase, putative	Toxoplasma gondii (strain ATCC 50611 / Me49)	TGME49_320220	487	4	na	1	A0A125YZC1	A0A125YZC1	A0A125YZC1		A0A125YZC1	3	3	3			Ubiquinol cytochrome c oxidoreductase, putative	1	3	3	3	2	3	2	3	3	2	2	3	2	3	3	2	2	3	2	3	3	2	12.7	12.7	12.7	54.792
LEADING_AUTO - DO NOT CHANGE!	434	A0A125YZF0	1	A0A125YZF0_TOXGM	tr	Serine/threonine specific protein phosphatase	Toxoplasma gondii (strain ATCC 50611 / Me49)	TGME49_314430	479	4	na	1	A0A125YZF0	A0A125YZF0	A0A125YZF0		A0A125YZF0	1	1	1			Serine/threonine specific protein phosphatase	1	1	1	1	1	0	0	0	0	1	1	0	0	0	0	1	1	0	0	0	0	1	2.7	2.7	2.7	53.793
LEADING_AUTO - DO NOT CHANGE!	435	A0A125YZH2	3	A0A125YZH2_TOXGM	tr	Protein phosphatase 2C domain-containing protein	Toxoplasma gondii (strain ATCC 50611 / Me49)	TGME49_270320	538	4	na	1	A0A125YZH2	A0A125YZH2	A0A125YZH2		A0A125YZH2	3	3	3			Protein phosphatase 2C domain-containing protein	1	3	3	3	1	1	1	0	2	3	1	1	1	0	2	3	1	1	1	0	2	3	8.6	8.6	8.6	58.673
LEADING_AUTO - DO NOT CHANGE!	436	A0A125YZL1	2	A0A125YZL1_TOXGM	tr	Eukaryotic translation initiation factor, putative	Toxoplasma gondii (strain ATCC 50611 / Me49)	TGME49_257350	820	4	na	1	A0A125YZL1	A0A125YZL1	A0A125YZL1		A0A125YZL1	2	2	2			Eukaryotic translation initiation factor, putative	1	2	2	2	2	1	2	0	2	2	2	1	2	0	2	2	2	1	2	0	2	2	4.5	4.5	4.5	89.775
LEADING_AUTO - DO NOT CHANGE!	437	A0A125YZL8	17	A0A125YZL8_TOXGM	tr	Pyridine nucleotide-disulfide oxidoreductase domain-containing protein	Toxoplasma gondii (strain ATCC 50611 / Me49)	TGME49_207620	664	4	na	1	A0A125YZL8	A0A125YZL8	A0A125YZL8		A0A125YZL8	17	17	17			Pyridine nucleotide-disulfide oxidoreductase domain-containing protein	1	17	17	17	12	14	13	4	14	16	12	14	13	4	14	16	12	14	13	4	14	16	37.3	37.3	37.3	71.158
LEADING_AUTO - DO NOT CHANGE!	438	A0A125YZM4	4	A0A125YZM4_TOXGM	tr	NADP-specific glutamate dehydrogenase	Toxoplasma gondii (strain ATCC 50611 / Me49)	TGME49_293180	578	3	na	1	A0A125YZM4	A0A125YZM4	A0A125YZM4		A0A125YZM4	4	4	4			NADP-specific glutamate dehydrogenase	1	4	4	4	2	2	2	2	0	1	2	2	2	2	0	1	2	2	2	2	0	1	8.1	8.1	8.1	63.798
LEADING_AUTO - DO NOT CHANGE!	439	A0A125YZM9	32	A0A125YZM9_TOXGM	tr	40S ribosomal protein S3a	Toxoplasma gondii (strain ATCC 50611 / Me49)	RPS3A	259	3	na	1	A0A125YZM9	A0A125YZM9	A0A125YZM9		A0A125YZM9	32	32	32			40S ribosomal protein S3a	1	32	32	32	23	23	25	25	29	28	23	23	25	25	29	28	23	23	25	25	29	28	76.8	76.8	76.8	29.371
LEADING_AUTO - DO NOT CHANGE!	440	A0A125YZT1	10	A0A125YZT1_TOXGM	tr	Transport protein Sec24, putative	Toxoplasma gondii (strain ATCC 50611 / Me49)	TGME49_277000	1019	4	na	1	A0A125YZT1	A0A125YZT1	A0A125YZT1		A0A125YZT1	10	10	10			Transport protein Sec24, putative	1	10	10	10	3	5	5	3	7	6	3	5	5	3	7	6	3	5	5	3	7	6	15.8	15.8	15.8	108.03
LEADING_AUTO - DO NOT CHANGE!	441	A8MUV8	1	ZN727_HUMAN	sp	Putative zinc finger protein 727	Homo sapiens	ZNF727	499	5	4	1	A8MUV8	A8MUV8	A8MUV8		A8MUV8	1	1	1	Putative zinc finger protein 727	ZNF727	Putative zinc finger protein 727	1	1	1	1	0	1	0	0	0	0	0	1	0	0	0	0	0	1	0	0	0	0	3	3	3	57.971
LEADING_AUTO - DO NOT CHANGE!	442	B6KV60	14	RON2_TOXGM	sp	Rhoptry neck protein 2	Toxoplasma gondii (strain ATCC 50611 / Me49)	RON2	1479	1	na	1	B6KV60	B6KV60	B6KV60		B6KV60	14	14	14			Rhoptry neck protein 2	1	14	14	14	4	7	6	2	12	9	4	7	6	2	12	9	4	7	6	2	12	9	12.8	12.8	12.8	166.46
LEADING_AUTO - DO NOT CHANGE!	443	B6SEH8	1	ERVV1_HUMAN	sp	Endogenous retrovirus group V member 1 Env polyprotein	Homo sapiens	ERVV-1	477	2	2	1	B6SEH8	B6SEH8	B6SEH8		B6SEH8	1	1	1	Endogenous retrovirus group V member 1 Env polyprotein	ERVV-1	Endogenous retrovirus group V member 1 Env polyprotein	1	1	1	1	1	0	0	1	0	0	1	0	0	1	0	0	1	0	0	1	0	0	2.9	2.9	2.9	52.557
LEADING_AUTO - DO NOT CHANGE!	444	E9PAV3	2	NACAM_HUMAN	sp	Nascent polypeptide-associated complex subunit alpha, muscle-specific form	Homo sapiens	NACA	2078	1	3	1	E9PAV3	E9PAV3	E9PAV3		E9PAV3	2	2	2	Nascent polypeptide-associated complex subunit alpha, muscle-specific form	NACA	Nascent polypeptide-associated complex subunit alpha, muscle-specific form	1	2	2	2	0	2	2	0	1	0	0	2	2	0	1	0	0	2	2	0	1	0	1.4	1.4	1.4	205.42
Multi CONTAM_FPP	445	FPPCON_ENSBTAP00000011227	1	ENSEMBL_ENSBTAP00000011227	CON	Contaminant: Similar 66% to HV459_HUMAN Immunoglobulin heavy variable 4-59	Bos taurus	na	137	na	na	1	FPPCON_ENSBTAP00000011227		FPPCON_ENSBTAP00000011227	Potential contaminant	FPPCON_ENSBTAP00000011227	1	1	1			Contaminant: Similar 66% to HV459_HUMAN Immunoglobulin heavy variable 4-59	1	1	1	1	1	0	0	0	0	0	1	0	0	0	0	0	1	0	0	0	0	0	16.1	16.1	16.1	14.629
Multi CONTAM_FPP	446	FPPCON_ENSBTAP00000014147	4	ENSEMBL_ENSBTAP00000014147	CON	Contaminant: Similar 67% to LV140_HUMAN Immunoglobulin lambda variable 1-40	Bos taurus	na	113	na	na	1	FPPCON_ENSBTAP00000014147		FPPCON_ENSBTAP00000014147	Potential contaminant	FPPCON_ENSBTAP00000014147	4	4	4			Contaminant: Similar 67% to LV140_HUMAN Immunoglobulin lambda variable 1-40	1	4	4	4	4	0	0	4	0	1	4	0	0	4	0	1	4	0	0	4	0	1	40.7	40.7	40.7	11.756
Multi CONTAM_FPP	447	FPPCON_ENSBTAP00000024466	1	ENSEMBL_ENSBTAP00000024466	CON	Contaminant: Similar 66% to IGHG3_MOUSE Ig gamma-3 chain C region	Bos taurus	na	401	na	na	1	FPPCON_ENSBTAP00000024466		FPPCON_ENSBTAP00000024466	Potential contaminant	FPPCON_ENSBTAP00000024466	1	1	1			Contaminant: Similar 66% to IGHG3_MOUSE Ig gamma-3 chain C region	1	1	1	1	1	1	1	1	1	1	1	1	1	1	1	1	1	1	1	1	1	1	6.5	6.5	6.5	43.9
Multi CONTAM_FPP	448	FPPCON_P00761	11	TRYP_PIG	CON	Contaminant: Trypsin	Sus scrofa	na	231	1	na	1	FPPCON_P00761		FPPCON_P00761	Potential contaminant	FPPCON_P00761	11	11	11			Contaminant: Trypsin	1	11	11	11	9	8	10	8	9	11	9	8	10	8	9	11	9	8	10	8	9	11	58.9	58.9	58.9	24.409
Multi CONTAM_FPP	449	FPPCON_P02533	24	K1C14_HUMAN	CON	Contaminant: Keratin, type I cytoskeletal 14	Homo sapiens	KRT14	472	1	na	1	FPPCON_P02533;P02533;MQCON_P02533;FPPCON_Q6IFX2;P19012;FPPCON_Q61414;MQCON_A2A4G1;FPPCON_P19012;MQCON_P19012;FPPCON_Q9D312;FPPCON_P35900;P35900;Q99456;FPPCON_Q99456;Q92764;MQCON_Q15323;MQCON_Q14532;FPPCON_Q14532;FPPCON_O76013;FPPCON_O76014;FPPCON_Q15323;FPPCON_XP_986630;MQCON_Q92764;FPPCON_Q92764;MQCON_O76014;FPPCON_Q7Z3Y9;FPPCON_Q14525;O76014;FPPCON_O76015;MQCON_O76015;O76013;FPPCON_Q8N1A0;Q7Z3Y…		FPPCON_P02533;P02533;MQCON_P02533	Potential contaminant	FPPCON_P02533;P02533;MQCON_P02533	24;24;24;10;8;8;8;8;8;2;2;2;2;2;1;1;1;1;1;1;1;1;1;1;1;1;1;1;1;1;1;1;1;1;1;1;1;1;1;1	20;20;20;9;5;4;4;5;5;2;2;2;0;0;0;0;0;0;0;0;0;0;0;0;0;0;0;0;0;0;0;1;0;1;0;0;0;0;0;0	6;6;6;2;0;0;0;0;0;0;0;0;0;0;0;0;0;0;0;0;0;0;0;0;0;0;0;0;0;0;0;0;0;0;0;0;0;0;0;0	Keratin, type I cytoskeletal 14	KRT14	Contaminant: Keratin, type I cytoskeletal 14;Keratin, type I cytoskeletal 14;ContaminantMQ: Keratin, type I cytoskeletal 14	40	24	20	6	13	20	14	14	21	9	10	16	10	11	17	6	3	5	2	4	4	2	54	48.7	19.7	51.561
Multi CONTAM_FPP	450	FPPCON_P02535	11	K1C10_MOUSE	CON	Contaminant: Keratin, type I cytoskeletal 10	Mus musculus	Krt10	570	1	na	1	FPPCON_P02535;FPPCON_Q2M2I5;Q2M2I5		FPPCON_P02535	Potential contaminant	FPPCON_P02535	11;2;2	1;0;0	1;0;0			Contaminant: Keratin, type I cytoskeletal 10	3	11	1	1	4	11	9	7	11	9	0	1	0	0	1	0	0	1	0	0	1	0	16.8	3.3	3.3	57.769
Multi CONTAM_FPP	451	FPPCON_P02538	18	K2C6A_HUMAN	CON	Contaminant: Keratin, type II cytoskeletal 6A	Homo sapiens	KRT6A	564	1	na	1	FPPCON_P48668;FPPCON_P02538;P48668;P02538;MQCON_P04259;MQCON_O95678;FPPCON_O95678;O95678		FPPCON_P48668;FPPCON_P02538;P48668;P02538	Potential contaminant	FPPCON_P48668;FPPCON_P02538;P48668;P02538;MQCON_P04259	18;18;18;18;17;7;7;7	6;6;6;6;5;1;1;1	1;1;1;1;0;0;0;0	Keratin, type II cytoskeletal 6C;Keratin, type II cytoskeletal 6A	KRT6C;KRT6A	Contaminant: Keratin, type II cytoskeletal 6C;Contaminant: Keratin, type II cytoskeletal 6A;Keratin, type II cytoskeletal 6C;Keratin, type II cytoskeletal 6A;ContaminantMQ: Keratin, type II cytoskeletal 6B	8	18	6	1	5	14	12	8	18	8	1	6	5	2	6	1	0	1	1	0	1	0	31.6	15.1	3	60.024
[truncated: 714 more rows]
[truncated: 58 more columns]

## Sheet: proteinGroups
Protein IDs	Majority protein IDs	Peptide counts (all)	Peptide counts (razor+unique)	Peptide counts (unique)	Protein names	Gene names	Fasta headers	Number of proteins	Peptides	Razor + unique peptides	Unique peptides	Peptides C_1	Peptides C_2	Peptides C_3	Peptides ND11_1	Peptides ND11_2	Peptides ND11_3	Razor + unique peptides C_1	Razor + unique peptides C_2	Razor + unique peptides C_3	Razor + unique peptides ND11_1	Razor + unique peptides ND11_2	Razor + unique peptides ND11_3	Unique peptides C_1	Unique peptides C_2	Unique peptides C_3	Unique peptides ND11_1	Unique peptides ND11_2	Unique peptides ND11_3	Sequence coverage [%]	Unique + razor sequence coverage [%]	Unique sequence coverage [%]	Mol. weight [kDa]	Sequence length	Sequence lengths	Fraction average	Fraction 1	Fraction 2	Q-value	Score	Identification type C_1	Identification type C_2	Identification type C_3	Identification type ND11_1	Identification type ND11_2	Identification type ND11_3	Sequence coverage C_1 [%]	Sequence coverage C_2 [%]	Sequence coverage C_3 [%]
[truncated: 1,166 more rows]
[truncated: 42 more columns]
