# Supplementary material for: An apical membrane complex for triggering rhoptry exocytosis and invasion in Toxoplasma
Source: EMBO J. 2022 Oct 17;41(22):e111158. doi: 10.15252/embj.2022111158 (PMC9670195; doi:10.15252/embj.2022111158)
Supplement: Supplementary file 5 — Dataset EV3 [file EMBJ-41-e111158-s005.xlsx]

## Sheet: Export Perseus
Dataset EV3. Mass-spectrometry analysis of TgCRMPb. List of proteins co-purified with TgCRMPb-HA3.
T: Protein IDs	T: MatchGroup_AUTO	T: LEADING_CHECK	T: DESC_CHECK	T: GN_CHECK	C: Student's T-test significant	N: -Log Student's T-test p-value Intensity ND12_Intensity C	N: Student's T-test q-value Intensity ND12_Intensity C	N: Student's T-test Difference Intensity ND12_Intensity C	N: Student's T-test Test statistic Intensity ND12_Intensity C	Intensity C_1_Imp	Intensity C_2_Imp	Intensity C_3_Imp	Intensity ND12_1_Imp	Intensity ND12_2_Imp	Intensity ND12_3_Imp	Intensity C_1	Intensity C_2	Intensity C_3	Intensity ND12_1	Intensity ND12_2	Intensity ND12_3	LFQ intensity C_1	LFQ intensity C_2	LFQ intensity C_3	LFQ intensity ND12_1	LFQ intensity ND12_2	LFQ intensity ND12_3	C: OS_CHECK		N: Peptides	N: Razor + unique peptides	N: Unique peptides	N: Sequence coverage [%]	N: Mol. weight [kDa]	N: Q-value	N: Score	N: Intensity	N: MS/MS count	N: Peptides C_1	N: Peptides C_2	N: Peptides C_3	N: Peptides ND12_1	N: Peptides ND12_2	N: Peptides ND12_3	N: MS/MS count C_1	N: MS/MS count C_2	N: MS/MS count C_3	N: MS/MS count ND12_1	N: MS/MS count ND12_2
S8EWB4	S8EWB4	S8EWB4	Tetratricopeptide repeat-containing protein	TGME49_278630	Intensity ND12_Intensity C	4.29266	0	12.6933	16.0952	18.8958	17.548	17.8833	29.744	31.6319	31.031	NaN	17.548	NaN	29.744	31.6319	31.031	NaN	18.8534	NaN	25.8402	31.0292	30.7899	Toxoplasma gondii (strain ATCC 50611 / Me49)		51	51	51	61.6	106.36	0	323.31	6421300000	239	0	1	0	13	45	46	0	0	0	16	107
S8F7M3;S8GG84	S8F7M3	S8F7M3	Kringle domain-containing protein	TGME49_261080	Intensity ND12_Intensity C	5.70616	0	12.5635	31.3369	22.3963	22.0106	21.8305	34.1516	34.9734	34.803	22.3963	22.0106	21.8305	34.1516	34.9734	34.803	19.6638	19.5291	19.9887	33.4077	34.0767	34.279	Toxoplasma gondii (strain ATCC 50611 / Me49)		158	158	158	56.1	345.98	0	323.31	82803000000	1668	5	6	3	67	149	155	0	0	0	148	724
S8G8P0	S8G8P0	S8G8P0	GCC2 and GCC3 domain-containing protein	TGME49_292020	Intensity ND12_Intensity C	4.19789	0	12.2505	15.2697	23.5036	24.7463	22.3625	35.5646	35.756	36.0435	23.5036	24.7463	22.3625	35.5646	35.756	36.0435	20.4007	21.6886	20.4308	35.491	34.4244	35.0979	Toxoplasma gondii (strain ATCC 50611 / Me49)		305	305	305	52.9	817.09	0	323.31	179710000000	3606	14	25	12	159	273	297	0	0	0	427	1354
S8GBJ8	S8GBJ8	S8GBJ8	Nucleosome assembly protein (Nap) protein	TGME49_256060	Intensity ND12_Intensity C	3.86752	0	12.1794	12.8666	20.8541	18.7023	18.7389	30.6931	32.0512	32.0892	20.8541	NaN	18.7389	30.6931	32.0512	32.0892	20.4352	NaN	20.2371	27.5104	31.3628	31.8983	Toxoplasma gondii (strain ATCC 50611 / Me49)		42	42	42	60.8	89.464	0	323.31	10757000000	302	3	0	1	14	38	39	0	0	0	20	122
S8G9F5	S8G9F5	S8G9F5	Microneme protein MIC15	MIC15	Intensity ND12_Intensity C	3.79352	0	9.37455	12.0114	24.7768	24.5459	24.6312	32.7186	34.9858	34.3731	24.7768	24.5459	24.6312	32.7186	34.9858	34.3731	25.3368	24.6526	25.9358	32.9683	33.9393	33.8072	Toxoplasma gondii (strain ATCC 50611 / Me49)		112	112	112	48.2	319.97	0	323.31	63421000000	1117	11	18	22	44	103	106	4	2	1	98	513
S8F409	S8F409	S8F409	Thioredoxin domain-containing protein	TGME49_258826	Intensity ND12_Intensity C	3.94228	0	9.18609	12.9159	20.6233	18.8981	18.9929	28.4878	29.1787	28.406	NaN	NaN	18.9929	28.4878	29.1787	28.406	NaN	NaN	23.5209	26.7858	27.3794	28.9222	Toxoplasma gondii (strain ATCC 50611 / Me49)		26	26	26	34.5	111.84	0	323.31	1340300000	82	0	0	1	7	19	24	0	0	0	7	34
S8F262	S8F262	S8F262	Uncharacterized protein	TGME49_274050	Intensity ND12_Intensity C	3.15738	0	7.34119	8.3814	19.6917	22.0194	21.6401	27.8886	28.6887	28.7975	NaN	22.0194	21.6401	27.8886	28.6887	28.7975	NaN	23.5853	22.5331	26.1922	28.5952	28.5582	Toxoplasma gondii (strain ATCC 50611 / Me49)		16	16	16	53.6	34.835	0	323.31	1155200000	70	0	2	4	6	14	13	0	0	1	9	21
S8GGD3	S8GGD3	S8GGD3	Protein disulfide-isomerase domain-containing protein	TGME49_238040	Intensity ND12_Intensity C	2.12405	0.0394074	4.96528	4.53869	19.9503	18.5662	16.601	23.6283	22.9315	23.4536	19.9503	18.5662	NaN	23.6283	22.9315	23.4536	20.7054	19.9129	NaN	22.8622	21.174	22.0548	Toxoplasma gondii (strain ATCC 50611 / Me49)		5	5	5	12.4	152.76	0	31.126	33856000	10	1	1	0	2	3	4	1	0	0	1	2
S8GAM2	S8GAM2	S8GAM2	Thrombospondin type 1 domain-containing protein	TGME49_277910	Intensity ND12_Intensity C	2.39788	0.02575	4.67152	5.27868	29.1778	27.3609	27.0102	32.8306	33.0168	31.716	29.1778	27.3609	27.0102	32.8306	33.0168	31.716	29.207	28.3412	28.9095	31.8556	32.1392	31.1169	Toxoplasma gondii (strain ATCC 50611 / Me49)		51	51	51	38.5	134.4	0	323.31	20771000000	376	30	32	35	30	49	50	36	17	11	19	163
S8F4T2	S8F4T2	S8F4T2	Uncharacterized protein	TGME49_271390	Intensity ND12_Intensity C	2.32927	0.0354	3.88085	4.96913	23.5345	21.2141	22.2252	26.3731	25.9923	26.2508	23.5345	21.2141	22.2252	26.3731	25.9923	26.2508	23.818	22.2052	23.0957	25.733	25.5664	25.811	Toxoplasma gondii (strain ATCC 50611 / Me49)		7	7	7	24.7	39.332	0	51.475	253000000	27	2	1	3	3	6	7	2	1	2	2	9
A0A125YJ87	A0A125YJ87	A0A125YJ87	Uncharacterized protein	TGME49_246580	Intensity ND12_Intensity C	2.20036	0.03328	3.81982	4.61435	19.4767	19.0233	17.345	21.9796	22.247	23.0779	NaN	NaN	NaN	21.9796	22.247	23.0779	NaN	NaN	NaN	21.802	21.1677	23.0305	Toxoplasma gondii (strain ATCC 50611 / Me49)		5	5	5	26.1	42.82	0	30.375	17967000	7	0	0	0	1	4	4	0	0	0	1	2
P17066;P0DMV9;P0DMV8;P48741	P17066	P17066	Heat shock 70 kDa protein 6	HSPA6	Intensity ND12_Intensity C	3.07608	0	3.74008	7.26253	24.973	24.3912	23.8737	28.6541	28.062	27.742	24.973	24.3912	23.8737	28.6541	28.062	27.742	25.8279	25.9363	26.6823	27.1917	26.5424	27.0703	Homo sapiens		6	2	2	9.5	71.027	0	22.471	997440000	25	5	6	6	5	6	6	3	3	5	1	6
O95399	O95399	O95399	Urotensin-2	UTS2	Intensity ND12_Intensity C	3.34872	0	3.64064	8.21084	25.3431	24.6826	24.2845	28.1103	28.5471	28.5747	25.3431	24.6826	24.2845	28.1103	28.5471	28.5747	25.3933	25.2252	26.1424	26.9144	27.8135	28.1831	Homo sapiens		1	1	1	6.5	14.295	0.0050454	6.3709	1171700000	11	1	1	1	1	1	1	1	1	1	0	4
A0A125YNN5	A0A125YNN5	A0A125YNN5	ARM repeats containing protein	TGME49_261440	Intensity ND12_Intensity C	2.39812	0.0324211	3.54734	5.09685	18.483	20.1493	19.7481	22.3724	23.4077	23.2423	NaN	20.1493	19.7481	22.3724	23.4077	23.2423	NaN	21.2118	21.3034	22.2495	22.785	22.6264	Toxoplasma gondii (strain ATCC 50611 / Me49)		3	3	3	17.2	30.509	0	20.033	28524000	4	0	1	1	1	2	3	0	0	0	0	2
A0A125YJG5	A0A125YJG5	A0A125YJG5	Chaperonin protein BiP	TGME49_311720	Intensity ND12_Intensity C	2.71266	0	3.44106	5.97708	29.6586	29.799	28.3139	32.749	32.7418	32.6038	29.6586	29.799	28.3139	32.749	32.7418	32.6038	29.4643	29.4739	29.6729	31.7911	31.9202	32.2344	Toxoplasma gondii (strain ATCC 50611 / Me49)		46	46	41	57.8	73.252	0	323.31	23043000000	622	24	34	31	24	45	44	45	64	30	42	227
S8GIU7	S8GIU7	S8GIU7	Ribosomal protein L15, putative	TGME49_253800	Intensity ND12_Intensity C	2.39312	0.0307826	2.57675	4.82282	24.645	23.511	24.3201	26.4088	27.2792	26.5183	24.645	23.511	24.3201	26.4088	27.2792	26.5183	25.6587	24.3286	24.3762	26.5702	26.212	25.8176	Toxoplasma gondii (strain ATCC 50611 / Me49)		15	15	15	19.4	70.892	0	109	407220000	35	5	6	11	6	13	13	4	0	1	2	15
A0A125YTV0	A0A125YTV0	A0A125YTV0	Ribosome assembly factor mrt4	TGME49_255320	Intensity ND12_Intensity C	2.30237	0.0458571	2.27479	4.49525	22.1193	21.3699	21.971	23.8146	23.7076	24.7624	22.1193	21.3699	21.971	23.8146	23.7076	24.7624	22.4856	22.0507	22.2444	23.2392	23.5247	24.4819	Toxoplasma gondii (strain ATCC 50611 / Me49)		6	6	6	38.6	25.866	0	38.662	68290000	15	2	1	1	2	3	6	2	0	2	0	3
S8GK08	S8GK08	S8GK08	Uncharacterized protein	TGME49_297900	Intensity ND12_Intensity C	2.24407	0.046	2.21017	4.33825	22.5434	21.8299	21.8161	23.8803	24.9325	24.0072	22.5434	21.8299	21.8161	23.8803	24.9325	24.0072	22.7859	22.78	23.4368	23.5328	23.9365	23.431	Toxoplasma gondii (strain ATCC 50611 / Me49)		9	9	9	15.7	82.719	0	58.044	77857000	13	2	4	5	2	8	8	1	0	0	0	9
S8FF75	S8FF75	S8FF75	ATP-dependent RNA helicase DDX1, putative	TGME49_207430	Intensity ND12_Intensity C	3.91252	0	2.20124	8.83907	20.4151	20.5891	20.1139	22.6059	22.4682	22.6477	20.4151	20.5891	20.1139	22.6059	22.4682	22.6477	21.1522	21.6214	21.7802	21.9161	21.5835	21.5792	Toxoplasma gondii (strain ATCC 50611 / Me49)		4	4	4	7.3	82.791	0	23.279	22867000	6	1	2	2	1	3	4	1	0	0	0	1
S8F548	S8F548	S8F548	Peptidylprolyl isomerase	TGME49_283850	Intensity ND12_Intensity C	2.61506	0.0337143	1.78855	4.93348	21.4771	21.7007	21.8372	23.5627	23.0018	23.8163	21.4771	21.7007	21.8372	23.5627	23.0018	23.8163	22.4894	22.2478	23.1423	22.2803	22.5806	23.5206	Toxoplasma gondii (strain ATCC 50611 / Me49)		5	5	5	13.5	55.589	0	31.071	45634000	7	1	2	2	2	3	3	1	0	0	0	3
A0A125YYD4	A0A125YYD4	A0A125YYD4	Myosin light chain MLC1	TGME49_257680	Intensity ND12_Intensity C	2.7018	0.0342222	1.77013	5.11091	22.3056	22.6273	22.5693	24.3548	24.6127	23.845	22.3056	22.6273	22.5693	24.3548	24.6127	23.845	22.8078	23.4135	22.417	23.9478	23.5953	23.2582	Toxoplasma gondii (strain ATCC 50611 / Me49)		3	3	3	17.4	24.124	0	18.933	80064000	9	1	1	3	1	2	3	1	0	3	0	3
A0A125YPA6	A0A125YPA6	A0A125YPA6	N-ethylmaleimide-sensitive fusion protein, putative	TGME49_318510	Intensity ND12_Intensity C	2.72988	0.0298824	1.76055	5.16537	22.9122	23.5858	22.8921	24.7372	24.9891	24.9453	22.9122	23.5858	22.8921	24.7372	24.9891	24.9453	23.3827	24.2679	24.4572	23.4968	24.6966	24.2536	Toxoplasma gondii (strain ATCC 50611 / Me49)		12	12	12	20.4	83.466	0	76.887	121840000	22	3	8	9	3	8	10	2	2	0	1	8
S8EZS1	S8EZS1	S8EZS1	Ribosomal protein RPS3	RPS3	Intensity ND12_Intensity C	4.09406	0	1.65173	8.23439	26.7262	26.8831	26.6992	28.3266	28.3512	28.586	26.7262	26.8831	26.6992	28.3266	28.3512	28.586	26.5868	26.9467	27.0479	27.4437	27.6362	27.9572	Toxoplasma gondii (strain ATCC 50611 / Me49)		14	11	11	52.2	28.736	0	172.88	1425700000	73	10	10	11	9	11	12	10	5	12	0	20
A0A125YMB6	A0A125YMB6	A0A125YMB6	Nicotinate phosphoribosyltransferase	TGME49_208530	Intensity ND12_Intensity C	2.65774	0.0321818	1.60925	4.87519	20.898	20.937	20.3102	22.453	22.4119	22.1081	20.898	20.937	20.3102	22.453	22.4119	22.1081	21.3823	22.0704	21.6788	21.794	20.8564	20.7834	Toxoplasma gondii (strain ATCC 50611 / Me49)		3	3	3	5.8	65.58	0	17.621	21104000	6	1	1	2	1	2	3	1	0	0	0	2
A0A125YIL1	A0A125YIL1	A0A125YIL1	Rhoptry protein ROP13	ROP13	Intensity ND12_Intensity C	2.67472	0.0295	1.48361	4.78698	25.2778	25.5949	25.3527	27.0981	26.5191	27.0591	25.2778	25.5949	25.3527	27.0981	26.5191	27.0591	25.7337	25.4463	25.8246	26.981	25.3798	26.5085	Toxoplasma gondii (strain ATCC 50611 / Me49)		8	8	8	19.8	44.802	0	318.53	513860000	33	3	3	5	3	4	8	5	4	4	1	6
P15880	P15880	P15880	40S ribosomal protein S2	RPS2	Intensity ND12_Intensity C	2.25002	0.0409231	-2.86106	-4.5556	24.8873	25.7375	25.1353	22.9805	22.7193	21.477	24.8873	25.7375	25.1353	22.9805	22.7193	21.477	24.6192	25.7411	26.0791	22.7339	22.4972	22.844	Homo sapiens		7	6	6	28	31.324	0	42.768	141930000	15	5	6	5	3	4	2	3	6	5	0	0
P62701;Q8TD47;P22090	P62701	P62701	40S ribosomal protein S4, X isoform	RPS4X	Intensity ND12_Intensity C	3.09231	0	-3.51163	-7.22758	30.5548	31.1124	30.4834	27.7133	27.3179	26.5845	30.5548	31.1124	30.4834	27.7133	27.3179	26.5845	30.2958	31.3331	31.2239	26.6915	26.775	26.7282	Homo sapiens		21	21	21	66.5	29.597	0	323.31	5887900000	160	18	19	18	15	16	14	34	60	43	1	12
P63244	P63244	P63244	Receptor of activated protein C kinase 1	RACK1	Intensity ND12_Intensity C	2.16461	0.0442759	-3.51681	-4.47585	26.6948	27.7432	27.2633	24.7877	23.7064	22.6568	26.6948	27.7432	27.2633	24.7877	23.7064	22.6568	26.6618	27.6702	28.1286	24.0956	23.7126	23.4064	Homo sapiens		13	13	13	59.3	35.076	0	275.14	543650000	52	8	12	13	4	4	3	11	20	17	0	2
P61247	P61247	P61247	40S ribosomal protein S3a	RPS3A	Intensity ND12_Intensity C	3.10451	0	-4.22641	-7.53331	29.3481	30.692	29.8121	25.5117	26.2019	25.4594	29.3481	30.692	29.8121	25.5117	26.2019	25.4594	28.8946	30.9053	30.5188	25.0494	25.8008	26.0038	Homo sapiens		21	21	21	67.8	29.945	0	323.31	3531700000	125	17	20	17	9	11	9	29	53	35	0	5
O43491;Q9Y2J2;Q9H4G0	O43491	O43491	Band 4.1-like protein 2	EPB41L2	Intensity ND12_Intensity C	3.32369	0	-4.50973	-8.48129	23.6383	24.6079	24.0169	18.9995	20.1306	19.604	23.6383	24.6079	24.0169	18.9995	20.1306	NaN	23.002	24.2928	25.378	19.2891	19.3864	NaN	Homo sapiens		7	7	7	8	112.59	0	174.31	57274000	13	3	5	5	1	1	0	1	5	7	0	0
S8EN05	S8EN05	S8EN05	DEAD/DEAH box RNA helicase family protein	TGME49_219200		1.18931	0.209236	4.92095	2.40623	20.1113	20.1777	18.6247	20.8657	26.9969	25.8138	NaN	20.1777	18.6247	20.8657	26.9969	25.8138	NaN	22.2478	20.612	20.2309	26.83	23.0445	Toxoplasma gondii (strain ATCC 50611 / Me49)		6	6	6	7.6	107.35	0	36.052	196410000	8	0	2	1	1	6	4	0	0	0	0	8
S8GVA6	S8GVA6	S8GVA6	Protein SDA1	TGME49_294430		1.89763	0.0850811	4.75661	3.94244	22.8172	20.0723	20.4878	25.052	27.281	25.3142	22.8172	20.0723	20.4878	25.052	27.281	25.3142	23.1928	21.5441	22.7273	23.263	26.6077	25.131	Toxoplasma gondii (strain ATCC 50611 / Me49)		15	15	15	20.5	100.12	0	110.6	249550000	41	2	2	4	3	13	10	2	2	0	0	24
A0A125YP48	A0A125YP48	A0A125YP48	Rhoptry protein ROP1	ROP1		1.59886	0.110954	4.56397	3.23973	29.7059	25.2906	27.4609	31.6366	32.6257	31.887	29.7059	25.2906	27.4609	31.6366	32.6257	31.887	28.6501	26.0467	28.4956	29.0006	32.2202	32.0705	Toxoplasma gondii (strain ATCC 50611 / Me49)		4	4	4	4	47.994	0	45.564	15039000000	36	3	4	3	3	4	4	11	0	2	0	15
S8GMD6	S8GMD6	S8GMD6	CMGC kinase, CK2 family	TGME49_263070		1.45588	0.13722	4.17774	2.91647	19.3089	19.9693	17.4356	20.9335	24.5252	23.7883	19.3089	19.9693	NaN	20.9335	24.5252	23.7883	20.0346	20.6493	NaN	20.3317	24.295	23.2897	Toxoplasma gondii (strain ATCC 50611 / Me49)		7	7	7	17.4	59.824	0	42.995	42310000	9	1	1	0	2	5	7	0	0	0	0	4
S8EW47	S8EW47	S8EW47	RanBP2-type domain-containing protein	TGME49_251790		1.03841	0.239293	4.08721	2.09744	23.4188	21.8531	17.4494	25.6056	25.3155	24.0618	23.4188	21.8531	NaN	25.6056	25.3155	24.0618	23.8061	22.9012	NaN	24.5614	24.6718	23.5773	Toxoplasma gondii (strain ATCC 50611 / Me49)		4	4	4	17.5	36.126	0	32.013	125330000	13	2	1	0	2	4	4	3	1	0	0	6
S8GHL4	S8GHL4	S8GHL4	WD domain, G-beta repeat-containing protein	TGME49_289550		1.4901	0.12759	3.86975	2.97067	20.2132	19.9658	16.8217	22.5511	23.859	22.1999	20.2132	19.9658	NaN	22.5511	23.859	22.1999	20.9066	21.0268	NaN	21.5503	23.08	21.4825	Toxoplasma gondii (strain ATCC 50611 / Me49)		5	5	5	12.6	57.271	0	30.846	28417000	8	1	2	0	2	4	3	1	0	0	0	4
A0A125YR23	A0A125YR23	A0A125YR23	Uncharacterized protein	TGME49_258850		1.44619	0.130682	3.84986	2.87947	25.3055	25.5411	23.0323	27.9825	30.3004	27.1455	25.3055	25.5411	23.0323	27.9825	30.3004	27.1455	26.3615	26.4424	24.4462	28.1492	29.3107	26.8926	Toxoplasma gondii (strain ATCC 50611 / Me49)		18	18	18	40.9	32.75	0	288.7	1834800000	48	6	4	4	6	17	12	5	4	0	2	29
A0A125YNL3	A0A125YNL3	A0A125YNL3	Uncharacterized protein	TGME49_315610		0.527008	0.438238	3.76512	1.16075	25.4746	25.2367	16.1584	27.1917	26.1713	24.802	25.4746	25.2367	NaN	27.1917	26.1713	24.802	25.3489	25.0127	NaN	26.517	25.4284	24.7064	Toxoplasma gondii (strain ATCC 50611 / Me49)		4	4	4	24.1	15.971	0	46.317	344270000	15	3	3	0	2	3	2	3	4	0	0	4
S8F9T2	S8F9T2	S8F9T2	Protein kinase, putative	TGME49_281675		1.45649	0.130759	3.6371	2.88775	18.1814	19.4461	16.5484	20.1784	22.8973	22.0115	18.1814	NaN	NaN	20.1784	22.8973	22.0115	18.484	NaN	NaN	19.2026	22.2421	21.9752	Toxoplasma gondii (strain ATCC 50611 / Me49)		2	2	2	6.5	192.82	0	12.269	13524000	3	1	0	0	1	2	2	0	0	0	0	2
S8GTQ9;S8FZ59	S8GTQ9	S8GTQ9	Uncharacterized protein	TGME49_220950		0.778056	0.310163	3.59882	1.61228	24.2931	20.3081	17.6073	26.0304	23.8994	23.0752	24.2931	20.3081	17.6073	26.0304	23.8994	23.0752	24.4776	21.9693	20.8749	24.2797	23.3805	23.2275	Toxoplasma gondii (strain ATCC 50611 / Me49)		3	3	3	18.5	38.555	0	25.761	115080000	14	3	1	1	3	2	2	5	1	0	1	4
A0A125YMN8	A0A125YMN8	A0A125YMN8	Helicase associated domain (Ha2) protein	TGME49_318440		0.997712	0.255528	3.59034	2.00818	24.5929	19.7639	21.3156	26.8008	25.8995	23.7431	24.5929	19.7639	21.3156	26.8008	25.8995	23.7431	25.2042	22.1001	24.0018	25.0211	24.7958	23.8697	Toxoplasma gondii (strain ATCC 50611 / Me49)		19	19	19	12.3	236.96	0	123.94	222350000	34	9	1	4	12	15	9	9	0	0	3	16
A0A125YU22	A0A125YU22	A0A125YU22	Actin-related protein ARP1	ARP1		0.998814	0.255661	3.57347	2.00966	21.7195	19.2095	16.0724	23.334	22.2944	22.0933	21.7195	NaN	NaN	23.334	22.2944	22.0933	21.704	NaN	NaN	22.0517	21.8397	22.1957	Toxoplasma gondii (strain ATCC 50611 / Me49)		1	1	1	4.7	42.346	0.0040775	6.4228	23645000	1	1	0	0	1	1	1	0	0	0	0	0
S8F6X6	S8F6X6	S8F6X6	Ribosome biogenesis GTP-binding protein YsxC protein	TGME49_257390		1.122	0.220082	3.56485	2.23617	22.1232	19.5445	18.963	25.4365	24.2855	21.6034	22.1232	NaN	18.963	25.4365	24.2855	21.6034	21.5628	NaN	22.4764	23.9043	23.8053	22.0885	Toxoplasma gondii (strain ATCC 50611 / Me49)		5	5	5	4.4	178.25	0	34.298	74123000	7	3	0	1	3	3	2	2	0	0	1	3
S8GHD8	S8GHD8	S8GHD8	Dense granule protein GRA12	GRA12		1.03107	0.246228	3.46324	2.06482	23.1082	20.1593	18.7159	24.3836	25.5442	22.4453	23.1082	20.1593	18.7159	24.3836	25.5442	22.4453	23.7893	20.7027	20.4144	22.4478	25.0357	21.7976	Toxoplasma gondii (strain ATCC 50611 / Me49)		5	5	5	22.9	47.922	0	52.102	87173000	14	2	2	1	2	5	2	1	1	0	1	10
A0A125YW58	A0A125YW58	A0A125YW58	Glucose-6-phosphate 1-dehydrogenase	TGME49_278830		1.74137	0.107451	3.40026	3.46687	21.261	21.0068	19.0901	24.5221	24.2818	22.7547	21.261	21.0068	19.0901	24.5221	24.2818	22.7547	NaN	21.8587	21.2418	23.4343	23.5689	22.0245	Toxoplasma gondii (strain ATCC 50611 / Me49)		6	6	6	10.1	98.279	0	67.338	56744000	10	1	1	1	2	5	3	1	0	0	2	5
A0A125YTR3	A0A125YTR3	A0A125YTR3	Phosphate carrier, putative	TGME49_278990		0.565037	0.413741	3.37002	1.22587	26.1286	24.442	17.8532	27.7402	25.7125	25.0812	26.1286	24.442	NaN	27.7402	25.7125	25.0812	25.8326	24.7725	NaN	26.6328	25.1549	25.1946	Toxoplasma gondii (strain ATCC 50611 / Me49)		6	6	6	16.1	53.093	0	40.458	410840000	23	5	5	0	5	5	5	5	2	0	3	7
A0A125YRU2	A0A125YRU2	A0A125YRU2	Myosin F	TGME49_278870		1.73201	0.110231	3.35732	3.44204	21.7621	23.7029	22.6096	25.0153	27.3079	25.8234	21.7621	23.7029	22.6096	25.0153	27.3079	25.8234	21.8852	24.1935	23.9309	24.4	26.62	25.5826	Toxoplasma gondii (strain ATCC 50611 / Me49)		26	26	26	21.3	216.4	0	186.84	283050000	46	3	9	11	2	22	19	1	2	0	1	24
S8FC61	S8FC61	S8FC61	Uncharacterized protein	TGME49_213910		1.35008	0.159725	3.29009	2.6548	21.266	19.6773	17.5378	23.3865	22.8308	22.134	21.266	19.6773	NaN	23.3865	22.8308	22.134	21.6406	20.8814	NaN	22.4416	22.0079	21.6868	Toxoplasma gondii (strain ATCC 50611 / Me49)		3	3	3	12.9	43.684	0	16.998	26389000	4	1	1	0	1	3	2	0	0	0	0	3
A0A125YNA9;O95478	A0A125YNA9	A0A125YNA9	Ribosome biogenesis protein NSA2, putative	TGME49_242800		1.4468	0.133609	3.17125	2.83531	26.239	22.9653	25.1264	28.2882	28.2824	27.2738	26.239	22.9653	25.1264	28.2882	28.2824	27.2738	26.7414	24.1935	25.8206	27.5353	27.3357	27.0972	Toxoplasma gondii (strain ATCC 50611 / Me49)		11	11	11	47.3	30.152	0	323.31	940570000	53	5	5	7	4	10	9	7	3	5	2	20
S8G6A2	S8G6A2	S8G6A2	IWS1 transcription factor, putative	TGME49_227560		1.11245	0.231114	3.14912	2.20033	22.9301	23.5753	19.9347	24.4184	26.717	24.7521	22.9301	23.5753	19.9347	24.4184	26.717	24.7521	23.2631	24.1182	23.0412	23.4033	25.9924	23.3156	Toxoplasma gondii (strain ATCC 50611 / Me49)		8	8	8	27.1	54.331	0	314.64	182480000	27	2	3	2	1	6	8	2	2	0	0	14
A0A125YSM2	A0A125YSM2	A0A125YSM2	Uncharacterized protein	TGME49_312950		1.36884	0.158586	3.02928	2.67242	24.9595	21.4003	22.9176	26.2296	26.1442	25.9914	24.9595	21.4003	22.9176	26.2296	26.1442	25.9914	25.015	21.7378	23.573	24.2757	25.9068	25.9583	Toxoplasma gondii (strain ATCC 50611 / Me49)		7	7	7	21.7	53.485	0	99.481	262880000	23	5	1	4	5	5	6	6	0	1	3	4
S8GK81	S8GK81	S8GK81	cAMP-dependent protein kinase	TGME49_209985		1.06925	0.245258	3.009	2.11504	29.1661	25.5217	25.1162	29.9706	29.8501	29.0103	29.1661	25.5217	25.1162	29.9706	29.8501	29.0103	29.2023	26.4437	26.8693	28.3094	29.2214	28.3454	Toxoplasma gondii (strain ATCC 50611 / Me49)		20	20	17	45.4	61.798	0	323.31	3247600000	171	19	14	12	18	18	17	45	7	6	3	64
S8GJK5	S8GJK5	S8GJK5	Brix domain-containing protein	TGME49_222000		1.35118	0.161829	2.95374	2.63274	23.4488	22.6085	20.1497	24.8943	25.5126	24.6613	23.4488	22.6085	20.1497	24.8943	25.5126	24.6613	23.9745	23.2146	22.4343	23.9043	24.5942	24.1308	Toxoplasma gondii (strain ATCC 50611 / Me49)		7	7	7	17.2	58.521	0	43.279	124600000	21	3	3	1	3	6	5	3	3	0	0	9
A0A125YRG7	A0A125YRG7	A0A125YRG7	WD domain, G-beta repeat-containing protein	TGME49_311870		1.10922	0.23552	2.9314	2.18313	19.4784	19.3761	18.3517	23.4408	22.9195	19.6402	NaN	NaN	NaN	23.4408	22.9195	19.6402	NaN	NaN	NaN	22.027	21.8859	21.307	Toxoplasma gondii (strain ATCC 50611 / Me49)		4	4	4	13.3	59.643	0	23.262	20136000	4	0	0	0	1	3	2	0	0	0	0	3
S8F7N5	S8F7N5	S8F7N5	Polo kinase	TGME49_252500		0.760313	0.320422	2.91845	1.56448	22.3402	19.3484	17.2292	24.152	22.6826	20.8385	22.3402	NaN	17.2292	24.152	22.6826	20.8385	22.297	NaN	20.3251	23.0124	21.5981	20.7831	Toxoplasma gondii (strain ATCC 50611 / Me49)		3	3	3	6.2	76.893	0	20.03	32711000	8	2	0	1	2	3	2	3	0	0	1	3
S8ERP6	S8ERP6	S8ERP6	Uncharacterized protein	TGME49_246730		2.05564	0.0728485	2.91318	4.10372	23.2327	22.1547	22.2328	25.0158	26.4537	24.8902	23.2327	22.1547	22.2328	25.0158	26.4537	24.8902	23.1496	22.9479	21.8601	23.6431	26.0879	24.3222	Toxoplasma gondii (strain ATCC 50611 / Me49)		8	8	8	26.6	39.975	0	67.857	176380000	18	3	2	4	3	5	7	2	1	0	0	7
S8GF98	S8GF98	S8GF98	Nuclear transport factor 2 (Ntf2) domain-containing protein	TGME49_243960		0.603205	0.402429	2.87491	1.28637	22.4876	20.6913	15.9435	24.1575	22.4116	21.1781	22.4876	20.6913	NaN	24.1575	22.4116	21.1781	22.4602	22.1411	NaN	22.6183	21.798	20.7051	Toxoplasma gondii (strain ATCC 50611 / Me49)		3	3	3	5.6	84.195	0	21.66	34238000	9	2	1	0	2	3	2	3	2	0	0	2
S8EXR4	S8EXR4	S8EXR4	Dual specificity phosphatase, catalytic domain-containing protein	TGME49_268770		1.33572	0.171402	2.82684	2.59311	24.4492	24.4775	22.1911	25.492	27.6915	26.4148	24.4492	24.4775	22.1911	25.492	27.6915	26.4148	25.1799	24.4212	24.6494	24.7549	26.9053	25.8321	Toxoplasma gondii (strain ATCC 50611 / Me49)		17	17	17	27.5	100.11	0	158.08	404460000	49	5	11	5	4	17	14	6	1	2	1	28
S8G8X0	S8G8X0	S8G8X0	Uncharacterized protein	TGME49_217410		1.52162	0.133383	2.7986	2.94754	21.034	21.7196	20.1176	23.0259	23.0626	25.1785	21.034	21.7196	20.1176	23.0259	23.0626	25.1785	23.4296	24.0303	22.8258	23.4057	23.3196	20.7521	Toxoplasma gondii (strain ATCC 50611 / Me49)		4	4	4	9.6	93.272	0	24.068	62013000	7	1	2	2	1	3	4	1	1	0	0	4
S8GNG8	S8GNG8	S8GNG8	GNL3L/Grn1 GTPase	TGME49_203490		1.95327	0.0838974	2.79239	3.84785	26.0387	27.038	26.3598	28.2886	30.1985	29.3265	26.0387	27.038	26.3598	28.2886	30.1985	29.3265	26.119	27.8035	28.342	27.4909	29.2973	28.7411	Toxoplasma gondii (strain ATCC 50611 / Me49)		29	29	29	49	76.488	0	323.31	2526100000	214	10	16	19	10	26	28	11	24	14	5	84
S8GJ92	S8GJ92	S8GJ92	Uncharacterized protein	TGME49_275860		0.573556	0.414894	2.7461	1.23101	23.1378	20.9098	17.4863	25.8699	22.5814	21.3207	23.1378	20.9098	NaN	25.8699	22.5814	21.3207	22.9162	23.189	NaN	23.9895	23.0425	21.8468	Toxoplasma gondii (strain ATCC 50611 / Me49)		4	4	4	20.6	43.159	0	29.782	81419000	7	2	1	0	3	2	2	2	0	0	1	2
A0A125YQ18	A0A125YQ18	A0A125YQ18	Tetratricopeptide repeat-containing protein	TGME49_255340		1.06927	0.241481	2.73881	2.1005	22.6016	20.7947	19.4708	24.5664	24.4022	22.1149	22.6016	20.7947	19.4708	24.5664	24.4022	22.1149	22.401	21.9296	21.9204	23.0597	23.7842	21.8099	Toxoplasma gondii (strain ATCC 50611 / Me49)		7	7	7	8.6	185.66	0	42.738	60467000	12	3	1	1	3	6	2	3	1	0	0	7
A0A125YIC2	A0A125YIC2	A0A125YIC2	Sarco/endoplasmic reticulum Ca2+-ATPase	TGME49_230420		1.18827	0.216896	2.73588	2.31392	19.0207	22.2654	22.1584	23.594	24.2614	23.7968	NaN	22.2654	22.1584	23.594	24.2614	23.7968	NaN	22.8216	23.338	23.7537	23.5126	22.9646	Toxoplasma gondii (strain ATCC 50611 / Me49)		7	7	7	8.4	118.88	0	44.478	57068000	12	0	5	5	1	6	6	0	1	0	1	5
S8EYG2	S8EYG2	S8EYG2	Uncharacterized protein	TGME49_270960		1.35972	0.163811	2.7056	2.62739	26.9629	26.7069	24.3193	29.1574	29.0329	27.9156	26.9629	26.7069	24.3193	29.1574	29.0329	27.9156	26.9851	27.0664	26.684	28.23	28.1556	27.3719	Toxoplasma gondii (strain ATCC 50611 / Me49)		38	38	38	37.7	138.43	0	323.31	1662500000	121	16	26	18	14	33	32	18	16	1	6	46
A0A125YIG5	A0A125YIG5	A0A125YIG5	Glutathione s-transferase, n-terminal domain containing protein	TGME49_306030		1.97085	0.0861053	2.68706	3.86592	24.1659	23.2052	22.2364	26.2043	25.9715	25.493	24.1659	23.2052	22.2364	26.2043	25.9715	25.493	24.4632	23.1089	23.2874	25.7231	25.0017	25.1746	Toxoplasma gondii (strain ATCC 50611 / Me49)		9	9	9	32.1	37.831	0	66.652	223770000	25	3	5	4	4	6	7	3	2	1	2	7
S8GUJ9	S8GUJ9	S8GUJ9	Uncharacterized protein	TGME49_210095		1.09314	0.244519	2.68563	2.13972	23.6923	20.5091	20.0731	23.7981	24.4286	24.1048	23.6923	20.5091	20.0731	23.7981	24.4286	24.1048	23.022	21.3702	22.0835	22.008	23.4565	22.6435	Toxoplasma gondii (strain ATCC 50611 / Me49)		3	1	1	7	42.747	0	39.043	71359000	11	3	2	2	3	3	3	3	1	0	0	3
A0A125YG07	A0A125YG07	A0A125YG07	RNA recognition motif-containing protein	TGME49_217540		0.88219	0.287702	2.68061	1.7689	20.12	20.184	16.6706	20.8059	23.2911	20.9194	NaN	20.184	NaN	20.8059	23.2911	20.9194	NaN	20.3934	NaN	21.1247	22.4161	21.3229	Toxoplasma gondii (strain ATCC 50611 / Me49)		2	2	2	6.8	38.104	0.0012077	11.402	15271000	3	0	2	0	1	2	1	0	0	0	0	2
S8ENK1	S8ENK1	S8ENK1	3'-5' exonuclease domain-containing protein	TGME49_246970		0.713731	0.357037	2.66924	1.47565	16.9684	20.0255	18.2818	18.1743	22.4404	22.6687	16.9684	20.0255	18.2818	18.1743	22.4404	22.6687	18.8912	20.7684	20.4569	18.9017	22.3063	21.2023	Toxoplasma gondii (strain ATCC 50611 / Me49)		3	3	3	2.6	146.18	0	16.929	14169000	3	1	2	1	1	3	3	0	0	0	0	3
A0A125YQN0	A0A125YQN0	A0A125YQN0	Alveolin domain containing intermediate filament IMC12	IMC12		0.593665	0.404866	2.64323	1.2645	22.3071	20.7832	16.585	23.7838	23.301	20.5203	22.3071	20.7832	NaN	23.7838	23.301	20.5203	22.4059	21.3318	NaN	22.9634	22.1386	NaN	Toxoplasma gondii (strain ATCC 50611 / Me49)		3	3	3	14.1	29.762	0	18.774	33275000	5	1	1	0	1	2	1	1	1	0	0	2
A0A125YX45;S8EZT9	A0A125YX45	A0A125YX45	Cell division protein CDC48CY	CDC48CY		1.74912	0.104571	2.63441	3.38303	22.0601	22.6533	20.7739	24.8999	24.8075	23.683	22.0601	22.6533	20.7739	24.8999	24.8075	23.683	22.8846	23.128	23.0327	24.0538	23.4525	23.1506	Toxoplasma gondii (strain ATCC 50611 / Me49)		7	7	7	11	89.396	0	43.173	86901000	12	2	4	3	4	6	6	2	0	0	1	5
S8GKS3	S8GKS3	S8GKS3	Apical membrane antigen AMA1	TGME49_255260		1.69543	0.111032	2.63408	3.27313	19.6149	21.1067	18.7465	22.6334	22.5726	22.1643	19.6149	21.1067	18.7465	22.6334	22.5726	22.1643	20.743	21.3403	21.2179	20.8321	22.2034	21.3729	Toxoplasma gondii (strain ATCC 50611 / Me49)		2	2	2	6.3	63.02	0	12.571	20945000	3	1	2	1	2	2	2	0	0	0	1	2
S8G5F5	S8G5F5	S8G5F5	Importin-beta N-terminal domain-containing protein	TGME49_223540		1.058	0.245831	2.63386	2.0742	19.085	21.1628	17.5657	22.6498	22.1873	20.878	NaN	21.1628	NaN	22.6498	22.1873	20.878	NaN	21.2195	NaN	22.1892	20.862	21.0574	Toxoplasma gondii (strain ATCC 50611 / Me49)		2	2	2	2.3	122.22	0.0011891	11.292	15631000	3	0	2	0	1	2	1	0	0	0	1	2
A0A125YTJ1	A0A125YTJ1	A0A125YTJ1	Protein transport protein SEC23	TGME49_291680		1.92827	0.0818605	2.61809	3.75854	22.5999	22.8702	21.7383	25.8819	24.9933	24.1875	22.5999	22.8702	21.7383	25.8819	24.9933	24.1875	23.154	23.3723	23.6995	24.4872	24.1072	23.6258	Toxoplasma gondii (strain ATCC 50611 / Me49)		10	10	10	16.4	87.609	0	68.252	131860000	15	3	3	4	6	7	6	1	0	0	2	6
S8FBU7	S8FBU7	S8FBU7	Pre-rRNA-processing protein PNO1, putative	TGME49_220490		1.21838	0.208312	2.60813	2.35866	22.8398	19.531	21.1939	24.2543	23.9421	23.1928	22.8398	19.531	21.1939	24.2543	23.9421	23.1928	22.7268	21.2054	21.7173	23.7211	22.9142	22.947	Toxoplasma gondii (strain ATCC 50611 / Me49)		3	3	3	12.9	32.824	0	19.067	56379000	7	2	1	2	1	2	3	1	0	0	0	2
A0A125YQL1	A0A125YQL1	A0A125YQL1	Rhoptry protein ROP18	ROP18		1.27531	0.196915	2.57818	2.45947	26.9111	25.1823	24.059	28.0752	28.6958	27.116	26.9111	25.1823	24.059	28.0752	28.6958	27.116	26.8043	26.0325	25.0716	27.4966	27.7845	26.8125	Toxoplasma gondii (strain ATCC 50611 / Me49)		9	9	9	24.4	62.665	0	323.31	1044800000	52	7	5	4	6	9	8	9	6	1	2	22
A0A125YUG9;S8EU18	A0A125YUG9	A0A125YUG9	Microneme protein MIC3	MIC3		1.53879	0.1335	2.56692	2.95297	22.847	21.6642	20.9432	23.5892	25.3965	24.1694	22.847	21.6642	20.9432	23.5892	25.3965	24.1694	23.0917	22.2292	22.0924	22.7348	24.5379	24.3688	Toxoplasma gondii (strain ATCC 50611 / Me49)		4	4	4	14.1	40.528	0	41.151	88541000	10	2	1	1	2	4	3	2	0	0	1	4
A0A125YVK6	A0A125YVK6	A0A125YVK6	Helicase associated domain (Ha2) protein	TGME49_295070		1.50647	0.132279	2.56013	2.88978	20.0198	18.6091	18.3217	21.2452	22.6728	20.7131	20.0198	18.6091	18.3217	21.2452	22.6728	20.7131	20.2445	20.1679	20.4639	20.2648	21.5304	20.4046	Toxoplasma gondii (strain ATCC 50611 / Me49)		3	3	3	3.2	175.25	0	16.875	12682000	3	1	1	1	1	3	1	0	0	0	0	3
S8GE29	S8GE29	S8GE29	MI domain-containing protein	TGME49_235990		1.50861	0.133835	2.5559	2.89334	24.209	24.9235	23.8773	25.5039	27.917	27.2566	24.209	24.9235	23.8773	25.5039	27.917	27.2566	25.0613	25.8573	25.5521	24.5588	27.0474	26.8618	Toxoplasma gondii (strain ATCC 50611 / Me49)		26	26	26	25.5	137.72	0	295.96	527980000	69	4	7	12	5	16	22	5	5	0	1	26
A0A125YXK1	A0A125YXK1	A0A125YXK1	60S ribosomal protein L7-B, putative	TGME49_250730		1.59458	0.11776	2.54437	3.05854	21.782	23.5216	23.0506	24.4373	26.2233	25.3266	21.782	23.5216	23.0506	24.4373	26.2233	25.3266	22.2473	23.9743	23.5164	23.6729	25.6972	25.2587	Toxoplasma gondii (strain ATCC 50611 / Me49)		5	5	5	22.1	30.874	0	37.193	167480000	24	1	4	4	1	5	5	0	5	1	0	9
S8F1P4	S8F1P4	S8F1P4	3-ketoacyl-CoA reductase, putative	TGME49_271888		1.50044	0.129156	2.53978	2.87562	21.1819	22.2114	21.6841	23.0316	25.5355	24.1297	21.1819	22.2114	21.6841	23.0316	25.5355	24.1297	21.5691	22.6662	22.0463	22.656	24.8952	24.228	Toxoplasma gondii (strain ATCC 50611 / Me49)		10	10	10	41.2	37.518	0	62.698	86169000	23	1	3	2	2	9	8	1	1	1	0	10
A0A125YJN7	A0A125YJN7	A0A125YJN7	Ribosomal protein	RPL10A		2.09568	0.075125	2.52984	4.10751	22.6058	22.6479	21.2721	25.1006	24.7701	24.2448	22.6058	22.6479	21.2721	25.1006	24.7701	24.2448	22.8881	23.228	22.543	24.4638	23.9341	23.6426	Toxoplasma gondii (strain ATCC 50611 / Me49)		3	3	3	18.9	24.603	0	20.635	99956000	10	2	1	1	1	2	3	2	1	1	0	3
P06576	P06576	P06576	ATP synthase subunit beta, mitochondrial	ATP5F1B		0.585424	0.409325	2.52553	1.24717	20.6364	23.1576	16.6396	22.4237	23.312	22.2745	20.6364	23.1576	16.6396	22.4237	23.312	22.2745	NaN	23.3886	19.1574	NaN	22.8014	22.3364	Homo sapiens		7	4	4	19.1	56.559	0	25.171	32202000	12	2	5	2	2	6	6	1	3	0	0	5
S8F8L7;S8FBM1	S8F8L7;S8FBM1	S8F8L7	Kinase-like domain-containing protein	TGME49_321700		0.498372	0.447776	2.51723	1.09184	24.8019	20.9491	17.3469	22.6021	24.1637	23.8838	24.8019	20.9491	NaN	22.6021	24.1637	23.8838	24.7701	22.0731	NaN	21.9497	23.5194	23.5039	Toxoplasma gondii (strain ATCC 50611 / Me49)		2	1	1	12.3	29.773	0.0011364	8.2276	71913000	7	2	2	0	2	2	2	3	1	0	0	2
S8F8F0	S8F8F0	S8F8F0	Uncharacterized protein	TGME49_297760		1.32607	0.174491	2.51429	2.54615	28.0013	25.6029	25.7937	29.8274	28.7749	28.3384	28.0013	25.6029	25.7937	29.8274	28.7749	28.3384	27.8556	26.3452	26.7995	28.6979	28.3054	28.1375	Toxoplasma gondii (strain ATCC 50611 / Me49)		14	14	14	52	28.047	0	323.31	2129200000	85	11	10	11	12	12	14	16	7	10	4	21
S8F1T4	S8F1T4	S8F1T4	Rhoptry neck protein RON8	RON8		0.504627	0.448306	2.49791	1.10274	22.9156	23.1125	17.4786	24.0599	25.4002	21.5402	22.9156	23.1125	NaN	24.0599	25.4002	21.5402	23.0071	23.2424	NaN	22.7702	24.8345	22.1612	Toxoplasma gondii (strain ATCC 50611 / Me49)		12	12	12	5.3	328.9	0	77.989	81802000	17	4	8	0	3	12	3	3	0	0	0	14
A0A125YLN8	A0A125YLN8	A0A125YLN8	Splicing factor U2AF family SnRNP auxilary factor large subunit, RRM domain-containing protein	TGME49_319850		0.932071	0.280955	2.47508	1.84523	24.8263	21.1819	21.7242	26.0507	24.6492	24.4578	24.8263	21.1819	21.7242	26.0507	24.6492	24.4578	24.453	22.7442	22.758	24.3587	24.8588	24.492	Toxoplasma gondii (strain ATCC 50611 / Me49)		7	7	7	20.6	51.681	0	75.329	154450000	20	3	1	2	4	3	4	6	1	1	1	4
A0A125YTZ0	A0A125YTZ0	A0A125YTZ0	BING4CT (NUC141) domain-containing protein	TGME49_268640		0.713911	0.358465	2.47278	1.46951	27.6749	25.1859	23.6004	29.2361	28.7622	25.8812	27.6749	25.1859	23.6004	29.2361	28.7622	25.8812	27.3853	26.3208	26.2616	27.9973	27.8812	26.2589	Toxoplasma gondii (strain ATCC 50611 / Me49)		20	20	20	38.7	64.501	0	139.17	1414600000	48	12	11	11	12	13	10	17	1	2	2	19
S8GDR3	S8GDR3	S8GDR3	RNA helicase	TGME49_205540		1.33812	0.173622	2.46589	2.56314	27.9406	27.4229	25.651	29.2134	30.4586	28.7402	27.9406	27.4229	25.651	29.2134	30.4586	28.7402	28.0034	28.2054	27.7058	28.1249	29.56	28.3327	Toxoplasma gondii (strain ATCC 50611 / Me49)		35	35	35	37.1	116.58	0	323.31	3036500000	174	19	21	24	17	32	30	23	22	11	4	72
A0A125YRW4	A0A125YRW4	A0A125YRW4	Phosphorylase family protein	TGME49_310640		0.868299	0.292432	2.45836	1.73453	19.3432	21.1942	17.5028	23.3079	20.7289	21.3785	19.3432	21.1942	NaN	23.3079	20.7289	21.3785	19.5665	20.4776	NaN	22.7398	20.7763	20.4	Toxoplasma gondii (strain ATCC 50611 / Me49)		2	2	2	10.6	33.043	0	12.633	17913000	3	1	2	0	1	1	2	0	0	0	1	1
S8EYM0	S8EYM0	S8EYM0	Uncharacterized protein	TGME49_306195		1.07349	0.242255	2.4508	2.08911	23.1736	23.7705	24.2755	24.3397	27.8784	26.354	23.1736	23.7705	24.2755	24.3397	27.8784	26.354	23.9227	24.1553	25.0634	23.9352	27.1837	26.3665	Toxoplasma gondii (strain ATCC 50611 / Me49)		9	9	9	41.5	25.645	0	60.422	397810000	29	3	4	6	3	8	7	2	2	2	1	15
A0A125YXM8	A0A125YXM8	A0A125YXM8	RRM domain-containing protein	TGME49_208350		1.85614	0.09648	2.43787	3.56762	21.6344	20.8053	19.6692	22.9324	23.3669	23.1232	21.6344	20.8053	19.6692	22.9324	23.3669	23.1232	21.8046	21.6264	21.2947	21.9941	22.6268	22.8134	Toxoplasma gondii (strain ATCC 50611 / Me49)		4	4	4	17.3	40.043	0	24.978	33880000	6	2	1	1	1	2	3	1	0	0	0	2
A0A125YQU0	A0A125YQU0	A0A125YQU0	Ribosomal protein RPS18	RPS18		0.856447	0.296439	2.43373	1.71295	22.009	23.563	19.3034	23.1743	24.5094	24.4929	22.009	23.563	19.3034	23.1743	24.5094	24.4929	22.949	23.3458	21.4542	20.767	24.2626	24.4311	Toxoplasma gondii (strain ATCC 50611 / Me49)		4	4	4	28.2	17.722	0	39.936	74218000	12	2	2	1	2	2	3	2	1	0	0	5
A0A125YN45	A0A125YN45	A0A125YN45	Rhoptry protein ROP17	ROP17		1.09818	0.240637	2.42767	2.13057	31.5025	28.0747	29.7608	32.7464	31.645	32.2297	31.5025	28.0747	29.7608	32.7464	31.645	32.2297	31.1281	28.0998	30.3382	31.5828	31.1633	31.8895	Toxoplasma gondii (strain ATCC 50611 / Me49)		20	20	20	38	69.087	0	323.31	19834000000	515	17	13	14	16	18	19	94	35	41	40	120
A0A125YSN3	A0A125YSN3	A0A125YSN3	Uncharacterized protein	TGME49_209600		0.643117	0.386973	2.417	1.34511	20.7686	21.7357	16.3706	22.8244	21.6957	21.6058	20.7686	21.7357	NaN	22.8244	21.6957	21.6058	21.1821	21.8906	NaN	21.7504	21.4938	21.1167	Toxoplasma gondii (strain ATCC 50611 / Me49)		2	2	2	8.4	50.2	0.00123	11.498	19294000	2	1	1	0	1	1	2	0	0	0	0	0
S8GDA9	S8GDA9	S8GDA9	Uncharacterized protein	TGME49_263810		1.17811	0.218343	2.40622	2.26942	21.3872	19.8091	21.8699	24.4548	23.8174	22.0126	21.3872	NaN	21.8699	24.4548	23.8174	22.0126	22.1213	NaN	23.2363	23.0943	22.9462	21.5207	Toxoplasma gondii (strain ATCC 50611 / Me49)		2	2	2	19.7	23.635	0	16.826	48584000	6	1	1	1	2	2	2	1	1	0	0	2
S8F3F2	S8F3F2	S8F3F2	WD domain, G-beta repeat-containing protein	TGME49_201710		1.21028	0.216855	2.40404	2.32628	21.5053	23.81	22.2061	23.6431	25.4361	25.6543	21.5053	23.81	22.2061	23.6431	25.4361	25.6543	22.4466	24.4969	23.7796	23.0591	24.7577	25.143	Toxoplasma gondii (strain ATCC 50611 / Me49)		10	10	10	31.5	59.719	0	109.52	133830000	32	3	5	6	2	8	10	1	4	1	1	11
S8GUV1	S8GUV1	S8GUV1	ATP-dependent RNA helicase	TGME49_208540		0.990581	0.265185	2.39348	1.94124	22.5662	23.5595	21.1916	23.894	26.6346	23.9691	22.5662	23.5595	21.1916	23.894	26.6346	23.9691	22.903	23.8834	23.1317	23.1998	25.8958	23.896	Toxoplasma gondii (strain ATCC 50611 / Me49)		16	16	16	18.6	114.51	0	137.5	157170000	33	3	7	2	3	16	9	2	1	0	0	25
S8FAP9	S8FAP9	S8FAP9	DEAD/DEAH box helicase domain-containing protein	TGME49_253090		0.836009	0.299237	2.39216	1.67587	19.8991	19.2455	17.2269	22.153	22.3222	19.0728	19.8991	19.2455	NaN	22.153	22.3222	19.0728	20.1866	20.0585	NaN	20.9415	21.3693	19.5299	Toxoplasma gondii (strain ATCC 50611 / Me49)		3	3	3	5	122.31	0	18.446	12058000	5	1	2	0	1	3	1	1	0	0	0	4
A0A125YI35	A0A125YI35	A0A125YI35	Uncharacterized protein	TGME49_261620		0.429412	0.502108	2.3797	0.963676	19.1159	21.4816	21.3794	18.6497	26.0117	24.4547	NaN	21.4816	21.3794	18.6497	26.0117	24.4547	NaN	21.7084	21.9022	21.6115	25.2822	24.6439	Toxoplasma gondii (strain ATCC 50611 / Me49)		4	4	4	17.3	29.683	0	25.514	96715000	8	1	2	2	1	3	3	1	0	0	0	5
S8EYU6	S8EYU6	S8EYU6	Uncharacterized protein	TGME49_267740		0.513008	0.44464	2.37246	1.11516	24.5855	19.3466	19.2879	25.3007	21.8119	23.2249	24.5855	NaN	19.2879	25.3007	21.8119	23.2249	24.0794	NaN	22.4253	23.6489	NaN	23.9682	Toxoplasma gondii (strain ATCC 50611 / Me49)		5	5	5	32.4	37.033	0	41.386	80629000	7	3	0	1	3	2	2	2	0	0	1	2
S8F5W4	S8F5W4	S8F5W4	MRP-S28 domain-containing protein	TGME49_203620		1.94744	0.08	2.37094	3.74353	21.8119	21.0682	22.2542	23.5093	24.8667	23.8712	21.8119	21.0682	22.2542	23.5093	24.8667	23.8712	22.4378	22.0623	22.4385	22.8665	24.3473	23.6715	Toxoplasma gondii (strain ATCC 50611 / Me49)		3	3	3	5	63.756	0	17.162	68760000	5	1	1	3	1	3	3	1	0	0	0	2
S8F5Z1	S8F5Z1	S8F5Z1	IMP2_N domain-containing protein	TGME49_232280		1.99585	0.0849	2.36532	3.84504	22.7982	21.4632	22.7151	25.0888	24.8353	24.1483	22.7982	21.4632	22.7151	25.0888	24.8353	24.1483	23.7002	22.979	22.5026	24.6839	23.7024	23.3934	Toxoplasma gondii (strain ATCC 50611 / Me49)		7	7	7	31.3	30.179	0	46.598	101280000	13	2	2	6	2	6	6	2	0	0	1	5
A0A125YRU0	A0A125YRU0	A0A125YRU0	Lactamase_B domain-containing protein	TGME49_231150		1.66348	0.110882	2.3456	3.16117	21.0397	19.744	18.9551	22.6225	21.9051	22.2479	21.0397	NaN	18.9551	22.6225	21.9051	22.2479	21.4962	NaN	21.0651	21.1298	21.5948	21.2803	Toxoplasma gondii (strain ATCC 50611 / Me49)		4	4	4	10.6	73.266	0	22.762	18029000	4	1	0	2	2	2	3	1	0	0	0	2
A0A125YIM1	A0A125YIM1	A0A125YIM1	Eukaryotic translation initiation factor 3 subunit I	TGME49_289830		0.885171	0.286922	2.30438	1.75512	22.1951	22.1043	18.6871	22.567	23.7773	23.5553	22.1951	22.1043	18.6871	22.567	23.7773	23.5553	22.0054	22.9011	22.0341	22.4862	22.6455	22.8598	Toxoplasma gondii (strain ATCC 50611 / Me49)		4	4	4	18.8	37.766	0	25.241	42650000	12	1	2	2	1	2	4	1	3	1	0	4
A0A125YYC6	A0A125YYC6	A0A125YYC6	Uncharacterized protein	TGME49_216435		2.15825	0.0695484	2.30072	4.17965	27.0582	27.0822	27.3004	28.7284	30.2578	29.3568	27.0582	27.0822	27.3004	28.7284	30.2578	29.3568	27.3805	27.4778	27.7608	28.3853	29.4494	29.1366	Toxoplasma gondii (strain ATCC 50611 / Me49)		19	19	19	52	38.327	0	323.31	2863200000	167	10	13	16	11	18	18	8	16	18	5	62
S8G527	S8G527	S8G527	Myosin A	TGME49_235470		1.72643	0.112852	2.29611	3.27529	24.5649	25.273	23.8479	27.5636	26.9554	26.0552	24.5649	25.273	23.8479	27.5636	26.9554	26.0552	25.2852	25.742	25.4235	26.5544	25.9729	25.2801	Toxoplasma gondii (strain ATCC 50611 / Me49)		17	17	17	28.4	93.319	0	169.87	478690000	49	6	11	8	8	15	12	4	5	1	6	21
A0A125YHZ8	A0A125YHZ8	A0A125YHZ8	Heat shock protein 90, putative	TGME49_244560		1.95227	0.0831111	2.28864	3.7325	23.9994	25.1349	23.8493	25.9894	26.9604	26.8998	23.9994	25.1349	23.8493	25.9894	26.9604	26.8998	24.8243	25.2364	25.3028	25.3671	26.1768	26.5985	Toxoplasma gondii (strain ATCC 50611 / Me49)		20	20	19	26.3	96.822	0	235.95	391130000	50	6	11	11	4	17	15	6	5	2	0	17
S8FAP5	S8FAP5	S8FAP5	Valyl-tRNA synthetase	TGME49_253290		0.510112	0.446489	2.26355	1.10749	22.9457	22.6594	17.6762	25.0483	23.1525	21.8712	22.9457	22.6594	17.6762	25.0483	23.1525	21.8712	23.0825	23.2818	21.7306	23.5644	22.3783	21.5833	Toxoplasma gondii (strain ATCC 50611 / Me49)		3	3	3	4.6	125.05	0	19.893	62771000	7	1	3	1	1	2	2	1	2	0	0	3
A0A125YPG4	A0A125YPG4	A0A125YPG4	Methyltransferase	TGME49_260610		1.44605	0.150268	2.25378	2.73437	26.1522	24.9937	24.2154	28.1928	27.313	26.6168	26.1522	24.9937	24.2154	28.1928	27.313	26.6168	25.3471	25.2674	25.7238	26.3672	26.9847	26.6861	Toxoplasma gondii (strain ATCC 50611 / Me49)		6	6	6	20.6	41.528	0	192.26	703930000	38	4	5	4	4	5	6	4	5	4	1	13
A0A125YMN5	A0A125YMN5	A0A125YMN5	Dihydropteroate synthase	TGME49_259550		0.731697	0.354106	2.253	1.49138	21.9982	18.5612	19.9086	24.3529	21.8069	21.0672	21.9982	NaN	19.9086	24.3529	21.8069	21.0672	NaN	NaN	21.5168	NaN	21.2121	21.0004	Toxoplasma gondii (strain ATCC 50611 / Me49)		2	2	2	2.7	82.684	0.0011641	10.982	32466000	2	1	0	1	1	1	1	1	0	0	0	1
S8G6H2	S8G6H2	S8G6H2	Inner membrane complex protein IMC2A	IMC2A		0.737787	0.353031	2.24729	1.5015	24.2052	21.4352	19.8302	24.9711	24.209	23.0324	24.2052	21.4352	19.8302	24.9711	24.209	23.0324	24.3836	22.3087	21.4834	23.3902	23.7361	22.2294	Toxoplasma gondii (strain ATCC 50611 / Me49)		10	10	10	8.5	170.81	0	61.271	83970000	18	6	3	2	5	7	6	6	1	0	0	7
A0A125YL01	A0A125YL01	A0A125YL01	Acyltransferase domain-containing protein	TGME49_223910		1.20018	0.218735	2.24421	2.29265	21.5212	23.2938	20.4706	23.5813	24.6005	23.8364	21.5212	23.2938	20.4706	23.5813	24.6005	23.8364	23.0066	23.2818	22.4353	23.5039	23.5141	23.1638	Toxoplasma gondii (strain ATCC 50611 / Me49)		6	6	6	20.1	44.062	0	34.858	67715000	8	1	2	1	2	4	4	1	0	0	0	4
A0A125YWW4	A0A125YWW4	A0A125YWW4	Prohibitin	TGME49_233100		0.480579	0.459902	2.23152	1.05395	23.2263	19.4244	17.9339	24.9383	21.3398	21.0011	23.2263	NaN	NaN	24.9383	21.3398	21.0011	23.3846	NaN	NaN	23.5868	21.0319	NaN	Toxoplasma gondii (strain ATCC 50611 / Me49)		3	3	3	23.4	32.061	0	24.09	46715000	8	2	1	0	2	1	1	3	1	0	1	2
S8GJB7	S8GJB7	S8GJB7	Uncharacterized protein	TGME49_279100		0.696481	0.359274	2.2238	1.43007	24.7359	20.3569	21.5796	25.7348	23.7417	23.8673	24.7359	20.3569	21.5796	25.7348	23.7417	23.8673	24.3408	23.1706	23.0364	23.8721	23.8732	23.7501	Toxoplasma gondii (strain ATCC 50611 / Me49)		8	8	7	23.4	47.694	0	67.512	117590000	15	5	1	1	5	3	6	5	0	0	1	4
S8F6L0	S8F6L0	S8F6L0	ATPase, putative	TGME49_255350		1.1649	0.22166	2.22366	2.22901	23.7546	21.3467	21.0179	23.9081	24.7406	24.1414	23.7546	21.3467	21.0179	23.9081	24.7406	24.1414	24.1555	22.6701	22.71	22.3272	24.0439	23.2748	Toxoplasma gondii (strain ATCC 50611 / Me49)		8	8	8	19.2	71.993	0	86.614	81224000	14	3	2	3	2	4	7	2	0	0	1	4
S8F5C0	S8F5C0	S8F5C0	Hydrolase_4 domain-containing protein	TGME49_286580		2.0648	0.084	2.22321	3.95135	20.5253	21.0427	20.5795	23.4546	23.2828	22.0797	20.5253	21.0427	20.5795	23.4546	23.2828	22.0797	21.2667	21.7899	22.1228	22.8892	22.0355	21.2831	Toxoplasma gondii (strain ATCC 50611 / Me49)		4	4	4	5	107.24	0	24.588	31370000	8	1	2	3	1	4	4	1	0	0	0	3
S8G1N9	S8G1N9	S8G1N9	Uncharacterized protein	TGME49_299780		1.65231	0.106222	2.21861	3.11551	19.2856	19.6029	19.1165	22.6527	20.6077	21.4004	NaN	NaN	NaN	22.6527	20.6077	21.4004	NaN	NaN	NaN	21.5607	NaN	21.4404	Toxoplasma gondii (strain ATCC 50611 / Me49)		2	2	2	7.3	59.371	0	12.294	10960000	2	0	0	0	1	1	1	0	0	0	0	1
A0A125YX08	A0A125YX08	A0A125YX08	N-acyl-phosphatidylethanolamine-hydrolyzing phospholipase D family protein	TGME49_320490		0.814555	0.306551	2.2119	1.63004	26.7183	23.4326	22.9374	27.3218	25.8872	26.515	26.7183	23.4326	22.9374	27.3218	25.8872	26.515	26.3824	24.9153	25.3359	26.209	25.5086	25.8047	Toxoplasma gondii (strain ATCC 50611 / Me49)		20	20	20	29.5	126.22	0	148.58	455490000	61	13	6	8	10	11	15	19	2	0	0	13
A0A125YNQ1	A0A125YNQ1	A0A125YNQ1	ABC transporter transmembrane region domain-containing protein	TGME49_273360		0.178107	0.7398	2.20349	0.459095	28.5269	19.9426	17.2082	30.135	23.0835	19.0697	28.5269	NaN	17.2082	30.135	23.0835	19.0697	28.4387	NaN	NaN	NaN	NaN	NaN	Toxoplasma gondii (strain ATCC 50611 / Me49)		1	1	1	0.6	127.36	0.0095147	6.1101	1575500000	0	1	0	1	1	1	1	0	0	0	0	0
S8G6N7	S8G6N7	S8G6N7	Serine/threonine specific protein phosphatase	TGME49_304955		0.624221	0.396289	2.19196	1.30497	22.4477	20.1439	17.8207	23.2926	23.047	20.6485	22.4477	NaN	17.8207	23.2926	23.047	20.6485	21.9835	NaN	21.4482	21.9358	21.5715	21.8727	Toxoplasma gondii (strain ATCC 50611 / Me49)		3	3	3	1.3	303.84	0	17.402	26536000	4	2	0	1	2	2	1	2	0	0	0	2
S8FAG1	S8FAG1	S8FAG1	Uncharacterized protein	TGME49_241170		0.958122	0.28069	2.18959	1.8716	27.8574	26.9393	24.5977	29.1798	29.0255	27.7579	27.8574	26.9393	24.5977	29.1798	29.0255	27.7579	27.8928	27.2578	26.5366	28.01	28.1569	27.3535	Toxoplasma gondii (strain ATCC 50611 / Me49)		34	34	34	37.2	139.69	0	323.31	1778800000	145	19	19	17	20	30	28	29	11	5	8	57
A0A125YK22	A0A125YK22	A0A125YK22	RNA polymerase II associated Paf1 complex component PAF1	PAF1		1.21194	0.216207	2.18615	2.30695	20.4171	20.9486	19.9314	23.0952	23.694	21.0663	20.4171	20.9486	19.9314	23.0952	23.694	21.0663	21.2249	21.6977	21.7028	22.0033	22.6742	21.0562	Toxoplasma gondii (strain ATCC 50611 / Me49)		3	3	3	8.5	61.779	0	18.457	29151000	6	1	2	2	1	3	2	1	0	0	1	4
A0A125YNC3	A0A125YNC3	A0A125YNC3	Coatomer subunit gamma	TGME49_273370		0.911678	0.279868	2.18488	1.79264	19.6645	22.5737	20.103	22.295	24.2793	22.3217	19.6645	22.5737	20.103	22.295	24.2793	22.3217	21.8943	23.215	21.8215	22.6171	22.7766	21.3431	Toxoplasma gondii (strain ATCC 50611 / Me49)		5	5	5	6.7	112.29	0	31.294	38948000	9	1	4	2	1	5	3	0	3	0	0	5
A0A125YND7	A0A125YND7	A0A125YND7	Uncharacterized protein	TGME49_320760		1.64688	0.111351	2.17391	3.09619	26.3129	25.3268	25.4864	27.9432	28.7494	26.9553	26.3129	25.3268	25.4864	27.9432	28.7494	26.9553	26.3508	25.6881	26.175	27.3325	28.1242	26.5902	Toxoplasma gondii (strain ATCC 50611 / Me49)		15	15	15	41.2	39.389	0	278.06	1011900000	52	7	7	9	7	14	14	6	5	5	0	22
S8F089	S8F089	S8F089	Carbonyl reductase 1, putative	TGME49_290890		0.471649	0.466134	2.16454	1.03639	18.5219	23.0417	17.2137	23.578	21.0043	20.6887	18.5219	23.0417	NaN	23.578	21.0043	20.6887	18.8274	24.0883	NaN	20.2399	19.8303	20.343	Toxoplasma gondii (strain ATCC 50611 / Me49)		2	2	2	7	44.107	0	11.686	25327000	2	1	1	0	2	1	1	0	1	0	1	0
A0A125YFP1	A0A125YFP1	A0A125YFP1	60S acidic ribosomal protein P0	RPP0		0.870648	0.293797	2.1591	1.72169	25.8374	25.3987	23.2953	28.5185	26.898	25.5922	25.8374	25.3987	23.2953	28.5185	26.898	25.5922	25.9931	25.722	24.4189	27.2606	26.5496	25.3321	Toxoplasma gondii (strain ATCC 50611 / Me49)		9	9	9	41.7	34.157	0	77.819	674650000	41	7	5	3	8	7	6	7	5	3	2	16
A0A125YI48	A0A125YI48	A0A125YI48	FUSE-binding protein 2 / KH-type splicing regulatory protein	FUBP2		0.946965	0.28236	2.13332	1.84857	23.8994	23.8561	21.6186	26.0745	25.9134	23.7862	23.8994	23.8561	21.6186	26.0745	25.9134	23.7862	24.4301	24.4284	23.0544	25.4271	24.6219	22.9474	Toxoplasma gondii (strain ATCC 50611 / Me49)		15	15	15	23.2	100.09	0	171.12	182390000	32	6	7	6	5	13	8	5	4	0	3	16
A0A125YID0;O60684;P52294	A0A125YID0	A0A125YID0	Importin subunit alpha	TGME49_252290		1.94028	0.0875833	2.1326	3.66401	24.5893	23.8145	23.0927	26.3843	25.6847	25.8253	24.5893	23.8145	23.0927	26.3843	25.6847	25.8253	25.4279	24.7567	25.4542	24.0768	24.9173	24.8538	Toxoplasma gondii (strain ATCC 50611 / Me49)		10	10	10	29	59.36	0	68.974	249920000	30	3	5	6	4	7	9	4	1	2	0	9
A0A125YSQ4	A0A125YSQ4	A0A125YSQ4	Ribosomal protein RPL10	RPL10		0.379599	0.542087	2.12104	0.866778	25.0502	26.871	19.1107	25.5366	26.001	25.8575	25.0502	26.871	19.1107	25.5366	26.001	25.8575	24.9795	26.6566	21.6108	23.7587	25.2683	26.2241	Toxoplasma gondii (strain ATCC 50611 / Me49)		7	7	7	33.5	24.801	0	65.095	334670000	20	2	5	1	2	4	5	4	5	0	0	4
A0A125YU39	A0A125YU39	A0A125YU39	Uncharacterized protein	TGME49_312960		1.40418	0.163767	2.11341	2.63714	24.5493	25.2769	25.3983	25.9453	27.4837	28.1358	24.5493	25.2769	25.3983	25.9453	27.4837	28.1358	24.8845	25.4382	26.0389	25.4863	26.8174	27.7169	Toxoplasma gondii (strain ATCC 50611 / Me49)		10	10	10	49.8	26.701	0	314.21	656650000	74	5	7	10	4	10	10	7	6	11	0	20
A0A125YK14	A0A125YK14	A0A125YK14	Rhoptry kinase family protein ROP37 (Incomplete catalytic triad)	ROP37		1.01983	0.265283	2.1076	1.96954	28.0815	25.5341	25.8073	29.2392	28.9902	27.5162	28.0815	25.5341	25.8073	29.2392	28.9902	27.5162	27.8899	26.4801	26.7976	28.2269	28.3707	27.2003	Toxoplasma gondii (strain ATCC 50611 / Me49)		29	29	29	51.5	83.584	0	323.31	1750200000	137	21	13	18	22	26	22	23	7	11	12	52
S8F7Y7	S8F7Y7	S8F7Y7	Pre-rRNA-processing protein, putative	TGME49_221570		1.17722	0.2216	2.10284	2.23742	18.8599	20.1202	19.9456	20.501	23.0663	21.667	18.8599	NaN	19.9456	20.501	23.0663	21.667	NaN	NaN	NaN	NaN	NaN	21.7069	Toxoplasma gondii (strain ATCC 50611 / Me49)		2	2	2	6.3	39.213	0.0011696	11.049	15082000	1	1	0	1	1	2	1	0	0	0	0	1
A0A125YXS5	A0A125YXS5	A0A125YXS5	MYND finger domain-containing protein	TGME49_310850		1.81357	0.108444	2.09807	3.40103	22.7896	22.8089	21.4713	24.7162	24.7268	23.9211	22.7896	22.8089	21.4713	24.7162	24.7268	23.9211	23.219	23.1846	22.7845	24.2265	23.6504	23.303	Toxoplasma gondii (strain ATCC 50611 / Me49)		4	4	4	23.7	28.311	0	37.236	88718000	6	1	2	2	1	3	4	1	0	0	1	2
S8GFW2	S8GFW2	S8GFW2	Elongation factor Tu GTP binding domain-containing protein	TGME49_228250		1.61795	0.125211	2.09541	3.0254	23.7424	24.7282	23.733	25.4588	27.1108	25.9203	23.7424	24.7282	23.733	25.4588	27.1108	25.9203	24.6346	25.2204	25.8915	24.5744	26.092	25.2156	Toxoplasma gondii (strain ATCC 50611 / Me49)		20	20	20	28.8	122.28	0	152.09	310320000	64	6	12	14	6	18	19	6	6	1	1	31
S8EX63	S8EX63	S8EX63	Uncharacterized protein	TGME49_290700		0.865634	0.295739	2.08942	1.70871	21.462	18.9441	21.8752	21.8346	22.6559	24.059	21.462	NaN	21.8752	21.8346	22.6559	24.059	NaN	NaN	22.9954	NaN	22.8371	23.7163	Toxoplasma gondii (strain ATCC 50611 / Me49)		4	4	4	13.3	34.731	0	29.497	34561000	8	1	0	3	1	1	3	1	0	1	0	2
S8GKJ0	S8GKJ0	S8GKJ0	Anti-silencing protein, ASF1 family protein	TGME49_209140		0.673264	0.372717	2.08673	1.38469	21.5596	22.036	18.234	23.7029	23.1364	21.2505	21.5596	22.036	18.234	23.7029	23.1364	21.2505	21.5608	22.0086	21.0853	22.2956	22.6819	21.3525	Toxoplasma gondii (strain ATCC 50611 / Me49)		2	2	2	8.9	28.9	0	12.131	33070000	3	1	2	1	2	2	2	0	0	0	1	2
S8F0R8	S8F0R8	S8F0R8	Phosphatidylserine decarboxylase proenzyme, mitochondrial	TGME49_225550		1.67398	0.107718	2.08592	3.12888	23.581	21.7639	22.7774	25.1964	24.4803	24.7035	23.581	21.7639	22.7774	25.1964	24.4803	24.7035	23.9746	22.88	23.8615	23.8118	23.6792	24.4825	Toxoplasma gondii (strain ATCC 50611 / Me49)		7	7	7	25.3	48.394	0	45.638	112470000	15	2	2	3	3	5	6	2	0	1	1	3
S8ERS3	S8ERS3	S8ERS3	Rhoptry neck protein RON5	RON5		1.01487	0.264193	2.08162	1.95887	24.2218	23.4742	21.6669	26.0747	25.4624	24.0707	24.2218	23.4742	21.6669	26.0747	25.4624	24.0707	24.6999	23.6306	22.8187	25.2349	24.551	23.1446	Toxoplasma gondii (strain ATCC 50611 / Me49)		14	14	14	12.5	187.41	0	93.611	169080000	28	6	7	7	6	9	11	6	1	0	1	12
A0A125YR84	A0A125YR84	A0A125YR84	Uncharacterized protein	TGME49_309600		0.722076	0.357084	2.08104	1.46704	26.1047	24.1806	22.2931	27.4987	26.3383	24.9845	26.1047	24.1806	22.2931	27.4987	26.3383	24.9845	25.7042	25.304	24.7119	26.1806	25.5144	25.0653	Toxoplasma gondii (strain ATCC 50611 / Me49)		16	16	16	21.9	106.52	0	113.47	403990000	51	11	9	7	11	12	10	14	7	0	3	18
A0A125YUK0	A0A125YUK0	A0A125YUK0	Eukaryotic porin protein	TGME49_263300		1.23075	0.217569	2.08049	2.32717	26.7494	26.0566	25.1617	29.2373	27.9711	27.0009	26.7494	26.0566	25.1617	29.2373	27.9711	27.0009	26.7275	26.2207	26.093	28.2963	27.1556	26.8192	Toxoplasma gondii (strain ATCC 50611 / Me49)		13	13	13	57.6	31.352	0	203.51	1250400000	58	10	7	9	9	10	10	10	6	6	8	13
A0A125YT37	A0A125YT37	A0A125YT37	Uncharacterized protein	TGME49_308970		0.376851	0.543749	2.07103	0.860776	24.745	20.8199	18.0373	25.7472	22.0255	22.0426	24.745	20.8199	18.0373	25.7472	22.0255	22.0426	24.1561	22.4543	20.2104	24.4848	22.9064	22.2001	Toxoplasma gondii (strain ATCC 50611 / Me49)		5	5	5	22.2	38.239	0	32.188	95149000	10	3	1	1	4	1	2	3	1	0	2	2
A0A125YGE0	A0A125YGE0	A0A125YGE0	Eukaryotic initiation factor-3, subunit 5, putative	TGME49_228190		0.33675	0.568346	2.05872	0.784496	23.5397	21.958	17.3864	26.0105	23.0076	20.0422	23.5397	21.958	NaN	26.0105	23.0076	20.0422	23.2664	22.5257	NaN	24.5409	23.0392	22.385	Toxoplasma gondii (strain ATCC 50611 / Me49)		3	3	3	17.1	38.069	0	32.851	93378000	7	3	2	0	3	2	1	3	1	0	1	2
A0A125YP11	A0A125YP11	A0A125YP11	Microneme protein MIC4	MIC4		0.880665	0.291357	2.03843	1.73033	24.0266	23.5813	21.1615	25.508	25.6293	23.7473	24.0266	23.5813	21.1615	25.508	25.6293	23.7473	24.6187	23.4288	23.4768	24.8307	24.4563	22.946	Toxoplasma gondii (strain ATCC 50611 / Me49)		4	4	4	5.3	63.021	0	23.482	145690000	9	2	2	2	2	4	4	2	0	0	2	4
S8GUX4	S8GUX4	S8GUX4	Putative rRNA methyltransferase	TGME49_207990		2.13885	0.0707059	2.03284	4.04101	26.937	27.2127	26.7519	28.2875	29.5862	29.1264	26.937	27.2127	26.7519	28.2875	29.5862	29.1264	27.6611	27.6763	28.3572	27.9997	28.5826	28.5244	Toxoplasma gondii (strain ATCC 50611 / Me49)		34	34	34	40.3	109.46	0	323.31	2116700000	146	17	20	22	17	27	29	19	20	15	6	39
S8GNW3	S8GNW3	S8GNW3	Uncharacterized protein	TGME49_202200		1.68587	0.109257	2.02624	3.13748	30.5743	29.3659	28.7468	31.6911	31.6857	31.3888	30.5743	29.3659	28.7468	31.6911	31.6857	31.3888	30.9002	29.7846	30.42	30.7289	30.577	30.7566	Toxoplasma gondii (strain ATCC 50611 / Me49)		38	38	38	51.1	87.042	0	323.31	12474000000	401	27	27	24	25	34	33	73	56	32	17	118
S8GGT0	S8GGT0	S8GGT0	Glucosephosphate-mutase GPM1	GPM1		1.10398	0.242981	2.02545	2.10388	23.6218	22.7522	21.1843	25.3405	24.6291	23.6651	23.6218	22.7522	21.1843	25.3405	24.6291	23.6651	23.9693	23.8114	22.6704	23.8893	23.5256	23.5374	Toxoplasma gondii (strain ATCC 50611 / Me49)		6	6	6	16.5	70.586	0	38.161	104090000	13	3	3	3	2	4	5	3	1	0	1	3
S8GEJ3	S8GEJ3	S8GEJ3	Uncharacterized protein	TGME49_212090		0.855068	0.299862	2.02044	1.68633	22.7131	22.855	20.2149	23.9441	25.1385	22.7616	22.7131	22.855	20.2149	23.9441	25.1385	22.7616	23.1852	23.3226	22.4459	22.9323	24.1731	22.6157	Toxoplasma gondii (strain ATCC 50611 / Me49)		6	6	6	14.1	70.184	0	40.293	75867000	13	3	4	3	3	5	3	2	1	0	1	6
A0A125YVR5	A0A125YVR5	A0A125YVR5	Uncharacterized protein	TGME49_211250		0.73469	0.355383	2.00966	1.48454	18.5773	22.4516	21.2667	22.2305	23.79	22.304	NaN	22.4516	21.2667	22.2305	23.79	22.304	NaN	22.6537	22.0075	22.5851	22.7968	22.2691	Toxoplasma gondii (strain ATCC 50611 / Me49)		2	2	2	14.9	28.568	0	15.884	32863000	6	0	1	1	1	2	1	0	1	0	1	2
S8EZK1	S8EZK1	S8EZK1	DEAD (Asp-Glu-Ala-Asp) box polypeptide 17	DDX17		1.02311	0.264519	2.00557	1.96572	24.5167	21.8973	22.058	24.2868	25.5063	24.6956	24.5167	21.8973	22.058	24.2868	25.5063	24.6956	24.6111	23.034	23.7107	23.2043	24.7295	24.344	Toxoplasma gondii (strain ATCC 50611 / Me49)		9	9	9	21.3	59.967	0	56.262	127580000	24	6	3	6	3	7	7	5	0	0	0	10
S8GGL3	S8GGL3	S8GGL3	Coatomer subunit beta	TGME49_266990		1.04215	0.258983	2.0025	1.99733	23.4522	23.7442	21.3867	25.4052	25.3493	23.8361	23.4522	23.7442	21.3867	25.4052	25.3493	23.8361	24.24	23.7944	23.6103	24.7276	24.3625	22.3086	Toxoplasma gondii (strain ATCC 50611 / Me49)		11	11	11	14.6	121.95	0	69.875	130420000	25	5	6	3	4	9	7	6	2	2	1	11
S8G550	S8G550	S8G550	Uncharacterized protein	TGME49_235160		0.819959	0.305976	1.99499	1.62609	18.3115	21.6211	19.7754	21.3604	23.0842	21.2485	NaN	21.6211	19.7754	21.3604	23.0842	21.2485	NaN	21.8821	21.5726	21.6406	21.9915	21.2135	Toxoplasma gondii (strain ATCC 50611 / Me49)		3	3	3	3.7	168.3	0	20.005	18200000	3	0	1	1	1	3	1	0	0	0	0	3
P50454	P50454	P50454	Serpin H1	SERPINH1		0.400572	0.524315	1.98662	0.903266	23.0675	19.8563	16.2455	22.94	20.4323	21.7569	23.0675	19.8563	NaN	22.94	20.4323	21.7569	22.5158	21.5826	NaN	21.3161	21.4938	21.3543	Homo sapiens		3	3	3	9.6	46.44	0	19.29	22745000	4	2	1	0	2	1	3	2	0	0	0	0
S8EY47	S8EY47	S8EY47	Crooked neck family 1 protein isoform 2, putative	TGME49_269200		0.426669	0.507703	1.96374	0.950502	23.2595	20.7381	18.0838	25.117	22.0283	20.8274	23.2595	20.7381	18.0838	25.117	22.0283	20.8274	22.7912	22.1371	21.4373	22.9996	22.7575	21.8055	Toxoplasma gondii (strain ATCC 50611 / Me49)		3	3	3	4.5	81.693	0	18.204	54596000	4	3	1	1	3	1	1	2	1	0	0	1
S8G8F6	S8G8F6	S8G8F6	Ubiquitin-activating enzyme E1 family protein	TGME49_290290		0.700094	0.36318	1.94618	1.42312	21.277	22.0477	18.6169	23.0627	23.5482	21.1693	21.277	22.0477	NaN	23.0627	23.5482	21.1693	NaN	22.3639	NaN	NaN	22.6684	22.0319	Toxoplasma gondii (strain ATCC 50611 / Me49)		8	8	8	9.5	119.81	0	45.993	30262000	8	1	5	0	1	7	2	1	0	0	0	7
S8EPV0	S8EPV0	S8EPV0	Toxoplasma gondii family A protein	TGME49_278330		0.484375	0.457968	1.93341	1.05305	20.4428	23.9312	18.901	21.5961	24.6714	22.8077	20.4428	23.9312	18.901	21.5961	24.6714	22.8077	20.1148	24.3689	20.2991	20.0938	24.4383	21.4804	Toxoplasma gondii (strain ATCC 50611 / Me49)		1	1	1	6.8	38.668	0.0010638	6.7683	55143000	5	1	1	1	1	1	1	0	3	0	0	2
B6KV60	B6KV60	B6KV60	Rhoptry neck protein 2	RON2		0.788888	0.320822	1.93028	1.57015	24.2307	23.6174	21.3184	25.5877	25.7791	23.5906	24.2307	23.6174	21.3184	25.5877	25.7791	23.5906	24.4187	24.7808	23.5037	24.2075	24.4536	23.1173	Toxoplasma gondii (strain ATCC 50611 / Me49)		11	11	11	9.1	166.46	0	70.168	155810000	27	6	6	4	5	9	7	6	4	0	1	13
S8ERE3	S8ERE3	S8ERE3	Proteasome 26S regulatory subunit	TGME49_313410		0.96942	0.278412	1.92861	1.86892	21.3688	22.7657	20.0842	23.4161	24.1897	22.3987	21.3688	22.7657	20.0842	23.4161	24.1897	22.3987	21.8647	23.2031	21.8677	22.8391	23.2202	22.0358	Toxoplasma gondii (strain ATCC 50611 / Me49)		6	6	6	9.5	117.71	0	37.547	46808000	12	1	3	3	1	5	4	1	2	0	0	5
S8F4S0	S8F4S0	S8F4S0	Trypsin domain-containing protein	TGME49_262920		1.05512	0.256409	1.92663	2.01113	25.9189	24.0211	23.406	26.9941	26.5191	25.6127	25.9189	24.0211	23.406	26.9941	26.5191	25.6127	25.8632	25.0721	25.3935	25.7194	25.7121	25.1942	Toxoplasma gondii (strain ATCC 50611 / Me49)		18	18	18	26.2	104.52	0	133.89	372730000	39	10	5	8	10	11	12	10	3	2	2	10
A0A125YMX5	A0A125YMX5	A0A125YMX5	Zinc knuckle domain-containing protein	TGME49_244840		0.993389	0.273938	1.9256	1.90838	26.2658	27.3559	25.6999	27.8931	29.8686	27.3367	26.2658	27.3559	25.6999	27.8931	29.8686	27.3367	26.7729	27.4996	26.8483	27.4889	28.7158	27.8913	Toxoplasma gondii (strain ATCC 50611 / Me49)		11	11	11	47.5	24.157	0	186.16	1706000000	73	7	10	10	7	11	9	9	10	7	4	29
S8GLC5	S8GLC5	S8GLC5	Heat shock protein 101, putative	TGME49_257990		0.693385	0.364993	1.90446	1.40964	22.0018	21.2974	18.0799	22.0712	23.02	22.0013	22.0018	21.2974	18.0799	22.0712	23.02	22.0013	22.2223	21.1584	21.4386	21.6236	21.4997	21.6351	Toxoplasma gondii (strain ATCC 50611 / Me49)		6	6	6	9.5	104.3	0	35.181	24164000	8	2	3	1	1	4	3	2	0	0	0	3
S8G9G0	S8G9G0	S8G9G0	Rhoptry metalloprotease toxolysin TLN1	TLN1		0.495901	0.456718	1.89439	1.07215	25.4377	23.9146	21.1567	26.7757	26.1922	23.2243	25.4377	23.9146	21.1567	26.7757	26.1922	23.2243	25.5771	24.1677	23.3981	25.6827	25.3676	22.9541	Toxoplasma gondii (strain ATCC 50611 / Me49)		14	14	14	11.3	182.01	0	86.132	264960000	21	6	7	3	6	11	6	7	0	0	1	10
S8EZC4	S8EZC4	S8EZC4	Uncharacterized protein	TGME49_215220		0.563268	0.425333	1.89354	1.18902	24.8041	19.932	22.7003	25.2925	23.635	24.1895	24.8041	19.932	22.7003	25.2925	23.635	24.1895	25.0564	22.7067	24.5614	23.523	23.288	23.1548	Toxoplasma gondii (strain ATCC 50611 / Me49)		4	4	4	21.1	68.629	0	32.508	110360000	11	4	1	2	4	2	2	4	0	1	0	2
S8GES5	S8GES5	S8GES5	Protein phosphatase 2C domain-containing protein	TGME49_201520		1.23853	0.217564	1.89209	2.31472	22.3745	23.4903	23.8105	23.9858	25.8084	25.5574	22.3745	23.4903	23.8105	23.9858	25.8084	25.5574	22.9735	23.9207	24.1865	23.6657	25.1404	25.6323	Toxoplasma gondii (strain ATCC 50611 / Me49)		9	9	5	30	42.094	0	64.554	156690000	21	1	4	5	1	7	9	1	1	2	0	7
A0A125YYP6	A0A125YYP6	A0A125YYP6	Heat shock protein	TGME49_251780		0.976896	0.281662	1.88624	1.8772	26.8612	26.3961	24.196	28.0362	28.1265	26.9493	26.8612	26.3961	24.196	28.0362	28.1265	26.9493	26.9816	26.8085	26.1722	27.12	27.2365	26.2676	Toxoplasma gondii (strain ATCC 50611 / Me49)		23	22	22	42.7	78.25	0	323.31	927320000	100	9	16	11	9	21	16	16	11	5	7	36
A0A125YMF8	A0A125YMF8	A0A125YMF8	Microneme protein MIC1	MIC1		0.330853	0.57067	1.88404	0.770458	23.8466	19.5033	16.6972	23.5866	22.2364	19.8763	23.8466	19.5033	NaN	23.5866	22.2364	19.8763	23.356	21.8187	NaN	21.5426	22.51	21.0723	Toxoplasma gondii (strain ATCC 50611 / Me49)		4	4	4	10.3	48.629	0	22.604	34329000	5	3	1	0	2	2	1	3	0	0	0	1
S8EYF4	S8EYF4	S8EYF4	Alpha-1,4 glucan phosphorylase	TGME49_310670		1.08929	0.245405	1.87977	2.06264	23.8741	23.5074	22.1681	25.962	25.3632	23.8636	23.8741	23.5074	22.1681	25.962	25.3632	23.8636	23.8918	23.7218	24.1297	25.0771	24.1327	23.9952	Toxoplasma gondii (strain ATCC 50611 / Me49)		16	16	16	29.1	105.54	0	96.394	155800000	28	8	7	5	6	10	6	3	2	1	4	13
A0A125YXC0	A0A125YXC0	A0A125YXC0	rRNA adenine N(6)-methyltransferase	TGME49_248200		1.48808	0.149708	1.87157	2.74207	23.7727	22.4766	23.9783	24.7378	25.1862	25.9184	23.7727	22.4766	23.9783	24.7378	25.1862	25.9184	23.2447	22.8757	24.3376	24.7874	25.1281	25.2364	Toxoplasma gondii (strain ATCC 50611 / Me49)		10	10	10	23.7	53.869	0	66.102	166270000	21	3	4	6	3	5	9	2	0	0	2	8
A2NJV5;A0A0A0MRZ7;A0A075B6S2;A0A0C4DH68;A0A075B6R9;A0A075B6S6;A0A075B6P5;A0A087WW87;P06310;P01615;P01614	A2NJV5;A0A0A0MRZ7;A0A075B6S2	A2NJV5	Immunoglobulin kappa variable 2-29	IGKV2-29		1.0554	0.256	1.86771	2.00498	25.3133	25.087	24.4882	26.5149	25.6402	28.3367	25.3133	25.087	24.4882	26.5149	25.6402	28.3367	25.4939	24.9989	24.9074	25.7764	24.4676	28.1757	Homo sapiens		2	2	2	16.7	13.085	0	49.412	588050000	18	1	1	2	1	2	2	2	4	2	0	2
A0A125YNP4	A0A125YNP4	A0A125YNP4	Uncharacterized protein	TGME49_312260		1.03443	0.266732	1.86197	1.96966	21.5061	22.3242	20.2548	23.3741	24.1684	22.1284	21.5061	22.3242	20.2548	23.3741	24.1684	22.1284	21.8572	22.8122	22.224	22.4068	23.2784	21.9169	Toxoplasma gondii (strain ATCC 50611 / Me49)		4	4	4	5.8	97.344	0	24.752	43793000	9	2	3	2	2	4	2	2	1	0	0	6
A0A125YYK6	A0A125YYK6	A0A125YYK6	Uncharacterized protein	TGME49_240060		1.27904	0.212161	1.84882	2.3766	25.9939	24.0904	24.3416	26.8888	27.0606	26.023	25.9939	24.0904	24.3416	26.8888	27.0606	26.023	26.404	24.3305	25.6831	26.0431	25.998	25.4968	Toxoplasma gondii (strain ATCC 50611 / Me49)		10	10	10	18.9	88.532	0	90.83	438370000	55	6	6	9	5	9	9	12	1	1	3	24
A0A125YS22	A0A125YS22	A0A125YS22	Diacylglycerol kinase catalytic domain-containing protein	TGME49_259830		0.838136	0.304382	1.8456	1.6453	21.4379	20.3922	18.1718	22.5001	21.6903	21.3482	21.4379	20.3922	18.1718	22.5001	21.6903	21.3482	NaN	20.7517	20.661	NaN	21.2788	20.4022	Toxoplasma gondii (strain ATCC 50611 / Me49)		2	2	2	4	69.588	0.0012034	11.375	16498000	3	1	1	1	1	1	2	1	0	0	0	1
A0A125YLJ4	A0A125YLJ4	A0A125YLJ4	14-3-3 protein	TGME49_263090		1.20217	0.222322	1.84495	2.24641	25.4245	23.9631	23.8039	27.2277	25.935	25.5637	25.4245	23.9631	23.8039	27.2277	25.935	25.5637	25.4681	24.5181	24.1108	26.4539	25.0181	25.2797	Toxoplasma gondii (strain ATCC 50611 / Me49)		6	6	6	25.1	37.173	0	61.428	346940000	28	4	4	5	4	5	5	4	3	2	3	7
S8EZ00	S8EZ00	S8EZ00	Uncharacterized protein	TGME49_273790		0.3572	0.556673	1.83953	0.819621	24.5397	20.8256	20.196	24.1642	20.6085	26.3073	24.5397	20.8256	20.196	24.1642	20.6085	26.3073	23.9707	24.9115	25.5085	23.2696	23.4665	23.019	Toxoplasma gondii (strain ATCC 50611 / Me49)		2	2	2	5.6	73.744	0	11.98	130880000	4	1	1	1	1	1	2	1	1	1	0	1
A0A125YT38	A0A125YT38	A0A125YT38	DEAD/DEAH box helicase family protein	TGME49_279330		0.718122	0.359509	1.82964	1.44642	18.7938	20.8326	18.8618	20.3876	23.2336	20.3558	18.7938	20.8326	18.8618	20.3876	23.2336	20.3558	18.9949	20.654	19.6993	19.4448	22.708	20.951	Toxoplasma gondii (strain ATCC 50611 / Me49)		3	3	3	9	51.648	0	33.643	15375000	4	1	1	1	1	3	1	0	0	0	0	3
A0A125YPR4;S8EU28;P23381	A0A125YPR4	A0A125YPR4	Tryptophanyl-tRNA synthetase (TrpRS2)	TGME49_288360		0.942185	0.2815	1.81786	1.81336	29.9967	28.6627	27.5079	31.4663	30.5764	29.5782	29.9967	28.6627	27.5079	31.4663	30.5764	29.5782	29.8755	29.3264	29.1982	30.2948	29.7245	29.108	Toxoplasma gondii (strain ATCC 50611 / Me49)		35	35	35	55.3	77.057	0	323.31	7056600000	242	25	23	26	24	28	30	42	32	15	11	72
A0A125YGZ7	A0A125YGZ7	A0A125YGZ7	Nucleolar protein, putative	TGME49_247470		1.45196	0.155446	1.80765	2.66511	25.8291	24.9153	23.8387	26.5763	26.7784	26.6513	25.8291	24.9153	23.8387	26.5763	26.7784	26.6513	26.0135	25.4722	25.8935	25.1369	25.9312	26.1569	Toxoplasma gondii (strain ATCC 50611 / Me49)		17	17	17	42.7	59.939	0	152.18	426820000	52	6	8	10	4	9	15	7	6	4	0	16
A0A125YZT1	A0A125YZT1	A0A125YZT1	Transport protein Sec24, putative	TGME49_277000		2.0298	0.0822128	1.7912	3.72051	22.995	22.9633	22.0177	24.2657	24.8624	24.2215	22.995	22.9633	22.0177	24.2657	24.8624	24.2215	23.8184	23.7197	23.536	23.7602	23.5427	23.2964	Toxoplasma gondii (strain ATCC 50611 / Me49)		6	6	6	10.7	108.03	0	45.769	91016000	20	3	4	4	3	6	5	2	2	0	0	11
A0A125YHR2	A0A125YHR2	A0A125YHR2	HEAT repeat-containing protein	TGME49_231600		0.490595	0.457221	1.78842	1.0593	25.6946	22.5286	22.0579	27.3642	24.5809	23.7012	25.6946	22.5286	22.0579	27.3642	24.5809	23.7012	25.2079	24.6892	24.0555	25.9309	24.3146	23.42	Toxoplasma gondii (strain ATCC 50611 / Me49)		15	15	15	17.1	128.09	0	98.621	276220000	30	13	4	6	10	7	8	11	3	0	4	7
P22695	P22695	P22695	Cytochrome b-c1 complex subunit 2, mitochondrial	UQCRC2		0.863604	0.298701	1.78367	1.68178	24.5677	23.078	22.4264	26.2083	23.7654	25.4495	24.5677	23.078	22.4264	26.2083	23.7654	25.4495	24.5641	23.9741	23.687	25.1512	23.5098	24.9456	Homo sapiens		8	8	8	27.2	48.442	0	56.845	176970000	25	4	2	3	5	4	8	5	1	0	1	3
A0A125YM67	A0A125YM67	A0A125YM67	Chaperonin cpn60, putative	TGME49_240600		0.313894	0.585554	1.78181	0.736108	24.6764	24.5182	18.3833	26.3258	23.7718	22.8257	24.6764	24.5182	NaN	26.3258	23.7718	22.8257	24.4463	25.1201	NaN	25.2222	22.6488	23.2431	Toxoplasma gondii (strain ATCC 50611 / Me49)		7	7	7	19.6	72.236	0	45.632	156710000	13	4	4	0	3	4	3	4	4	0	0	2
S8F2C1	S8F2C1	S8F2C1	Sof1 family domain-containing protein	TGME49_233410		0.677931	0.375536	1.78048	1.37681	20.7894	21.4327	20.6394	20.4014	23.7928	24.0087	20.7894	21.4327	20.6394	NaN	23.7928	24.0087	22.5978	22.281	22.6348	NaN	23.21	23.0873	Toxoplasma gondii (strain ATCC 50611 / Me49)		5	5	5	7.5	69.61	0	34.729	37688000	10	1	3	2	0	5	3	1	1	0	0	5
P36776	P36776	P36776	Lon protease homolog, mitochondrial	LONP1		0.357625	0.555375	1.76788	0.818939	21.3275	22.8162	16.3819	21.7991	23.1786	20.8516	21.3275	22.8162	NaN	21.7991	23.1786	20.8516	22.9339	22.9443	NaN	21.8407	21.0068	20.4032	Homo sapiens		4	4	4	6.5	106.49	0	24.258	25052000	6	1	4	0	1	4	3	1	3	0	0	2
S8F088	S8F088	S8F088	Transaldolase	TGME49_229360		0.545931	0.434765	1.76679	1.15411	24.7052	22.2349	21.1027	26.3396	23.755	23.2486	24.7052	22.2349	21.1027	26.3396	23.755	23.2486	24.3086	23.5026	23.2575	24.7819	23.6232	23.2539	Toxoplasma gondii (strain ATCC 50611 / Me49)		6	6	6	16.7	61.447	0	40.675	143580000	10	5	2	1	5	3	3	3	0	1	1	3
A0A125YVE3	A0A125YVE3	A0A125YVE3	Zn-finger, RING domain containing protein	TGME49_278490		0.833971	0.307818	1.76539	1.63188	23.202	20.3519	21.8077	24.0561	24.1197	22.4819	23.202	20.3519	21.8077	24.0561	24.1197	22.4819	23.3051	21.8163	22.0576	22.9968	23.3035	22.6114	Toxoplasma gondii (strain ATCC 50611 / Me49)		4	4	4	22.5	32.747	0	27.089	56188000	13	1	1	2	1	3	3	2	0	0	0	6
A0A125YSK8	A0A125YSK8	A0A125YSK8	DNA replication licensing factor MCM5, putative	TGME49_243920		1.20689	0.222278	1.76045	2.24117	22.8497	23.553	23.9718	24.0188	25.9111	25.7259	22.8497	23.553	23.9718	24.0188	25.9111	25.7259	24.4466	24.3324	25.2774	23.8031	25.2505	25.0949	Toxoplasma gondii (strain ATCC 50611 / Me49)		14	14	14	24.4	88.211	0	90.012	171910000	27	3	6	7	2	10	11	2	0	2	0	12
S8F2L2	S8F2L2	S8F2L2	U5 snRNP-associated subunit, putative	TGME49_205220		0.659976	0.388268	1.75744	1.34564	21.2132	19.495	18.343	22.4422	22.1758	19.7054	21.2132	NaN	18.343	22.4422	22.1758	19.7054	NaN	NaN	20.8367	NaN	20.8977	20.008	Toxoplasma gondii (strain ATCC 50611 / Me49)		3	3	3	5.1	122.77	0	18.177	14055000	4	1	0	1	1	2	1	1	0	0	0	2
S8G9U7	S8G9U7	S8G9U7	Protein disulfide isomerase-related protein (Provisional), putative	TGME49_249270		1.09489	0.243836	1.75512	2.05586	24.0966	23.3923	22.5056	26.1677	24.9845	24.1077	24.0966	23.3923	22.5056	26.1677	24.9845	24.1077	24.5078	23.3754	23.3109	25.2488	24.2332	23.6362	Toxoplasma gondii (strain ATCC 50611 / Me49)		6	6	6	15.7	59.94	0	40.23	161560000	11	3	2	3	3	3	5	2	0	0	1	3
S8F5F3	S8F5F3	S8F5F3	Calcium-dependent protein kinase CDPK2A	CDPK2A		2.08052	0.0838095	1.75202	3.80171	22.3692	22.087	21.3674	24.0539	23.351	23.6747	22.3692	22.087	21.3674	24.0539	23.351	23.6747	23.3294	22.3774	22.8973	23.3939	22.5198	22.4471	Toxoplasma gondii (strain ATCC 50611 / Me49)		6	6	6	10.6	86.377	0	36.753	54083000	11	3	3	4	3	4	5	3	0	0	0	3
A0A125YIS8	A0A125YIS8	A0A125YIS8	Myosin D	TGME49_263180		1.3338	0.196733	1.74932	2.4512	22.0326	23.78	22.1315	24.6412	24.6243	23.9265	22.0326	23.78	22.1315	24.6412	24.6243	23.9265	22.9659	23.9331	23.9252	24.3859	23.5722	22.9681	Toxoplasma gondii (strain ATCC 50611 / Me49)		8	8	8	14.2	91.051	0	55.983	91262000	17	2	5	4	3	7	6	2	2	1	1	8
S8GF93	S8GF93	S8GF93	Cof family hydrolase subfamily protein	TGME49_243910		1.25429	0.219212	1.74901	2.31801	20.6637	22.2041	22.8306	23.8572	23.6395	23.4487	20.6637	22.2041	22.8306	23.8572	23.6395	23.4487	22.1519	22.3874	23.11	23.6501	22.9498	22.9817	Toxoplasma gondii (strain ATCC 50611 / Me49)		5	5	5	19.8	40.718	0	40.02	53666000	9	1	3	3	2	3	4	0	0	0	1	4
A0A125YJY8	A0A125YJY8	A0A125YJY8	Membrane occupation and recognition nexus protein MORN1	MORN1		1.14695	0.242942	1.73844	2.13884	22.0057	22.7122	20.5465	23.7496	23.8702	22.8599	22.0057	22.7122	20.5465	23.7496	23.8702	22.8599	21.8824	23.081	21.4118	22.8158	23.4433	22.4926	Toxoplasma gondii (strain ATCC 50611 / Me49)		2	2	2	7.2	40.889	0	11.912	49665000	6	1	1	1	1	1	2	1	0	1	0	2
S8GFY7	S8GFY7	S8GFY7	Uncharacterized protein	TGME49_228630		1.03828	0.264946	1.73714	1.96106	26.2718	26.5972	24.5229	28.1346	27.8157	26.6531	26.2718	26.5972	24.5229	28.1346	27.8157	26.6531	26.5384	26.7761	25.4857	27.5235	26.862	26.19	Toxoplasma gondii (strain ATCC 50611 / Me49)		13	13	13	62.5	34.812	0	246.18	843120000	44	5	10	6	6	10	8	5	7	2	2	15
S8EZ45	S8EZ45	S8EZ45	Uncharacterized protein	TGME49_266400		1.00975	0.272933	1.73206	1.91404	21.0292	20.4077	19.6602	22.4992	23.0602	20.7339	21.0292	20.4077	19.6602	22.4992	23.0602	20.7339	21.4566	21.4267	20.9351	21.5567	22.0004	20.7448	Toxoplasma gondii (strain ATCC 50611 / Me49)		5	5	5	6.5	104.84	0	30.382	20778000	7	1	1	2	1	4	2	1	1	0	0	5
A0A125YGM1	A0A125YGM1	A0A125YGM1	Coatomer protein complex, subunit alpha, putative	TGME49_240650		1.07982	0.250851	1.72825	2.02754	24.1112	24.8912	23.0987	26.3894	26.2197	24.6768	24.1112	24.8912	23.0987	26.3894	26.2197	24.6768	25.0494	25.7799	23.4775	25.2438	25.1973	24.5314	Toxoplasma gondii (strain ATCC 50611 / Me49)		19	19	19	23.4	142.95	0	133.45	251090000	38	8	12	9	10	15	10	5	6	0	2	15
A0A125YNY5;S8EUC5;A0A2R8Y422	A0A125YNY5;S8EUC5	S8EUC5	Polyubiquitin UbC, putative	TGME49_219820		0.551835	0.438233	1.71864	1.16206	22.5434	19.5191	19.9201	20.4933	22.7411	23.9041	22.5434	19.5191	19.9201	NaN	22.7411	23.9041	22.8344	20.5745	21.7952	NaN	21.9445	23.4581	Toxoplasma gondii (strain ATCC 50611 / Me49)		4	1	1	36.4	14.685	0.0011587	10.266	30565000	6	2	3	4	1	4	4	1	0	0	0	2
S8GUE5	S8GUE5	S8GUE5	DEAD-family helicase	TGME49_298020		0.95507	0.280214	1.7136	1.82326	21.3977	19.8596	19.5182	22.8927	22.2033	20.8204	21.3977	NaN	19.5182	22.8927	22.2033	20.8204	21.4713	NaN	21.2676	21.5152	21.6405	20.675	Toxoplasma gondii (strain ATCC 50611 / Me49)		1	1	1	1.2	130.97	0.0010616	6.7412	17981000	2	1	0	1	1	1	1	1	0	0	0	1
A0A125YHH5	A0A125YHH5	A0A125YHH5	Splicing factor U2AF protein	TGME49_308920		0.901268	0.292633	1.71276	1.73617	26.5963	26.0375	24.5168	28.6736	27.005	26.6103	26.5963	26.0375	24.5168	28.6736	27.005	26.6103	27.0122	26.4586	26.7065	26.8514	25.9181	26.1646	Toxoplasma gondii (strain ATCC 50611 / Me49)		12	12	12	23.5	83.178	0	184.94	859660000	62	8	9	9	7	9	9	11	6	7	11	13
A0A125YYH8	A0A125YYH8	A0A125YYH8	Ribosomal protein RPL5	RPL5		0.505025	0.450544	1.71026	1.08145	29.7998	27.4569	25.8591	31.2038	29.0283	28.0145	29.7998	27.4569	25.8591	31.2038	29.0283	28.0145	29.4972	27.6784	27.1286	30.1894	28.4583	27.6923	Toxoplasma gondii (strain ATCC 50611 / Me49)		16	16	16	61.9	35.341	0	323.31	4471700000	104	11	12	11	9	12	13	23	13	10	9	21
S8G224	S8G224	S8G224	Uncharacterized protein	TGME49_316570		0.527405	0.445533	1.70673	1.11982	24.1051	19.7563	20.5655	24.1701	22.7456	22.6313	24.1051	19.7563	20.5655	24.1701	22.7456	22.6313	24.2648	20.8466	22.6929	22.3198	22.7656	20.7822	Toxoplasma gondii (strain ATCC 50611 / Me49)		6	6	6	7.8	100.47	0	35.436	52889000	8	4	1	2	3	2	3	4	0	1	0	2
S8G8I1	S8G8I1	S8G8I1	Prolyl-tRNA synthetase (ProRS)	TGME49_219850		1.16654	0.236316	1.69636	2.16433	25.0392	25.8237	24.2236	27.5205	26.8643	25.7907	25.0392	25.8237	24.2236	27.5205	26.8643	25.7907	25.363	26.2697	25.5564	26.7557	25.9047	25.4791	Toxoplasma gondii (strain ATCC 50611 / Me49)		14	14	14	22.7	93.478	0	104.79	486200000	47	4	11	11	5	10	10	5	9	4	1	16
A0A125YVQ4	A0A125YVQ4	A0A125YVQ4	ATP-binding cassette sub-family F member 1	TGME49_318710		1.8766	0.106473	1.68666	3.38688	21.7418	21.744	21.2665	24.0007	22.9051	22.9066	21.7418	21.744	21.2665	24.0007	22.9051	22.9066	22.0909	23.1354	23.0422	22.5469	22.2039	21.7186	Toxoplasma gondii (strain ATCC 50611 / Me49)		5	5	5	10.6	89.165	0	32.861	42043000	12	2	2	3	3	3	5	2	1	0	2	3
S8F4W1	S8F4W1	S8F4W1	Uncharacterized protein	TGME49_239010		0.312047	0.586184	1.68575	0.730826	25.1263	21.0971	18.5061	25.3998	22.4215	21.9655	25.1263	21.0971	18.5061	25.3998	22.4215	21.9655	25.1867	21.8501	21.8839	23.716	21.9713	21.9405	Toxoplasma gondii (strain ATCC 50611 / Me49)		3	3	3	8.5	79.587	0	19.725	93222000	12	3	2	1	3	2	2	6	1	0	0	3
S8G6X4	S8G6X4	S8G6X4	C3H1-type domain-containing protein	TGME49_306400		0.596062	0.414368	1.66872	1.23414	22.4149	18.3095	20.5048	22.853	21.8732	21.5092	22.4149	NaN	20.5048	22.853	21.8732	21.5092	22.3399	NaN	22.0428	22.0243	21.7008	20.6487	Toxoplasma gondii (strain ATCC 50611 / Me49)		3	3	3	3.8	151.36	0	17.659	21482000	5	2	0	2	1	1	2	2	0	1	0	0
S8F5K6	S8F5K6	S8F5K6	Phosphoribosylpyrophosphate synthetase	TGME49_220100		1.08059	0.252457	1.66056	2.01914	25.3673	24.4676	24.2582	27.5665	26.1054	25.4028	25.3673	24.4676	24.2582	27.5665	26.1054	25.4028	25.6365	24.3949	25.2094	26.5803	25.208	25.2813	Toxoplasma gondii (strain ATCC 50611 / Me49)		13	13	13	29.1	61.019	0	90.913	401870000	38	9	6	8	11	8	10	8	2	3	6	9
A0A125YUB5	A0A125YUB5	A0A125YUB5	Splicesome-associated protein, putative	TGME49_221950		0.627399	0.401528	1.65642	1.2856	19.2864	22.0269	19.7144	23.4645	21.9393	20.5932	NaN	22.0269	19.7144	23.4645	21.9393	20.5932	NaN	22.5926	21.6789	22.2392	21.2771	20.1942	Toxoplasma gondii (strain ATCC 50611 / Me49)		1	1	1	1.6	64.911	0.0077745	6.2015	22312000	4	0	1	1	1	1	1	0	2	0	0	1
A0A125YV29	A0A125YV29	A0A125YV29	Catalase	TGME49_232250		0.364226	0.554042	1.65621	0.828634	24.2632	19.9275	20.1462	25.6411	21.9483	21.7161	24.2632	19.9275	20.1462	25.6411	21.9483	21.7161	NaN	21.4699	21.5216	NaN	20.7396	21.6061	Toxoplasma gondii (strain ATCC 50611 / Me49)		6	6	6	18.7	57.298	0	36.565	82113000	8	4	1	2	3	2	1	5	0	0	1	2
A0A125YGG5	A0A125YGG5	A0A125YGG5	RNA helicase	TGME49_312990		1.03292	0.266596	1.65556	1.94159	23.921	25.1222	24.4904	24.9534	27.2575	26.2893	23.921	25.1222	24.4904	24.9534	27.2575	26.2893	24.5739	25.5584	26.0036	24.314	26.5582	25.9993	Toxoplasma gondii (strain ATCC 50611 / Me49)		16	16	16	33.2	63.847	0	104.91	350920000	49	3	9	8	2	14	13	2	5	3	0	22
A0A125YWE8	A0A125YWE8	A0A125YWE8	Ribosomal protein RPS17	RPS17		0.724596	0.358993	1.65254	1.4448	23.083	21.0347	19.9559	23.7795	22.0765	23.1753	23.083	21.0347	19.9559	23.7795	22.0765	23.1753	22.9939	21.5634	21.0518	22.5953	22.025	22.8793	Toxoplasma gondii (strain ATCC 50611 / Me49)		4	4	4	48.5	15.228	0	24.858	40344000	9	2	1	2	1	1	4	3	0	0	0	2
S8F0B5	S8F0B5	S8F0B5	Rhoptry neck protein RON4	RON4		0.931766	0.283906	1.65209	1.77867	23.6735	23.8785	21.9187	25.4596	25.2473	23.72	23.6735	23.8785	21.9187	25.4596	25.2473	23.72	24.4911	23.7584	22.8696	25.0737	24.0874	23.0516	Toxoplasma gondii (strain ATCC 50611 / Me49)		7	7	7	12.3	107.17	0	47.954	132560000	21	3	6	6	4	6	6	3	3	0	2	7
Q16891	Q16891	Q16891	MICOS complex subunit MIC60	IMMT		1.05662	0.266418	1.63484	1.97675	22.4712	22.1471	20.2775	23.6752	22.8207	23.3045	22.4712	22.1471	20.2775	23.6752	22.8207	23.3045	22.8817	22.6717	22.355	22.9008	22.2207	21.7225	Homo sapiens		3	3	3	5.1	83.677	0	19.287	42893000	5	1	2	2	1	3	3	1	0	0	0	3
S8GEW7	S8GEW7	S8GEW7	Polyadenylate-binding protein	TGME49_224850		1.40955	0.172743	1.62728	2.55131	21.8155	21.8229	21.0369	22.709	24.1264	22.7218	21.8155	21.8229	21.0369	22.709	24.1264	22.7218	22.4498	22.3467	22.6343	22.4431	22.9179	22.4698	Toxoplasma gondii (strain ATCC 50611 / Me49)		5	5	5	9.2	82.572	0	31.148	41640000	10	2	2	3	2	4	3	1	0	0	2	5
S8G8T4	S8G8T4	S8G8T4	WD domain, G-beta repeat-containing protein	TGME49_218420		0.403903	0.525386	1.62626	0.900267	20.649	21.1393	17.3863	22.9728	22.1533	18.9274	20.649	21.1393	17.3863	22.9728	22.1533	18.9274	20.4331	21.1149	20.8595	21.5345	21.3049	20.5344	Toxoplasma gondii (strain ATCC 50611 / Me49)		2	2	2	6.6	62.557	0	12.978	17520000	3	1	2	1	1	2	1	1	1	0	0	1
S8F7Q1	S8F7Q1	S8F7Q1	L1P family of ribosomal protein	TGME49_252270		1.79319	0.110909	1.62433	3.2111	22.5383	21.9607	23.0843	23.9392	24.6386	23.8785	22.5383	21.9607	23.0843	23.9392	24.6386	23.8785	22.9465	22.1092	23.8202	22.9638	24.1029	23.7337	Toxoplasma gondii (strain ATCC 50611 / Me49)		5	5	5	10.4	65.499	0	33.315	76692000	18	2	3	4	2	4	4	2	1	3	0	6
A0A125YP92	A0A125YP92	A0A125YP92	Cathepsin B	TGME49_249670		0.558789	0.435665	1.62172	1.1691	20.4439	18.9146	21.7523	22.5727	20.0584	23.3449	20.4439	NaN	21.7523	22.5727	20.0584	23.3449	20.5986	NaN	21.2949	21.8083	20.5378	23.6087	Toxoplasma gondii (strain ATCC 50611 / Me49)		4	4	4	7	62.476	0	24.962	22943000	9	1	0	4	1	2	4	1	0	0	1	2
A0A125YPQ0	A0A125YPQ0	A0A125YPQ0	Uncharacterized protein	TGME49_311230		0.316665	0.585115	1.61774	0.738338	19.4825	21.7397	17.0085	21.6527	23.4035	18.0277	NaN	21.7397	NaN	21.6527	23.4035	18.0277	NaN	22.4401	NaN	21.6041	22.2499	NaN	Toxoplasma gondii (strain ATCC 50611 / Me49)		5	5	5	1.9	504.75	0	31.007	18162000	5	0	2	0	1	5	1	0	0	0	1	4
A0A125YMQ9	A0A125YMQ9	A0A125YMQ9	Importin-beta N-terminal domain-containing protein	TGME49_222380		0.581028	0.420377	1.60958	1.20574	22.4844	22.4819	19.2943	23.5547	23.7566	21.7779	22.4844	22.4819	19.2943	23.5547	23.7566	21.7779	23.2192	22.9854	20.2405	22.529	22.6272	21.2181	Toxoplasma gondii (strain ATCC 50611 / Me49)		4	4	4	5.5	129.49	0	26.029	42460000	9	1	3	3	1	4	3	1	2	0	0	4
A0A125YM09	A0A125YM09	A0A125YM09	SnoRNA binding domain-containing protein	TGME49_244100		1.61911	0.135429	1.6075	2.90037	21.3314	22.2507	21.5352	22.8763	23.0391	24.0244	21.3314	22.2507	21.5352	22.8763	23.0391	24.0244	21.8278	23.8859	21.736	21.9091	22.3284	23.3991	Toxoplasma gondii (strain ATCC 50611 / Me49)		5	5	5	16.6	59.851	0	32.23	44049000	8	1	2	4	2	3	4	0	1	0	1	0
A0A125YY45	A0A125YY45	A0A125YY45	Dense granule protein GRA3	GRA3		0.671524	0.385369	1.60685	1.35494	27.7766	24.0973	25.4984	27.7416	27.2505	27.2007	27.7766	24.0973	25.4984	27.7416	27.2505	27.2007	27.5088	24.6161	26.3762	26.5886	26.2897	27.1849	Toxoplasma gondii (strain ATCC 50611 / Me49)		6	6	6	12.3	23.875	0	304.43	833590000	26	4	3	3	4	5	3	7	1	4	2	7
S8FBK6	S8FBK6	S8FBK6	RNA recognition motif-containing protein	TGME49_321500		0.498833	0.456033	1.60659	1.06643	23.6156	21.5471	20.1909	25.2823	22.9728	21.9183	23.6156	21.5471	20.1909	25.2823	22.9728	21.9183	23.2445	22.0309	21.3531	23.5919	23.1636	22.3042	Toxoplasma gondii (strain ATCC 50611 / Me49)		4	4	4	10.1	50.938	0	23.718	70115000	6	2	2	2	2	2	3	2	0	0	0	2
S8GH99	S8GH99	S8GH99	Signal recognition particle receptor beta subunit protein	TGME49_264440		0.877107	0.299039	1.60567	1.68595	22.5463	21.9321	20.8399	24.5928	23.3429	22.1996	22.5463	21.9321	20.8399	24.5928	23.3429	22.1996	22.7575	21.9845	22.0397	23.4711	22.5611	22.1597	Toxoplasma gondii (strain ATCC 50611 / Me49)		4	4	4	19.9	37.369	0	24.764	52762000	9	1	2	1	2	3	2	1	2	1	0	3
P16403;P16402;Q02539;P22492	P16403	P16403	Histone H1.2	H1-2		0.785361	0.335455	1.60079	1.53863	31.5578	31.2892	29.8635	33.5432	32.992	30.9777	31.5578	31.2892	29.8635	33.5432	32.992	30.9777	31.2504	31.6385	30.3013	32.3108	32.4144	30.8361	Homo sapiens		17	12	3	47.4	21.364	0	323.31	29936000000	236	12	17	11	11	17	15	26	54	32	11	70
S8G8I7	S8G8I7	S8G8I7	Oxidoreductase, 2OG-Fe(II) oxygenase family protein	TGME49_290920		1.66202	0.128911	1.58307	2.96595	23.4882	22.8476	22.1263	24.7404	24.3585	24.1124	23.4882	22.8476	22.1263	24.7404	24.3585	24.1124	24.0955	23.6939	23.5148	23.7553	23.3554	23.2888	Toxoplasma gondii (strain ATCC 50611 / Me49)		12	12	12	22.1	100.84	0	75.127	91567000	25	5	5	6	5	8	8	6	4	1	0	7
A0A125YTH0	A0A125YTH0	A0A125YTH0	Poly(ADP-ribose) glycohydrolase	TGME49_280380		0.278028	0.619719	1.5724	0.662526	25.1629	20.4197	19.6515	25.8036	20.6751	23.4725	25.1629	20.4197	19.6515	25.8036	20.6751	23.4725	25.6893	20.7743	21.4821	23.3523	20.5282	22.8115	Toxoplasma gondii (strain ATCC 50611 / Me49)		6	6	6	13.2	61.836	0	41.991	111670000	9	5	1	1	5	1	4	5	0	0	0	0
O96008	O96008	O96008	Mitochondrial import receptor subunit TOM40 homolog	TOMM40		1.55861	0.141021	1.56764	2.78459	21.0241	21.6239	21.0668	21.9646	23.2136	23.2395	21.0241	21.6239	21.0668	21.9646	23.2136	23.2395	21.8804	22.1765	21.3727	21.7367	22.397	22.4244	Homo sapiens		4	4	4	11.9	37.893	0	25.721	31284000	12	1	2	2	1	3	3	1	2	1	0	4
A0A125YPX6	A0A125YPX6	A0A125YPX6	C2H2-type domain-containing protein	TGME49_293630		1.38113	0.192835	1.56639	2.48914	22.8218	22.0383	21.0767	23.8471	23.4848	23.3041	22.8218	22.0383	21.0767	23.8471	23.4848	23.3041	23.1939	23.3166	21.8689	22.089	22.4021	23.2558	Toxoplasma gondii (strain ATCC 50611 / Me49)		9	9	9	15.5	89.575	0	55.275	51119000	16	5	3	6	4	5	5	5	2	0	0	2
A0A125YUU4	A0A125YUU4	A0A125YUU4	DEAD (Asp-Glu-Ala-Asp) box polypeptide DDX6	DDX6		0.627397	0.401453	1.56445	1.27975	26.7019	23.4979	24.191	27.3693	25.4377	26.2771	26.7019	23.4979	24.191	27.3693	25.4377	26.2771	26.637	24.6266	25.1187	26.477	25.1194	25.5589	Toxoplasma gondii (strain ATCC 50611 / Me49)		16	16	16	41.9	53.434	0	104.43	440290000	50	13	7	10	10	8	13	17	3	0	2	9
A0A125YT84	A0A125YT84	A0A125YT84	Acid phosphatase GAP50	GAP50		0.863638	0.299598	1.5628	1.65972	23.003	22.7114	21.7321	22.9606	25.4815	23.6927	23.003	22.7114	21.7321	22.9606	25.4815	23.6927	22.6565	23.3736	22.7411	23.8272	24.414	23.4923	Toxoplasma gondii (strain ATCC 50611 / Me49)		8	8	8	23.7	46.606	0	55.529	87325000	18	2	3	3	1	7	3	2	3	1	0	9
S8F764	S8F764	S8F764	L1P family of ribosomal protein	TGME49_244580		1.2407	0.221674	1.56265	2.26001	25.0293	25.6724	23.9538	26.5534	26.9308	25.8593	25.0293	25.6724	23.9538	26.5534	26.9308	25.8593	25.1621	26.1168	25.748	25.7084	26.1164	25.3249	Toxoplasma gondii (strain ATCC 50611 / Me49)		13	13	13	19	100.69	0	134.56	391250000	57	7	9	7	5	11	9	9	12	5	0	19
A0A125YV61	A0A125YV61	A0A125YV61	Uncharacterized protein	TGME49_210370		1.87124	0.1054	1.56075	3.32336	28.639	27.8087	28.5428	30.1782	30.1237	29.3708	28.639	27.8087	28.5428	30.1782	30.1237	29.3708	28.5104	28.0136	29.646	29.3859	29.1036	29.0406	Toxoplasma gondii (strain ATCC 50611 / Me49)		21	21	21	56.6	52.432	0	323.31	4123100000	171	16	14	16	15	19	20	25	21	24	8	46
A0A125YTY4	A0A125YTY4	A0A125YTY4	RNA polymerase II accessory factor CDC73	CDC73		0.928665	0.288645	1.56054	1.76259	21.9362	21.8648	19.836	23.3856	22.8497	22.0833	21.9362	21.8648	19.836	23.3856	22.8497	22.0833	22.1125	22.4804	21.6961	22.4	21.9968	20.8573	Toxoplasma gondii (strain ATCC 50611 / Me49)		4	4	4	8.8	77.625	0	23.778	31729000	6	1	1	2	1	3	2	1	0	0	0	3
S8F119	S8F119	S8F119	RRP7 domain-containing protein	TGME49_258500		0.427236	0.513293	1.56043	0.939762	20.2086	22.2218	22.8358	20.6293	24.6022	24.716	NaN	22.2218	22.8358	20.6293	24.6022	24.716	NaN	22.7329	23.1771	20.521	24.3338	24.6897	Toxoplasma gondii (strain ATCC 50611 / Me49)		8	8	8	26.1	41.128	0	52.337	67026000	22	0	3	5	1	6	8	0	1	3	0	7
A0A125YUG3	A0A125YUG3	A0A125YUG3	Ribosomal protein RPS2	RPS2		1.83005	0.112688	1.55503	3.24783	26.4361	26.5908	25.6671	28.1229	27.9355	27.3007	26.4361	26.5908	25.6671	28.1229	27.9355	27.3007	27.4099	26.1105	26.4952	27.5115	26.8342	26.9721	Toxoplasma gondii (strain ATCC 50611 / Me49)		11	11	10	51.3	29.336	0	191.99	959460000	33	3	10	8	4	10	9	3	5	5	1	10
A0A125YIZ8	A0A125YIZ8	A0A125YIZ8	Signal recognition particle SRP54 protein	TGME49_313100		1.03332	0.273558	1.54331	1.9258	21.5975	21.0716	19.5529	22.9422	22.1086	21.8011	21.5975	21.0716	19.5529	22.9422	22.1086	21.8011	21.4676	21.6089	21.8044	21.6322	21.3207	21.4434	Toxoplasma gondii (strain ATCC 50611 / Me49)		3	3	3	7.7	62.79	0	17.431	22381000	3	2	2	1	2	2	2	1	0	0	0	2
S8GP08	S8GP08	S8GP08	Eukaryotic translation initiation factor 3 subunit A	TGME49_201680		0.979806	0.280653	1.54182	1.84098	23.5664	24.5049	22.3953	25.5575	25.3209	24.2137	23.5664	24.5049	22.3953	25.5575	25.3209	24.2137	24.2677	24.9589	24.1033	24.6436	24.418	23.4853	Toxoplasma gondii (strain ATCC 50611 / Me49)		9	9	9	13	119.13	0	56.646	152500000	22	2	4	3	3	8	7	3	4	3	1	8
P18124	P18124	P18124	60S ribosomal protein L7	RPL7		0.408084	0.523417	1.53935	0.904943	21.9549	24.0799	18.7824	22.2852	23.4073	23.7427	21.9549	24.0799	NaN	22.2852	23.4073	23.7427	23.5677	24.3902	NaN	22.1382	22.1851	22.5427	Homo sapiens		3	3	3	14.1	29.225	0	18.539	52071000	5	1	3	0	1	2	2	1	3	0	0	0
S8G4S4	S8G4S4	S8G4S4	Lysine decarboxylase family protein	TGME49_236570		1.11602	0.242419	1.53615	2.05561	23.7415	24.2066	22.4756	25.3868	25.4129	24.2324	23.7415	24.2066	22.4756	25.3868	25.4129	24.2324	24.1689	24.2891	23.2434	24.9002	24.5247	23.7236	Toxoplasma gondii (strain ATCC 50611 / Me49)		4	4	4	13.6	43.954	0	27.934	147470000	11	1	3	3	1	4	4	1	2	1	0	4
A0A125YPV9	A0A125YPV9	A0A125YPV9	PRP38 family protein	TGME49_285230		0.834954	0.309409	1.52842	1.61038	21.3145	21.0458	19.7919	23.3842	22.405	20.9482	21.3145	21.0458	19.7919	23.3842	22.405	20.9482	21.7254	21.5129	21.458	22.3153	21.4016	20.6906	Toxoplasma gondii (strain ATCC 50611 / Me49)		2	2	2	4.2	68.773	0	11.888	24205000	3	1	2	2	1	2	1	0	0	0	0	2
A0A125YRL4	A0A125YRL4	A0A125YRL4	Alternative splicing type 3 and, putative	TGME49_210980		1.10705	0.244855	1.52738	2.03982	25.5938	24.3947	23.4823	26.4479	25.8527	25.7523	25.5938	24.3947	23.4823	26.4479	25.8527	25.7523	25.8041	24.8476	24.9898	25.4453	25.1047	25.1506	Toxoplasma gondii (strain ATCC 50611 / Me49)		8	8	8	17.3	64.528	0	63.162	293070000	24	4	5	5	4	5	7	5	3	2	1	5
A0A125YS99	A0A125YS99	A0A125YS99	Eukaryotic translation initiation factor 3 subunit B	TGME49_222860		1.00309	0.280857	1.52289	1.87493	19.9476	20.1176	20.0725	20.3992	21.4549	22.8522	NaN	20.1176	20.0725	20.3992	21.4549	22.8522	NaN	21.3863	21.2296	20.7284	21.4958	21.9359	Toxoplasma gondii (strain ATCC 50611 / Me49)		5	5	5	8.2	88.391	0	30.494	14069000	7	1	1	3	1	1	5	1	1	0	0	1
S8GDB9	S8GDB9	S8GDB9	SNRNP27 domain-containing protein	TGME49_264010		0.452397	0.50133	1.52169	0.982455	27.8166	24.7574	23.3484	27.9112	26.737	25.8393	27.8166	24.7574	23.3484	27.9112	26.737	25.8393	27.0945	25.3179	23.3117	25.8516	26.2293	24.8624	Toxoplasma gondii (strain ATCC 50611 / Me49)		7	7	7	34.6	26.551	0	134.57	699720000	28	4	2	3	3	4	4	8	2	2	0	7
A0A125YKW4	A0A125YKW4	A0A125YKW4	Thioredoxin reductase	TGME49_309730		0.487796	0.462473	1.52092	1.04359	24.1073	20.9116	20.3451	24.3527	22.0151	23.5589	24.1073	20.9116	20.3451	24.3527	22.0151	23.5589	23.875	22.1044	23.0542	22.0635	22.2608	23.1814	Toxoplasma gondii (strain ATCC 50611 / Me49)		6	6	6	17.7	70.781	0	44.44	59397000	13	6	1	1	5	2	5	5	0	1	1	1
A0A125YNC4	A0A125YNC4	A0A125YNC4	2-oxoglutarate/malate translocase OMT	OMT		0.707308	0.365296	1.51682	1.40586	26.8214	26.0397	24.4158	28.4968	27.1662	26.1643	26.8214	26.0397	24.4158	28.4968	27.1662	26.1643	26.7534	26.115	25.7034	27.2758	26.6543	26.2586	Toxoplasma gondii (strain ATCC 50611 / Me49)		14	14	14	53.9	35.041	0	250.01	814570000	60	9	10	7	10	11	11	9	10	4	4	15
A0A125YJ02	A0A125YJ02	A0A125YJ02	T-complex protein 1 subunit alpha, putative	TGME49_229990		0.370989	0.557079	1.51156	0.837057	23.4889	22.4105	19.1163	25.3328	22.3831	21.8344	23.4889	22.4105	19.1163	25.3328	22.3831	21.8344	23.8166	22.8835	21.9514	23.8004	21.2687	21.7685	Toxoplasma gondii (strain ATCC 50611 / Me49)		5	5	5	11.9	59.215	0	31.454	69385000	10	3	4	1	3	3	3	4	3	0	0	1
A0A125YQ30	A0A125YQ30	A0A125YQ30	Rhoptry protein ROP5	ROP5		1.18213	0.239242	1.49479	2.15237	35.115	34.3955	33.1916	35.4633	36.1125	35.6107	35.115	34.3955	33.1916	35.4633	36.1125	35.6107	35.0185	34.5571	34.4573	34.8134	35.2912	35.24	Toxoplasma gondii (strain ATCC 50611 / Me49)		38	38	38	57.2	61.101	0	323.31	243750000000	1830	29	35	30	29	37	35	324	292	194	30	474
S8G369	S8G369	S8G369	WD domain, G-beta repeat-containing protein	TGME49_311625		0.518236	0.45061	1.49435	1.09402	21.7613	18.1849	20.6962	22.7183	22.0227	20.3845	21.7613	NaN	20.6962	22.7183	22.0227	20.3845	20.9217	NaN	21.4864	22.8457	21.5224	19.7879	Toxoplasma gondii (strain ATCC 50611 / Me49)		4	4	4	1.6	502.09	0	25.182	17784000	5	2	0	2	1	3	2	1	0	0	1	3
A0A125YVY9	A0A125YVY9	A0A125YVY9	40S ribosomal protein S26	RPS26		0.725253	0.360557	1.49192	1.43238	22.0257	23.6655	21.5078	22.7828	23.7611	25.1307	22.0257	23.6655	21.5078	22.7828	23.7611	25.1307	23.2643	24.4287	22.8387	22.8564	22.6486	24.2051	Toxoplasma gondii (strain ATCC 50611 / Me49)		2	2	2	18.8	12.725	0	13.92	78726000	9	2	2	2	1	2	2	2	2	0	0	0
S8F7P3	S8F7P3	S8F7P3	Rhoptry kinase family protein ROP24 (Incomplete catalytic triad)	ROP24		1.31434	0.208976	1.48083	2.35933	28.5159	28.1219	29.0525	29.167	30.6825	30.2833	28.5159	28.1219	29.0525	29.167	30.6825	30.2833	28.3113	27.9638	29.652	28.4834	29.7883	30.4714	Toxoplasma gondii (strain ATCC 50611 / Me49)		19	19	19	39.4	60.795	0	323.31	4865400000	187	9	14	15	8	18	15	22	20	31	3	54
S8GAA8	S8GAA8	S8GAA8	Serine/threonine-protein phosphatase	TGME49_251850		1.55591	0.148842	1.47672	2.75	23.3052	23.668	22.3969	24.416	25.0367	24.3475	23.3052	23.668	22.3969	24.416	25.0367	24.3475	23.3859	23.8942	24.4686	23.9086	24.1269	23.7958	Toxoplasma gondii (strain ATCC 50611 / Me49)		13	13	13	16	117.36	0	78.182	107370000	22	5	8	7	4	10	8	4	1	1	0	10
A0A125YY77	A0A125YY77	A0A125YY77	Cell-cycle-associated protein kinase GSK, putative	TGME49_265330		0.419725	0.513174	1.47359	0.923202	26.2739	23.3582	23.2698	27.9426	25.2069	24.1733	26.2739	23.3582	23.2698	27.9426	25.2069	24.1733	26.0343	24.6905	23.9794	26.7752	24.339	24.2166	Toxoplasma gondii (strain ATCC 50611 / Me49)		9	9	9	36.8	44.467	0	91.008	417620000	23	8	4	5	8	6	6	6	4	1	3	5
S8F8X7	S8F8X7	S8F8X7	ATP synthase subunit alpha	TGME49_204400		1.16013	0.243725	1.4713	2.11281	26.5757	26.8676	25.2518	28.3	27.6456	27.1634	26.5757	26.8676	25.2518	28.3	27.6456	27.1634	27.023	27.5746	27.2412	26.699	26.5119	26.8307	Toxoplasma gondii (strain ATCC 50611 / Me49)		11	11	8	20.5	62.146	0	84.002	953190000	61	7	9	9	7	9	9	8	13	6	1	14
S8F383	S8F383	S8F383	Ubiquitin carboxyl-terminal hydrolase family 2 protein	TGME49_289330		0.421165	0.51496	1.46917	0.925568	20.2896	21.516	17.8166	22.3105	22.4037	19.3157	20.2896	21.516	NaN	22.3105	22.4037	19.3157	20.8631	21.6123	NaN	21.4205	21.4648	20.3626	Toxoplasma gondii (strain ATCC 50611 / Me49)		4	4	4	2.1	248.34	0	23.607	15683000	5	2	3	0	1	3	1	1	1	0	0	3
A0A125YYW8	A0A125YYW8	A0A125YYW8	Histone arginine methyltransferase PRMT1	PRMT1		0.812771	0.319592	1.45582	1.56716	22.4386	22.6426	20.6269	24.277	23.3438	22.4547	22.4386	22.6426	20.6269	24.277	23.3438	22.4547	22.7818	22.2622	21.9339	23.7012	22.1765	22.0005	Toxoplasma gondii (strain ATCC 50611 / Me49)		3	3	3	14.3	44.029	0	21.584	50574000	11	1	3	2	1	3	3	1	3	0	1	4
A0A125YLS6	A0A125YLS6	A0A125YLS6	Adenine nucleotide translocator, putative	TGME49_249900		0.971398	0.282261	1.4543	1.81475	28.9927	28.0325	27.3274	30.5639	29.273	28.8786	28.9927	28.0325	27.3274	30.5639	29.273	28.8786	28.4857	28.3512	28.3154	29.2396	28.8028	28.8885	Toxoplasma gondii (strain ATCC 50611 / Me49)		23	23	23	83.3	35.255	0	323.31	3706700000	138	18	18	17	19	19	22	23	21	18	8	32
S8FEX8	S8FEX8	S8FEX8	Uncharacterized protein	TGME49_209280		1.12652	0.245271	1.45369	2.05653	20.078	18.4238	19.0425	21.1722	20.8023	19.9307	20.078	NaN	NaN	21.1722	20.8023	19.9307	20.1073	NaN	NaN	19.8869	20.1953	19.6004	Toxoplasma gondii (strain ATCC 50611 / Me49)		1	1	1	0.8	178.49	0.0010753	6.8663	6297900	2	1	0	0	1	1	1	1	0	0	0	1
A0A125YPG1	A0A125YPG1	A0A125YPG1	S15 sporozoite-expressed protein	TGME49_216650		0.533394	0.446563	1.44867	1.1169	24.4875	23.5634	21.6487	26.3955	23.8207	23.8295	24.4875	23.5634	21.6487	26.3955	23.8207	23.8295	24.2854	24.0208	23.0587	25.0986	23.6109	23.767	Toxoplasma gondii (strain ATCC 50611 / Me49)		5	5	5	16.1	48.987	0	32.952	157200000	15	3	3	1	3	3	4	4	3	1	0	3
S8FFC5	S8FFC5	S8FFC5	Rhoptry protein ROP4	ROP4		1.09399	0.255267	1.44474	2.00399	25.1459	24.9116	23.3581	26.1599	26.205	25.3849	25.1459	24.9116	23.3581	26.1599	26.205	25.3849	25.5135	25.3271	25.1715	25.1928	25.2378	25.0203	Toxoplasma gondii (strain ATCC 50611 / Me49)		9	9	5	32.5	42.278	0	65.55	275590000	35	6	7	7	4	5	7	7	7	2	0	7
S8GJ33	S8GJ33	S8GJ33	VID27 domain-containing protein	TGME49_252510		0.907515	0.295686	1.4351	1.71248	20.9931	20.733	18.9091	22.1706	21.7575	21.0124	20.9931	20.733	18.9091	22.1706	21.7575	21.0124	21.0003	21.3318	20.7387	20.9455	21.1285	20.6466	Toxoplasma gondii (strain ATCC 50611 / Me49)		1	1	1	3.3	80.603	0.001105	7.3347	14704000	4	1	1	1	1	1	1	1	1	0	0	1
S8G794	S8G794	S8G794	26S protease regulatory subunit 4, putative	TGME49_267080		0.741841	0.358545	1.42993	1.45267	20.2255	19.0929	18.8961	22.353	20.3958	19.7554	20.2255	NaN	NaN	22.353	20.3958	19.7554	NaN	NaN	NaN	NaN	19.7595	19.3824	Toxoplasma gondii (strain ATCC 50611 / Me49)		2	2	2	5.7	49.12	0	11.754	8847900	2	1	0	0	1	1	1	1	0	0	0	0
A0A125YXI9	A0A125YXI9	A0A125YXI9	Heat shock protein HSP70	HSP70		2.07515	0.0883265	1.41701	3.60673	30.4243	30.1554	29.7006	31.7884	31.6275	31.1155	30.4243	30.1554	29.7006	31.7884	31.6275	31.1155	30.5208	30.6786	31.221	30.7605	30.8854	30.6739	Toxoplasma gondii (strain ATCC 50611 / Me49)		44	42	37	67.4	72.88	0	323.31	12862000000	509	34	40	38	33	38	39	75	94	61	25	127
S8EVV6	S8EVV6	S8EVV6	Fumarate hydratase	TGME49_267330		0.619259	0.406006	1.41478	1.25562	22.1616	20.49	19.5979	23.5053	21.842	21.1467	22.1616	NaN	19.5979	23.5053	21.842	21.1467	21.9227	NaN	22.178	21.5576	20.9962	21.5355	Toxoplasma gondii (strain ATCC 50611 / Me49)		3	3	3	5.4	84.293	0	17.651	23473000	5	2	0	1	2	2	1	2	0	0	0	2
A0A125YM60;O14556	A0A125YM60	A0A125YM60	Glyceraldehyde-3-phosphate dehydrogenase GAPDH2	GAPDH2		1.92412	0.105085	1.4128	3.3413	25.2317	25.3706	24.7119	26.2575	27.0236	26.2715	25.2317	25.3706	24.7119	26.2575	27.0236	26.2715	25.108	25.9024	25.5543	25.9784	26.2607	25.5688	Toxoplasma gondii (strain ATCC 50611 / Me49)		16	15	15	25.5	105.12	0	124.31	407920000	67	9	10	11	5	12	14	7	7	9	2	22
S8F3W3	S8F3W3	S8F3W3	Uncharacterized protein	TGME49_258070		1.55478	0.149714	1.4118	2.72483	25.6556	25.03	24.6527	26.0974	26.3761	27.1002	25.6556	25.03	24.6527	26.0974	26.3761	27.1002	25.7573	26.047	26.4343	25.3836	25.9113	26.053	Toxoplasma gondii (strain ATCC 50611 / Me49)		19	19	19	40	75.741	0	223.34	416260000	94	12	11	11	7	14	17	13	12	4	0	29
S8G5E6	S8G5E6	S8G5E6	Activating signal cointegrator 1 complex subunit 3 family 1 ASCC3L1, putative	TGME49_223390		0.348633	0.567191	1.41149	0.792983	22.8061	23.0775	19.4193	24.9737	23.6593	20.9044	22.8061	23.0775	19.4193	24.9737	23.6593	20.9044	22.843	23.7891	21.7075	23.2488	22.7362	21.126	Toxoplasma gondii (strain ATCC 50611 / Me49)		8	8	8	4.3	248.4	0	47.259	65045000	10	5	4	2	4	5	2	4	2	0	0	4
S8GHC9	S8GHC9	S8GHC9	FAD Malate-dehydrogenase (MDH-FAD)	TGME49_288500		0.785033	0.344386	1.40898	1.51825	24.6549	22.7234	22.6597	25.7136	23.9896	24.5617	24.6549	22.7234	22.6597	25.7136	23.9896	24.5617	24.1534	24.4817	24.4494	24.0391	23.7901	24.0741	Toxoplasma gondii (strain ATCC 50611 / Me49)		5	5	5	11.1	60.38	0	30.379	136410000	17	5	2	3	4	3	4	6	3	0	0	5
Q99798	Q99798	Q99798	Aconitate hydratase, mitochondrial	ACO2		0.887917	0.29903	1.40664	1.67802	21.2326	22.459	19.9879	22.7446	22.8925	22.2624	21.2326	22.459	19.9879	22.7446	22.8925	22.2624	22.0906	22.9401	21.1737	22.065	22.0036	21.668	Homo sapiens		2	2	2	3.6	85.424	0	14.278	29114000	6	1	2	2	1	2	2	1	3	0	0	0
P16401	P16401	P16401	Histone H1.5	H1-5		0.76463	0.355879	1.40646	1.486	30.6836	30.3044	29.1064	32.3638	31.8855	30.0646	30.6836	30.3044	29.1064	32.3638	31.8855	30.0646	30.3674	30.6137	29.5784	31.4073	31.4567	29.741	Homo sapiens		18	18	13	43.4	22.58	0	259.7	14246000000	184	9	17	11	9	18	13	28	36	20	11	56
A0A125YUJ3	A0A125YUJ3	A0A125YUJ3	Selenide, water dikinase	TGME49_280560		1.23104	0.229297	1.40625	2.20917	23.624	23.5571	22.4007	24.7445	25.1404	23.9156	23.624	23.5571	22.4007	24.7445	25.1404	23.9156	24.3541	24.2324	23.9111	23.8952	23.9779	23.3066	Toxoplasma gondii (strain ATCC 50611 / Me49)		12	12	12	15	137.87	0	85.678	111720000	25	5	6	9	4	10	8	5	3	0	0	10
A0A125YKB4	A0A125YKB4	A0A125YKB4	Uncharacterized protein	TGME49_313380		0.343065	0.566966	1.40553	0.782533	22.1233	21.5042	17.8491	22.5847	23.2693	19.8392	22.1233	21.5042	17.8491	22.5847	23.2693	NaN	22.2801	22.1109	19.5321	21.4174	22.2841	NaN	Toxoplasma gondii (strain ATCC 50611 / Me49)		1	1	1	4	31.512	0.0094967	6.1082	24179000	2	1	1	1	1	1	0	1	1	0	0	0
A0A125YSR3	A0A125YSR3	A0A125YSR3	Rhoptry kinase family protein ROP35	ROP35		0.686683	0.381681	1.39985	1.36237	29.3453	26.7098	26.9324	29.7339	29.0525	28.4005	29.3453	26.7098	26.9324	29.7339	29.0525	28.4005	29.0573	27.0639	27.8436	28.7603	28.4534	28.1656	Toxoplasma gondii (strain ATCC 50611 / Me49)		23	23	23	37.8	71.272	0	268.71	2723800000	130	19	13	17	17	17	21	37	6	14	4	31
S8GC60	S8GC60	S8GC60	Cell-cycle-associated protein kinase PRP4, putative	TGME49_313180		1.26302	0.221662	1.399	2.25724	21.181	21.0174	20.6054	22.678	21.3654	22.9573	21.181	21.0174	20.6054	22.678	21.3654	22.9573	21.5631	21.5915	22.2056	21.9257	21.4185	22.0563	Toxoplasma gondii (strain ATCC 50611 / Me49)		4	4	4	7.9	106.64	0	23.139	23652000	6	2	2	2	1	1	4	1	0	0	0	1
S8EVY2	S8EVY2	S8EVY2	Ubiquitin-like domain-containing protein	TGME49_266970		0.289509	0.609858	1.39692	0.681295	27.929	24.9024	22.4723	28.7784	25.555	25.161	27.929	24.9024	22.4723	28.7784	25.555	25.161	27.4686	25.1662	24.2002	27.5891	25.368	25.1603	Toxoplasma gondii (strain ATCC 50611 / Me49)		12	12	12	50.7	35.138	0	157.61	839980000	44	10	7	4	9	8	8	13	6	2	5	10
Q99623	Q99623	Q99623	Prohibitin-2	PHB2		0.760857	0.356743	1.38948	1.47819	22.7672	22.8285	22.4678	24.6701	22.4333	25.1285	22.7672	22.8285	22.4678	24.6701	22.4333	25.1285	22.8209	23.4481	23.2971	23.3973	21.9227	25.0972	Homo sapiens		7	7	7	33.8	33.296	0	43.87	89426000	12	2	3	3	2	2	7	1	2	2	0	0
S8F787	S8F787	S8F787	Uncharacterized protein	TGME49_258870		0.555446	0.432921	1.37559	1.14872	27.9928	25.2112	24.5427	27.7798	27.3409	26.7528	27.9928	25.2112	24.5427	27.7798	27.3409	26.7528	27.7547	25.661	26.1512	26.2235	26.7308	26.9059	Toxoplasma gondii (strain ATCC 50611 / Me49)		17	17	17	25	101.6	0	155.54	843900000	73	13	9	11	12	12	12	24	4	6	0	16
A0A125YQG0	A0A125YQG0	A0A125YQG0	Tubulin alpha chain	TUBA1		0.370077	0.555404	1.37289	0.830754	21.9599	23.4405	21.1471	24.7017	25.1945	20.77	21.9599	23.4405	21.1471	24.7017	25.1945	20.77	21.7195	23.1912	22.9883	24.1067	24.2339	22.5613	Toxoplasma gondii (strain ATCC 50611 / Me49)		7	5	5	23.8	50.113	0	33.545	85257000	11	3	4	3	2	7	2	2	2	0	1	6
A0A125YUB3	A0A125YUB3	A0A125YUB3	Proteasome regulatory subunit	TGME49_269840		0.541856	0.441422	1.36763	1.1258	21.2615	22.1712	19.802	23.5331	23.091	20.7134	21.2615	22.1712	19.802	23.5331	23.091	20.7134	21.3691	22.1131	21.2107	22.5784	22.3545	21.0339	Toxoplasma gondii (strain ATCC 50611 / Me49)		3	3	3	13.7	35.261	0	18.056	30944000	5	1	3	1	1	3	1	1	0	0	0	3
A0A125YJ44	A0A125YJ44	A0A125YJ44	S1 RNA binding domain-containing protein	TGME49_211670		0.636938	0.400474	1.35841	1.27934	25.0343	23.9791	23.0421	26.4731	25.7672	23.8904	25.0343	23.9791	23.0421	26.4731	25.7672	23.8904	24.9081	23.9174	23.9809	25.7536	24.8488	23.9114	Toxoplasma gondii (strain ATCC 50611 / Me49)		7	7	7	24.9	42.217	0	47.547	225350000	26	3	4	3	3	6	4	4	4	2	1	10
S8GJH3	S8GJH3	S8GJH3	DEAD/DEAH box helicase domain-containing protein	TGME49_221660		0.516785	0.44956	1.35746	1.08359	22.5194	22.4284	19.7739	24.0382	23.1753	21.5807	22.5194	22.4284	19.7739	24.0382	23.1753	21.5807	22.9449	22.5262	21.6369	22.7701	22.3659	21.8724	Toxoplasma gondii (strain ATCC 50611 / Me49)		5	5	5	5.3	202.18	0	30.218	42389000	9	3	4	2	4	3	2	2	2	0	1	3
S8GEA9	S8GEA9	S8GEA9	COPI protein, putative	TGME49_235020		0.885222	0.300675	1.35715	1.66661	23.2058	23.9872	22.1458	24.7314	25.1303	23.5486	23.2058	23.9872	22.1458	24.7314	25.1303	23.5486	24.0345	24.298	23.511	24.2732	24.131	22.9804	Toxoplasma gondii (strain ATCC 50611 / Me49)		10	10	10	12.6	137.06	0	61.409	107800000	22	4	6	5	2	7	7	4	5	0	0	7
S8F846	S8F846	S8F846	Pyruvate carboxylase	TGME49_284190		0.338715	0.570315	1.3547	0.77289	21.9808	20.7151	17.6412	23.3952	21.156	19.8501	21.9808	20.7151	17.6412	23.3952	21.156	19.8501	21.2764	21.9708	20.2475	21.5202	21.1837	20.2593	Toxoplasma gondii (strain ATCC 50611 / Me49)		2	2	2	1.9	152.14	0	11.566	20379000	3	2	1	1	2	1	1	1	1	0	0	1
A0A125YHP5	A0A125YHP5	A0A125YHP5	U2 snRNP auxiliary factor, putative	TGME49_236910		0.560592	0.436047	1.3482	1.1552	25.9013	24.1727	23.3079	27.2491	25.4301	24.7472	25.9013	24.1727	23.3079	27.2491	25.4301	24.7472	25.8109	23.8169	24.2666	26.2563	24.9109	24.7143	Toxoplasma gondii (strain ATCC 50611 / Me49)		4	4	4	18.9	29.492	0	29.821	324840000	13	2	3	2	2	3	3	4	1	0	1	4
S8F5K7	S8F5K7	S8F5K7	Translation elongation factor 2 family protein, putative	TGME49_205470		0.766653	0.356165	1.3482	1.48239	27.0816	27.9674	26.1083	29.4243	28.4501	27.3275	27.0816	27.9674	26.1083	29.4243	28.4501	27.3275	27.4401	28.3001	27.6872	28.7201	27.4569	26.6089	Toxoplasma gondii (strain ATCC 50611 / Me49)		22	22	21	32.8	106.57	0	176.51	1732400000	90	10	17	14	10	16	18	12	18	6	8	25
S8F3E1	S8F3E1	S8F3E1	Sortilin	TGME49_290160		1.16874	0.240761	1.3434	2.09749	21.8862	22.4372	21.707	22.9859	24.3312	22.7435	21.8862	22.4372	21.707	22.9859	24.3312	22.7435	22.1167	22.8686	23.7567	22.9275	22.8712	22.0089	Toxoplasma gondii (strain ATCC 50611 / Me49)		6	6	6	8.4	113.51	0	37.345	49415000	11	2	4	3	1	6	4	2	2	1	0	5
S8F9A0	S8F9A0	S8F9A0	Aspartate-tRNA ligase	TGME49_202530		0.926818	0.292885	1.32581	1.72522	24.279	25.0253	23.114	26.1601	25.343	24.8927	24.279	25.0253	23.114	26.1601	25.343	24.8927	24.9009	25.4287	25.0541	25.0738	24.2042	24.4233	Toxoplasma gondii (strain ATCC 50611 / Me49)		10	10	10	15.8	86.802	0	61.003	212280000	26	3	6	7	4	9	8	3	6	3	1	5
S8EUV4	S8EUV4	S8EUV4	Uncharacterized protein	TGME49_217680		0.59157	0.420133	1.32476	1.20365	21.5503	19.5611	20.19	22.9932	22.0506	20.232	21.5503	NaN	20.19	22.9932	22.0506	20.232	21.5925	NaN	21.2246	21.626	NaN	NaN	Toxoplasma gondii (strain ATCC 50611 / Me49)		3	3	3	2.2	246.14	0	19.135	18192000	4	1	0	1	1	2	1	1	0	0	0	3
S8EWU8	S8EWU8	S8EWU8	NMD3 family protein	TGME49_216480		1.5189	0.163385	1.32358	2.63365	21.6449	22.6779	21.8088	23.044	23.8446	23.2137	21.6449	22.6779	21.8088	23.044	23.8446	23.2137	22.3243	23.0533	23.4238	22.6726	22.7454	22.9532	Toxoplasma gondii (strain ATCC 50611 / Me49)		6	6	6	9.8	87.416	0	43.136	47104000	11	1	3	4	1	5	5	1	2	0	0	3
A0A125YLK2	A0A125YLK2	A0A125YLK2	Uncharacterized protein	TGME49_314750		0.676346	0.387113	1.32186	1.33834	22.4917	21.7198	21.639	21.6452	24.4823	23.6885	22.4917	21.7198	21.639	21.6452	24.4823	23.6885	23.3914	22.2927	22.8044	21.4629	23.6994	23.0246	Toxoplasma gondii (strain ATCC 50611 / Me49)		7	7	7	24.1	49.994	0	51.652	52853000	21	1	4	4	1	5	5	3	0	1	0	9
A0A125YXB2	A0A125YXB2	A0A125YXB2	ULK kinase	TGME49_235750		1.69372	0.135566	1.32139	2.91073	22.7725	23.2792	22.3108	23.6849	24.4009	24.241	22.7725	23.2792	22.3108	23.6849	24.4009	24.241	22.974	23.6494	23.2297	22.9673	23.9197	23.855	Toxoplasma gondii (strain ATCC 50611 / Me49)		4	4	4	15.7	41.224	0	25.649	78010000	12	1	2	2	1	2	4	1	2	2	0	3
A0A125YVR6	A0A125YVR6	A0A125YVR6	Fibrillarin	TGME49_311430		1.65789	0.132659	1.31954	2.85238	24.85	24.7648	24.1399	26.212	26.1667	25.3345	24.85	24.7648	24.1399	26.212	26.1667	25.3345	25.1751	24.3854	25.3786	25.406	25.2597	25.2552	Toxoplasma gondii (strain ATCC 50611 / Me49)		13	13	13	44.7	31.988	0	81.64	272610000	28	5	6	9	5	9	10	5	2	4	0	10
S8G8J0	S8G8J0	S8G8J0	Clathrin heavy chain	TGME49_290950		0.45661	0.502389	1.31748	0.979909	25.0283	24.2434	22.1146	26.6572	25.1054	23.5761	25.0283	24.2434	22.1146	26.6572	25.1054	23.5761	24.9999	25.7284	24.1017	23.157	24.7256	23.872	Toxoplasma gondii (strain ATCC 50611 / Me49)		16	16	16	14.7	194.5	0	100.63	213050000	22	8	5	5	7	8	6	8	2	1	0	8
A0A125YHE3	A0A125YHE3	A0A125YHE3	Pescadillo homolog	TGME49_239790		2.01896	0.108151	1.31241	3.44021	21.4051	21.2796	20.8554	22.2275	22.9445	22.3054	21.4051	21.2796	20.8554	22.2275	22.9445	22.3054	22.1108	21.7895	22.1165	21.7175	22.0807	21.9578	Toxoplasma gondii (strain ATCC 50611 / Me49)		3	3	3	5.7	82.154	0	22.672	25386000	7	1	2	2	1	2	3	1	1	0	0	2
A0A125YUI8;P50991	A0A125YUI8	A0A125YUI8	T-complex protein 1 subunit delta	TGME49_272910		0.424971	0.513676	1.31072	0.925178	23.0581	22.9512	19.3364	24.0454	22.7959	22.4366	23.0581	22.9512	19.3364	24.0454	22.7959	22.4366	22.7297	23.6652	22.9481	22.0902	21.7379	21.9164	Toxoplasma gondii (strain ATCC 50611 / Me49)		6	6	6	15.7	58.644	0	36.601	47777000	11	3	3	1	3	2	3	4	2	0	0	3
A0A125YUH6	A0A125YUH6	A0A125YUH6	FFD and TFG box motifs protein	TGME49_269650		1.00428	0.280966	1.30776	1.83951	21.9674	22.6617	21.8093	24.398	22.4863	23.4774	21.9674	22.6617	21.8093	24.398	22.4863	23.4774	22.9933	23.273	23.5398	22.9354	22.1087	22.7096	Toxoplasma gondii (strain ATCC 50611 / Me49)		5	5	5	16.9	51.44	0	39.053	54072000	13	1	2	3	2	3	4	1	3	2	1	2
A0A125YMK6	A0A125YMK6	A0A125YMK6	Histidyl-tRNA synthetase (HisRS), putative	TGME49_280600		0.466253	0.492902	1.30599	0.995642	23.8697	25.2546	21.5442	25.5774	25.2155	23.7935	23.8697	25.2546	21.5442	25.5774	25.2155	23.7935	24.6583	25.4543	23.0569	24.7262	24.5537	23.0593	Toxoplasma gondii (strain ATCC 50611 / Me49)		11	11	11	9.8	134.87	0	105.73	161980000	24	3	8	3	5	8	5	2	8	0	2	8
S8EMZ1	S8EMZ1	S8EMZ1	Alanine--tRNA ligase	TGME49_219540		0.641028	0.402348	1.3019	1.28061	23.46	25.3738	22.8325	25.6751	25.7181	24.1789	23.46	25.3738	22.8325	25.6751	25.7181	24.1789	24.8292	24.9397	25.0797	24.8461	24.9342	24.0586	Toxoplasma gondii (strain ATCC 50611 / Me49)		12	12	12	11.6	139.51	0	76.989	190250000	26	4	10	7	4	10	7	4	5	1	2	9
A0A125YSI7;Q9NQI0;Q7L014	A0A125YSI7	A0A125YSI7	DEAD (Asp-Glu-Ala-Asp) box polypeptide DDX3X	DDX3X		0.865999	0.305803	1.29872	1.62823	29.1027	27.6553	27.5054	30.3365	28.9828	28.8402	29.1027	27.6553	27.5054	30.3365	28.9828	28.8402	28.8627	28.4751	29.2078	28.9041	28.2143	28.2994	Toxoplasma gondii (strain ATCC 50611 / Me49)		37	37	36	73.7	78.592	0	323.31	3345300000	191	27	23	28	27	30	32	44	21	20	13	41
S8EN43	S8EN43	S8EN43	Peptidase S15, putative	TGME49_218540		0.488593	0.467294	1.29339	1.03248	24.0907	22.1828	21.4254	25.4254	23.5879	22.5657	24.0907	22.1828	21.4254	25.4254	23.5879	22.5657	23.9893	22.4533	22.2027	24.3033	23.2143	22.3911	Toxoplasma gondii (strain ATCC 50611 / Me49)		6	6	6	20.1	45.091	0	41.172	89323000	12	5	2	2	4	2	3	6	1	1	0	2
S8GDQ5	S8GDQ5	S8GDQ5	Translation initiation factor IF-2, putative	TGME49_214270		0.510258	0.457264	1.28967	1.06828	21.0206	21.619	19.3472	23.4511	21.9805	20.4241	21.0206	21.619	19.3472	23.4511	21.9805	20.4241	21.2922	21.8243	21.2483	22.5724	20.7837	20.3227	Toxoplasma gondii (strain ATCC 50611 / Me49)		2	2	2	2.8	126.07	0	11.927	23028000	4	1	2	2	1	2	1	1	0	0	0	2
S8EZT3	S8EZT3	S8EZT3	Uncharacterized protein	TGME49_288840		0.43304	0.514254	1.28661	0.937872	23.0014	19.8445	21.4911	20.9613	23.5324	23.7031	23.0014	19.8445	21.4911	20.9613	23.5324	23.7031	23.1826	21.7081	22.894	21.5353	23.2384	22.5598	Toxoplasma gondii (strain ATCC 50611 / Me49)		5	5	5	8.6	70.721	0	28.71	40118000	9	3	1	4	1	3	5	3	0	0	0	4
A0A0C4DH90;A0A075B6H7;A0A0C4DH55;P01624	A0A0C4DH90;A0A075B6H7;A0A0C4DH55;P01624	P01624	Immunoglobulin kappa variable 3-15	IGKV3-15		1.3582	0.210464	1.27965	2.36851	23.9399	23.389	22.6416	24.5951	24.2112	25.0032	23.9399	23.389	22.6416	24.5951	24.2112	25.0032	23.8243	23.5324	23.3758	23.4103	23.792	25.1005	Homo sapiens		1	1	1	7.8	12.586	0.0011574	10.16	112020000	3	1	1	1	1	1	1	1	0	0	0	1
S8GQ34	S8GQ34	S8GQ34	AP complex subunit beta	TGME49_240870		0.832147	0.320238	1.27826	1.57357	22.2778	23.2018	21.9818	24.1191	24.6003	22.5769	22.2778	23.2018	21.9818	24.1191	24.6003	22.5769	23.0045	22.9806	23.7408	24.0217	23.4593	21.99	Toxoplasma gondii (strain ATCC 50611 / Me49)		8	8	8	11	101.99	0	47.968	68786000	17	2	6	5	2	8	5	2	3	0	0	8
S8F761	S8F761	S8F761	Dense granule protein GRA8	GRA8		0.603718	0.415301	1.27563	1.21886	26.8627	25.2049	23.9611	27.2225	26.8601	25.773	26.8627	25.2049	23.9611	27.2225	26.8601	25.773	26.3072	24.9512	24.7581	26.1043	26.0554	25.9641	Toxoplasma gondii (strain ATCC 50611 / Me49)		2	2	2	7.8	28.628	0	17.922	512800000	36	2	2	2	2	2	2	11	5	4	0	9
A0A125YYY5	A0A125YYY5	A0A125YYY5	ATP synthase subunit beta	ATPB		0.967856	0.282579	1.27495	1.77811	21.5118	23.234	21.8973	22.8475	23.6823	23.9381	21.5118	23.234	21.8973	22.8475	23.6823	23.9381	23.5296	23.3422	23.5212	21.1799	23.0896	23.4519	Toxoplasma gondii (strain ATCC 50611 / Me49)		8	8	5	21.4	59.916	0	47.795	53843000	14	3	4	3	3	5	3	2	3	0	0	5
A0A125YZM9	A0A125YZM9	A0A125YZM9	40S ribosomal protein S3a	RPS3A		1.88365	0.110687	1.27423	3.19163	30.9375	30.7015	30.747	31.5918	32.5944	32.0225	30.9375	30.7015	30.747	31.5918	32.5944	32.0225	30.727	30.4608	31.6633	30.6175	31.9581	32.0696	Toxoplasma gondii (strain ATCC 50611 / Me49)		27	27	27	71.4	29.371	0	323.31	19688000000	353	20	22	24	19	25	27	38	48	54	8	96
A0A125YFV7	A0A125YFV7	A0A125YFV7	Alveolin domain containing intermediate filament IMC1	ALV1		0.39316	0.542915	1.271	0.867701	25.8324	26.0402	23.0632	27.1746	27.2649	24.3093	25.8324	26.0402	23.0632	27.1746	27.2649	24.3093	25.8518	26.5183	25.3132	25.8518	26.5806	24.0594	Toxoplasma gondii (strain ATCC 50611 / Me49)		10	10	10	25	69.596	0	323.31	471060000	49	4	7	5	3	8	4	7	12	3	3	18
S8F892	S8F892	S8F892	Vacuolar protein sorting-associated protein 26, putative	TGME49_263500		1.02923	0.279273	1.2707	1.86944	21.5811	22.5655	21.4629	23.2071	23.9063	22.3082	21.5811	22.5655	21.4629	23.2071	23.9063	22.3082	22.2105	22.0746	22.6291	22.9174	22.5694	22.6691	Toxoplasma gondii (strain ATCC 50611 / Me49)		3	3	3	13.3	42.225	0	18.746	42834000	11	1	2	2	1	3	2	1	2	1	1	4
A0A125YV46;P62826	A0A125YV46	A0A125YV46	GTP-binding nuclear protein	TGME49_248340		0.36101	0.555667	1.26968	0.810421	27.36	27.6334	23.3958	28.3436	26.5266	27.3281	27.36	27.6334	23.3958	28.3436	26.5266	27.3281	27.4137	27.7093	25.272	27.3791	25.7884	27.1765	Toxoplasma gondii (strain ATCC 50611 / Me49)		10	10	10	51.1	25.997	0	323.31	997270000	62	6	9	5	7	8	9	13	19	1	4	8
A0A125YTQ1	A0A125YTQ1	A0A125YTQ1	DnaJ protein, putative	TGME49_258390		0.810309	0.334155	1.25982	1.5376	26.874	26.4877	25.1011	28.2255	27.4437	26.5731	26.874	26.4877	25.1011	28.2255	27.4437	26.5731	26.8022	26.2769	25.723	27.7281	26.5547	26.4694	Toxoplasma gondii (strain ATCC 50611 / Me49)		17	17	17	48.4	44.653	0	152.46	849320000	65	8	11	12	7	13	14	13	11	5	2	15
A0A125YSV6	A0A125YSV6	A0A125YSV6	Eukaryotic translation initiation factor 4A, isoform 3, putative	TGME49_256770		1.55859	0.157	1.25938	2.66853	23.9087	24.3009	23.9265	25.6284	25.679	24.6068	23.9087	24.3009	23.9265	25.6284	25.679	24.6068	24.7758	24.492	24.2735	24.6629	25.1608	24.2252	Toxoplasma gondii (strain ATCC 50611 / Me49)		8	8	6	27.1	45.126	0	49.106	183500000	19	2	4	6	4	6	6	2	1	1	2	8
S8GBM3	S8GBM3	S8GBM3	Glycyl-tRNA synthetase	TGME49_256990		0.438439	0.510398	1.25693	0.945504	19.2906	23.2832	20.6453	21.618	22.8633	22.5086	NaN	23.2832	20.6453	21.618	22.8633	22.5086	NaN	23.2324	22.8806	22.0602	22.6285	21.8049	Toxoplasma gondii (strain ATCC 50611 / Me49)		5	5	5	9.7	86.373	0	29.202	28664000	7	0	4	2	1	4	4	0	2	0	1	3
A0A125YJ75	A0A125YJ75	A0A125YJ75	RNA recognition motif-containing protein	TGME49_268200		0.318494	0.58582	1.25239	0.732038	25.819	24.5087	21.5078	26.9238	25.1496	23.5193	25.819	24.5087	21.5078	26.9238	25.1496	23.5193	26.0382	25.0197	24.1462	25.3742	24.3985	23.7781	Toxoplasma gondii (strain ATCC 50611 / Me49)		5	5	5	17.1	66.429	0	37.141	262610000	24	4	4	3	4	4	4	3	5	0	3	7
A0A125YX31	A0A125YX31	A0A125YX31	Pyruvate dehydrogenase E1 component, beta subunit, putative	TGME49_314400		0.957762	0.287321	1.24388	1.75686	24.4015	23.3141	23.5693	25.8695	24.0983	25.0487	24.4015	23.3141	23.5693	25.8695	24.0983	25.0487	24.188	23.8408	24.7583	24.6048	23.9084	24.6247	Toxoplasma gondii (strain ATCC 50611 / Me49)		5	5	5	25.1	45.598	0	44.068	159010000	18	4	4	4	4	4	5	2	3	2	0	4
A0A125YMY9	A0A125YMY9	A0A125YMY9	D-3-phosphoglycerate dehydrogenase	TGME49_239820		1.39886	0.205869	1.24031	2.41614	25.7609	26.5179	25.2863	27.4938	26.9832	26.8091	25.7609	26.5179	25.2863	27.4938	26.9832	26.8091	26.3268	26.9085	26.6839	26.8559	26.044	26.0587	Toxoplasma gondii (strain ATCC 50611 / Me49)		18	18	18	35.3	65.193	0	127.59	633110000	68	9	14	14	8	12	14	13	11	4	2	18
A0A125YRB2	A0A125YRB2	A0A125YRB2	Fructose-bisphospatase I	TGME49_205380		0.602584	0.416697	1.23828	1.21356	25.5047	25.0108	23.693	27.3195	25.8561	24.7477	25.5047	25.0108	23.693	27.3195	25.8561	24.7477	25.4955	24.9618	24.9931	26.2353	25.1754	24.7652	Toxoplasma gondii (strain ATCC 50611 / Me49)		7	7	7	24.5	42.245	0	46.547	351370000	20	5	7	2	5	7	6	4	2	1	1	8
S8F5M1	S8F5M1	S8F5M1	RMI1_N domain-containing protein	TGME49_220260		0.433145	0.513626	1.23105	0.934977	22.864	22.8115	20.7776	24.6775	24.0637	21.4052	22.864	22.8115	20.7776	24.6775	24.0637	21.4052	23.0623	23.3062	22.9918	23.399	23.1806	21.2305	Toxoplasma gondii (strain ATCC 50611 / Me49)		1	1	1	1.8	63.403	0.0020855	6.5763	63937000	4	1	1	1	1	1	1	1	2	0	0	0
A0A125YYJ1	A0A125YYJ1	A0A125YYJ1	Ribosomal protein RPS4	RPS4		0.995367	0.27941	1.22848	1.80971	28.996	29.1413	30.1842	29.7957	31.2198	30.9915	28.996	29.1413	30.1842	29.7957	31.2198	30.9915	29.1503	29.6008	30.5541	29.0643	30.5601	30.683	Toxoplasma gondii (strain ATCC 50611 / Me49)		21	21	21	55.1	35.507	0	298.5	7915400000	251	12	17	17	11	20	17	15	31	51	7	70
S8FAN7	S8FAN7	S8FAN7	Cell-cycle-associated protein kinase SRPK, putative	TGME49_253440		0.641367	0.403668	1.22639	1.27343	21.2227	20.7845	20.9797	22.6733	23.4225	20.5703	21.2227	20.7845	20.9797	22.6733	23.4225	20.5703	21.5357	21.5608	22.1516	21.8521	22.3722	21.0873	Toxoplasma gondii (strain ATCC 50611 / Me49)		4	4	4	3.2	187.49	0	24.587	25810000	6	2	2	2	2	3	1	2	0	0	0	3
A0A125YY13;P36873;P62136;P62140	A0A125YY13	A0A125YY13	Serine/threonine-protein phosphatase	TGME49_310700		0.842181	0.320864	1.22625	1.58049	25.8097	25.3599	24.9184	27.6831	26.5652	25.5185	25.8097	25.3599	24.9184	27.6831	26.5652	25.5185	25.8651	25.2012	25.9014	26.6725	25.7681	25.7333	Toxoplasma gondii (strain ATCC 50611 / Me49)		12	12	12	53.3	35.005	0	121.03	496440000	38	6	7	8	7	9	7	5	5	4	1	11
A0A125YTZ3	A0A125YTZ3	A0A125YTZ3	Acetyl-CoA acetyltransferase	TGME49_301120		1.49854	0.172071	1.2232	2.56036	23.1861	22.5438	22.9432	24.6252	24.2153	23.5023	23.1861	22.5438	22.9432	24.6252	24.2153	23.5023	23.4718	22.7518	23.8258	23.7889	23.264	23.2947	Toxoplasma gondii (strain ATCC 50611 / Me49)		7	7	7	26.4	43.892	0	54.221	80959000	13	3	4	3	3	6	4	2	1	1	0	5
P06312	P06312	P06312	Immunoglobulin kappa variable 4-1	IGKV4-1		0.732795	0.364632	1.2113	1.41273	26.0872	25.149	24.549	26.3704	25.4698	27.579	26.0872	25.149	24.549	26.3704	25.4698	27.579	25.9143	25.426	25.3647	25.2784	24.9933	27.531	Homo sapiens		1	1	1	7.4	13.38	0	20.741	466760000	13	1	1	1	1	1	1	1	1	1	0	2
A0A125YIU8	A0A125YIU8	A0A125YIU8	PEP-carboxykinase I	TGME49_289650		0.460559	0.501396	1.20342	0.979679	24.0426	24.8159	21.8564	26.1667	23.9729	24.1856	24.0426	24.8159	21.8564	26.1667	23.9729	24.1856	24.2582	25.6717	23.5598	24.7246	23.1768	23.3869	Toxoplasma gondii (strain ATCC 50611 / Me49)		9	9	9	17.4	75.342	0	55.242	161490000	18	4	6	4	4	4	6	4	6	0	1	2
A0A125YUR1	A0A125YUR1	A0A125YUR1	Eukaryotic translation initiation factor 3 subunit 7, putative	TGME49_317720		1.07501	0.274576	1.20164	1.9213	24.473	25.4063	23.8097	26.0365	25.9884	25.2689	24.473	25.4063	23.8097	26.0365	25.9884	25.2689	24.8611	25.6819	25.5812	25.5085	25.0309	24.7124	Toxoplasma gondii (strain ATCC 50611 / Me49)		9	9	9	21.3	68.766	0	54.661	258290000	30	5	6	8	5	8	8	6	4	3	1	8
A0A125YN32	A0A125YN32	A0A125YN32	Rhoptry protein ROP7	ROP7		0.929505	0.294459	1.19867	1.70572	22.0407	21.3051	20.1443	22.8145	22.2848	21.9867	22.0407	21.3051	20.1443	22.8145	22.2848	21.9867	21.7879	22.718	21.0142	20.9269	22.1361	21.0147	Toxoplasma gondii (strain ATCC 50611 / Me49)		6	2	2	13.6	63.394	0	14.421	24706000	8	5	6	6	5	5	6	2	3	0	0	2
S8EUM4	S8EUM4	S8EUM4	EF-1 guanine nucleotide exchange domain-containing protein	TGME49_226410		1.4466	0.195419	1.196	2.47021	23.8188	24.8954	23.8471	25.5981	25.4534	25.0977	23.8188	24.8954	23.8471	25.5981	25.4534	25.0977	24.8621	24.2342	24.6403	25.5199	24.4695	24.4883	Toxoplasma gondii (strain ATCC 50611 / Me49)		7	7	7	33.2	36.049	0	92.177	193740000	21	2	5	4	3	5	7	2	3	4	2	4
A0A125YWF6	A0A125YWF6	A0A125YWF6	Ribosomal protein RPS9	RPS9		0.527545	0.447184	1.19372	1.08934	28.0019	25.6064	25.9769	28.6669	26.4479	28.0515	28.0019	25.6064	25.9769	28.6669	26.4479	28.0515	28.0979	25.5113	26.2692	28.2212	25.4026	27.5024	Toxoplasma gondii (strain ATCC 50611 / Me49)		10	10	10	41.5	21.684	0	141.64	1181800000	41	5	4	8	4	5	10	11	1	4	3	2
S8F9B5	S8F9B5	S8F9B5	S15 sporozoite-expressed protein	TGME49_202390		0.514148	0.457282	1.18934	1.06721	22.9835	22.9978	20.7317	24.4285	23.7224	22.13	22.9835	22.9978	20.7317	24.4285	23.7224	22.13	22.6746	23.8885	22.9183	23.1003	22.8502	21.3811	Toxoplasma gondii (strain ATCC 50611 / Me49)		2	2	2	4.1	61.796	0	12.548	59420000	6	2	1	1	2	2	2	2	1	0	0	2
A0A125YN52	A0A125YN52	A0A125YN52	40S ribosomal protein S8	RPS8		1.00403	0.280153	1.18316	1.8123	28.1074	29.1046	29.2239	29.148	30.3647	30.4727	28.1074	29.1046	29.2239	29.148	30.3647	30.4727	28.1566	29.1971	29.7944	28.574	29.7925	30.2918	Toxoplasma gondii (strain ATCC 50611 / Me49)		13	13	13	57.6	23.561	0	323.31	4960900000	161	7	13	12	7	13	12	12	25	32	1	39
A0A125YWC9	A0A125YWC9	A0A125YWC9	Lactate dehydrogenase LDH1	LDH1		0.390286	0.542964	1.17752	0.858014	24.0884	22.593	21.2231	25.713	23.1681	22.5559	24.0884	22.593	21.2231	25.713	23.1681	22.5559	23.4629	23.149	23.0603	24.3116	22.9555	22.861	Toxoplasma gondii (strain ATCC 50611 / Me49)		4	4	4	15.2	35.548	0	27.444	97203000	10	3	2	2	2	2	2	2	2	1	0	3
A0A125YW75	A0A125YW75	A0A125YW75	Ribosomal protein RPL7A	RPL7A		1.45324	0.197103	1.17487	2.47096	26.0477	26.6451	26.0232	27.7035	27.7542	26.7829	26.0477	26.6451	26.0232	27.7035	27.7542	26.7829	26.1822	26.402	26.6954	26.7161	27.3235	26.7094	Toxoplasma gondii (strain ATCC 50611 / Me49)		14	14	14	41.7	31.031	0	92.779	802940000	40	4	11	8	4	11	9	4	6	4	1	17
S8ERI9	S8ERI9	S8ERI9	Anonymous antigen-1, putative	TGME49_312630		0.259217	0.651925	1.1708	0.616738	28.9924	26.0672	24.6305	30.1548	27.1293	25.9184	28.9924	26.0672	24.6305	30.1548	27.1293	25.9184	28.6696	27.0564	26.7628	28.8017	26.9979	26.1546	Toxoplasma gondii (strain ATCC 50611 / Me49)		44	44	44	21.6	286.22	0	315.1	2036000000	112	39	20	16	37	24	21	49	13	2	9	23
A0A125YLN3	A0A125YLN3	A0A125YLN3	Eukaryotic translation initiation factor 3 subunit G	TGME49_294670		1.02496	0.279588	1.16696	1.83907	23.407	22.3057	23.4889	24.9397	23.6639	24.0988	23.407	22.3057	23.4889	24.9397	23.6639	24.0988	23.9521	21.9774	23.4796	24.6671	23.103	23.5622	Toxoplasma gondii (strain ATCC 50611 / Me49)		5	5	5	27.1	31.812	0	31.722	91518000	17	2	3	3	3	3	3	1	3	3	2	4
A0A125YUF7	A0A125YUF7	A0A125YUF7	Ribosomal protein RPL7	RPL7		1.3805	0.207659	1.16328	2.35829	31.2426	31.8821	30.6854	32.6487	32.5913	32.0599	31.2426	31.8821	30.6854	32.6487	32.5913	32.0599	30.812	31.7775	31.5624	31.2605	31.8434	31.9283	Toxoplasma gondii (strain ATCC 50611 / Me49)		19	19	19	52.7	30.121	0	323.31	25907000000	285	12	16	17	11	17	16	38	50	46	3	71
A0A125YTI6	A0A125YTI6	A0A125YTI6	DEAD/DEAH box helicase domain-containing protein	TGME49_294350		1.26433	0.23396	1.14894	2.18257	23.9504	25.2256	24.139	25.7732	25.7083	25.2803	23.9504	25.2256	24.139	25.7732	25.7083	25.2803	24.3359	25.6428	25.6003	24.3343	25.4463	24.7705	Toxoplasma gondii (strain ATCC 50611 / Me49)		19	19	19	10.9	273.73	0	148.71	226840000	50	7	13	10	4	15	14	6	7	4	0	20
A0A125YVE4	A0A125YVE4	A0A125YVE4	Eukaryotic translation initiation factor 3 subunit L	TGME49_273460		0.79344	0.354144	1.14355	1.49371	23.0566	22.854	21.5981	24.1698	24.0913	22.6782	23.0566	22.854	21.5981	24.1698	24.0913	22.6782	23.0983	23.3317	23.694	22.9473	23.0907	22.5632	Toxoplasma gondii (strain ATCC 50611 / Me49)		6	6	6	10.6	75.073	0	48.808	62938000	14	3	4	3	3	5	3	3	3	2	1	4
S8EXJ1	S8EXJ1	S8EXJ1	RBR-type E3 ubiquitin transferase	TGME49_226050		0.953797	0.291573	1.14062	1.7289	24.498	24.206	24.8975	24.6514	26.0002	26.3716	24.498	24.206	24.8975	24.6514	26.0002	26.3716	25.1578	25.1701	26.4655	23.8883	25.5741	25.436	Toxoplasma gondii (strain ATCC 50611 / Me49)		14	14	14	28.9	83.892	0	135.08	254600000	49	5	8	8	4	11	12	4	5	9	0	15
A0A125YH18	A0A125YH18	A0A125YH18	Actin ACT1	ACT1		1.92021	0.109275	1.13449	3.15207	29.8076	29.2095	29.4618	31.009	30.4942	30.3791	29.8076	29.2095	29.4618	31.009	30.4942	30.3791	29.5392	28.9556	29.9781	30.3908	29.3484	30.2694	Toxoplasma gondii (strain ATCC 50611 / Me49)		23	23	19	71.5	41.907	0	323.31	7369500000	249	14	14	21	17	19	22	27	33	48	15	52
Q9UJZ1	Q9UJZ1	Q9UJZ1	Stomatin-like protein 2, mitochondrial	STOML2		0.78413	0.358075	1.13376	1.4782	21.7857	22.1368	23.2412	23.117	22.9271	24.5208	21.7857	22.1368	23.2412	23.117	22.9271	24.5208	22.6994	21.2168	24.1681	22.8359	20.973	24.4768	Homo sapiens		4	4	4	14.6	38.534	0	23.594	59286000	9	1	2	3	2	2	4	1	1	1	1	1
A0A125YGI3	A0A125YGI3	A0A125YGI3	Eukaryotic initiation factor-2, alpha subunit	TGME49_313230		0.668324	0.395307	1.13372	1.304	21.9855	23.1977	21.087	23.4328	23.9076	22.3311	21.9855	23.1977	21.087	23.4328	23.9076	22.3311	22.5142	23.8487	22.533	21.8719	22.1953	22.3911	Toxoplasma gondii (strain ATCC 50611 / Me49)		4	4	4	15.6	39.126	0	42.831	48337000	7	2	2	1	3	3	2	1	2	0	1	2
A0A125YFB2	A0A125YFB2	A0A125YFB2	Nuclear cap-binding protein subunit 2	TGME49_289560		0.458316	0.497825	1.1327	0.970999	23.194	20.5816	22.3688	24.6307	22.2266	22.6851	23.194	NaN	22.3688	24.6307	22.2266	22.6851	22.931	NaN	23.2772	22.3909	20.9834	23.834	Toxoplasma gondii (strain ATCC 50611 / Me49)		2	2	2	9.9	30.573	0	13.996	52640000	7	2	0	2	2	2	1	2	0	2	0	1
S8GJ89	S8GJ89	S8GJ89	SRP72 RNA-binding domain-containing protein	TGME49_275802		0.750632	0.36061	1.13044	1.42774	25.0416	26.3619	25.4607	25.6367	27.5284	27.0904	25.0416	26.3619	25.4607	25.6367	27.5284	27.0904	25.8338	26.5235	27.2661	25.1912	26.7227	26.7374	Toxoplasma gondii (strain ATCC 50611 / Me49)		22	22	22	34.9	79.709	0	323.31	555610000	80	8	13	17	6	17	20	9	12	6	2	23
S8EVP5	S8EVP5	S8EVP5	Rhoptry protein ROP2A (Fragment)	ROP2A		0.66927	0.39402	1.12129	1.30378	26.5145	27.017	25.3239	27.7277	28.1942	26.2974	26.5145	27.017	25.3239	27.7277	28.1942	26.2974	25.978	27.2674	26.3993	26.3559	27.794	26.228	Toxoplasma gondii (strain ATCC 50611 / Me49)		10	4	4	22.2	49.154	0	173.16	885530000	78	8	7	7	7	9	8	14	18	10	3	17
A0A125YZ19	A0A125YZ19	A0A125YZ19	40S ribosomal protein S7	RPS7		0.245562	0.667365	1.11523	0.588422	27.1746	25.1034	21.8478	27.5472	24.4816	25.4427	27.1746	25.1034	21.8478	27.5472	24.4816	25.4427	26.8335	25.9179	23.6167	25.6902	24.6192	25.7856	Toxoplasma gondii (strain ATCC 50611 / Me49)		10	10	10	52	22.587	0	88.93	456470000	33	8	3	2	7	2	3	12	7	0	1	6
A0A125YII1	A0A125YII1	A0A125YII1	60S ribosomal protein L13	RPL13		0.961161	0.292664	1.11388	1.73328	31.6589	31.8442	30.1521	32.2478	32.2452	32.5037	31.6589	31.8442	30.1521	32.2478	32.2452	32.5037	31.2866	31.9242	30.416	31.349	31.8395	32.1708	Toxoplasma gondii (strain ATCC 50611 / Me49)		19	19	19	38.6	39.682	0	323.31	24719000000	346	16	18	14	15	18	16	57	77	32	5	73
S8EQS5;S8EMX2	S8EQS5;S8EMX2	S8EMX2	Rhoptry kinase family protein (Incomplete catalytic triad)	TGME49_308093		0.33566	0.575768	1.10597	0.757597	23.0877	21.9049	19.4669	24.1217	22.448	21.2077	23.0877	21.9049	19.4669	24.1217	22.448	21.2077	23.1454	22.5311	21.6224	22.6771	21.8694	20.8924	Toxoplasma gondii (strain ATCC 50611 / Me49)		1	1	1	2.4	59.959	0.0011429	8.5604	39964000	3	1	1	1	1	1	1	1	0	0	0	1
A0A125YIG4	A0A125YIG4	A0A125YIG4	Splicing factor 3b, subunit 3, putative	TGME49_230960		0.90501	0.3032	1.10275	1.64941	23.1578	23.6228	22.2767	24.4569	24.6009	23.3076	23.1578	23.6228	22.2767	24.4569	24.6009	23.3076	23.3152	23.7341	24.1871	23.7027	23.7042	23.3167	Toxoplasma gondii (strain ATCC 50611 / Me49)		12	12	12	14	135.74	0	78.85	86212000	21	5	8	5	4	8	6	4	3	0	2	8
S8F876	S8F876	S8F876	Phosphohistidine phosphatase	TGME49_222952		0.80338	0.352153	1.09614	1.49992	23.3665	22.1102	24.199	24.2942	24.0392	24.6307	23.3665	22.1102	24.199	24.2942	24.0392	24.6307	24.0227	22.8944	24.2386	24.3004	23.6943	24.1899	Toxoplasma gondii (strain ATCC 50611 / Me49)		6	6	6	23.1	42.099	0	57.755	98388000	18	2	4	5	2	4	5	2	3	1	1	5
S8EZB3	S8EZB3	S8EZB3	RNA recognition motif-containing protein	TGME49_215400		1.23881	0.241696	1.09386	2.12542	21.152	21.2469	22.1816	23.126	22.3452	22.3909	21.152	21.2469	22.1816	23.126	22.3452	22.3909	21.0397	21.5844	23.0579	22.0946	21.9293	22.1728	Toxoplasma gondii (strain ATCC 50611 / Me49)		3	3	3	11.3	41.35	0	18.637	29558000	7	1	1	1	1	1	3	1	1	1	0	1
S8F4Y5	S8F4Y5	S8F4Y5	Uncharacterized protein	TGME49_263440		0.684381	0.391657	1.08463	1.32144	24.3372	23.7546	22.9318	23.6331	25.6525	24.9918	24.3372	23.7546	22.9318	23.6331	25.6525	24.9918	25.0511	23.8699	24.5287	23.4723	24.6869	24.3264	Toxoplasma gondii (strain ATCC 50611 / Me49)		9	9	9	20.8	66.522	0	66.97	142470000	20	3	6	5	2	7	6	3	1	2	0	8
S8EUN7	S8EUN7	S8EUN7	Microneme protein MIC6	MIC6		0.338413	0.575356	1.07669	0.761129	23.8027	21.6915	20.1992	24.0431	23.4648	21.4156	23.8027	21.6915	20.1992	24.0431	23.4648	21.4156	23.1136	22.4881	21.6759	22.6955	22.9781	22.2942	Toxoplasma gondii (strain ATCC 50611 / Me49)		3	3	3	13.5	36.669	0	19.513	50884000	3	2	1	2	2	2	2	1	1	0	0	0
A0A125YZ77	A0A125YZ77	A0A125YZ77	GAPM1a	TGME49_202500		0.338207	0.574589	1.07601	0.760726	20.7336	19.7728	18.0588	21.8884	21.4008	18.504	20.7336	19.7728	18.0588	21.8884	21.4008	NaN	20.6938	19.985	19.2014	20.4828	20.513	NaN	Toxoplasma gondii (strain ATCC 50611 / Me49)		1	1	1	5.2	33.534	0.0077595	6.2004	9563300	2	1	1	1	1	1	0	1	0	0	0	1
A0A125YJ40	A0A125YJ40	A0A125YJ40	Glyceraldehyde-3-phosphate dehydrogenase	GAPDH1		1.35304	0.21962	1.07569	2.28085	31.2009	31.0322	30.111	31.9487	32.0638	31.5585	31.2009	31.0322	30.111	31.9487	32.0638	31.5585	31.0124	30.9459	30.5199	31.4764	31.4253	31.2201	Toxoplasma gondii (strain ATCC 50611 / Me49)		26	26	25	62	53.339	0	323.31	17621000000	402	22	23	19	22	24	22	52	71	44	26	107
S8GHS9	S8GHS9	S8GHS9	AAA family protein	TGME49_211690		1.55181	0.1752	1.07199	2.56345	21.7243	21.6774	20.9193	22.1481	22.701	22.6879	21.7243	21.6774	20.9193	22.1481	22.701	22.6879	NaN	22.5344	22.6475	NaN	22.4672	21.6129	Toxoplasma gondii (strain ATCC 50611 / Me49)		7	7	7	7.4	167.15	0	72.049	27024000	10	3	2	3	1	4	5	3	2	0	0	3
S8GP43	S8GP43	S8GP43	Rhoptry kinase family protein ROP33	ROP33		0.853307	0.32085	1.06905	1.56719	22.4364	21.9418	23.3791	22.986	24.3738	23.6047	22.4364	21.9418	23.3791	22.986	24.3738	23.6047	22.7627	22.9492	23.9372	23.5059	23.0791	23.1998	Toxoplasma gondii (strain ATCC 50611 / Me49)		4	4	4	9.2	80.191	0	25.734	63419000	14	2	1	3	1	3	3	2	1	3	0	4
S8F2W9	S8F2W9	S8F2W9	Uncharacterized protein	TGME49_230940		0.740519	0.365278	1.06626	1.40207	27.1685	25.5071	24.9776	26.9687	26.9821	26.9012	27.1685	25.5071	24.9776	26.9687	26.9821	26.9012	27.1439	26.1151	26.7688	26.1434	26.2539	26.4183	Toxoplasma gondii (strain ATCC 50611 / Me49)		23	23	23	23.8	155.05	0	162.53	620800000	78	17	14	15	11	18	18	23	4	8	1	21
A0A125YR63	A0A125YR63	A0A125YR63	RNA recognition motif-containing protein	TGME49_265530		0.193183	0.729996	1.05744	0.480809	26.4517	21.8469	20.7657	26.4081	23.1014	22.7271	26.4517	21.8469	20.7657	26.4081	23.1014	22.7271	26.299	23.0064	23.4837	24.7265	23.4428	22.9792	Toxoplasma gondii (strain ATCC 50611 / Me49)		7	7	7	22	51.487	0	44.451	202320000	24	7	3	2	6	3	4	14	2	0	2	2
S8F732	S8F732	S8F732	2-oxoglutarate dehydrogenase e1 component, mitochondrial, putative	TGME49_244200		0.612351	0.419854	1.05593	1.20832	19.8609	20.8867	19.5883	22.1481	21.4572	19.8985	19.8609	20.8867	19.5883	22.1481	21.4572	19.8985	NaN	21.5866	21.0873	NaN	20.9291	19.8333	Toxoplasma gondii (strain ATCC 50611 / Me49)		2	2	2	3.6	124.26	0	11.968	12183000	3	1	1	1	1	1	1	0	1	0	1	1
P45880	P45880	P45880	Voltage-dependent anion-selective channel protein 2	VDAC2		0.71068	0.386667	1.04838	1.35494	25.0046	25.1441	23.5694	26.5071	25.2931	25.0631	25.0046	25.1441	23.5694	26.5071	25.2931	25.0631	24.9515	25.3555	24.5679	25.5268	24.5846	24.7399	Homo sapiens		7	7	7	36.7	31.566	0	105.22	254730000	25	3	5	4	3	6	5	3	6	2	0	7
S8F2N8	S8F2N8	S8F2N8	Thioredoxin domain-containing protein	TGME49_204480		0.864907	0.32008	1.04169	1.57781	24.8359	23.7392	23.3204	24.5294	24.848	25.6432	24.8359	23.7392	23.3204	24.5294	24.848	25.6432	25.1509	25.2746	24.2332	22.7052	24.02	25.1672	Toxoplasma gondii (strain ATCC 50611 / Me49)		8	8	8	14.7	72.202	0	48.703	161250000	19	3	3	5	3	7	7	3	2	0	0	4
S8EWS1	S8EWS1	S8EWS1	NADH dehydrogenase (NDH2-II)	TGME49_288830		0.43991	0.514408	1.03303	0.932769	22.2974	20.9107	20.568	23.5406	20.649	22.6855	22.2974	20.9107	20.568	23.5406	NaN	22.6855	21.9591	22.4766	22.7027	22.0383	NaN	21.6587	Toxoplasma gondii (strain ATCC 50611 / Me49)		3	3	3	7.2	72.107	0	20.429	27628000	7	3	1	2	3	0	3	3	1	0	0	0
A0A125YMA1	A0A125YMA1	A0A125YMA1	ATP-binding cassette sub-family E member 1, putative	TGME49_216790		0.769132	0.360516	1.03096	1.43748	25.9138	25.0178	23.8511	26.2703	25.7917	25.8135	25.9138	25.0178	23.8511	26.2703	25.7917	25.8135	25.573	25.7022	26.177	24.209	25.0258	25.5069	Toxoplasma gondii (strain ATCC 50611 / Me49)		14	14	14	27.1	69.219	0	114.11	310310000	44	9	8	6	6	11	10	10	4	3	0	12
S8GJA5	S8GJA5	S8GJA5	Phosphoglycerate mutase family protein	TGME49_276210		0.809395	0.353634	1.02878	1.49526	24.3772	24.7042	24.004	24.5927	26.4507	25.1284	24.3772	24.7042	24.004	24.5927	26.4507	25.1284	25.1704	24.5308	24.9421	24.2996	25.5438	25.0682	Toxoplasma gondii (strain ATCC 50611 / Me49)		11	11	11	17.2	91.915	0	71.628	219640000	44	5	7	7	4	10	7	6	4	6	1	16
A0A125YKU4	A0A125YKU4	A0A125YKU4	DnaJ family chaperone, putative	TGME49_311240		0.467906	0.498535	1.0068	0.976261	23.7838	26.0888	23.7069	25.5573	26.3985	24.6442	23.7838	26.0888	23.7069	25.5573	26.3985	24.6442	24.219	26.6084	25.0367	24.474	25.5501	24.3859	Toxoplasma gondii (strain ATCC 50611 / Me49)		8	8	8	28.6	47.448	0	85.905	263560000	47	2	7	5	1	5	4	3	18	6	0	15
A0A125YRG3	A0A125YRG3	A0A125YRG3	Prohibitin	TGME49_243950		1.8746	0.129247	1.00295	2.97624	25.5197	25.9581	25.6802	27.1143	26.4626	26.5901	25.5197	25.9581	25.6802	27.1143	26.4626	26.5901	25.6199	26.0067	26.7492	26.0319	25.8248	26.5013	Toxoplasma gondii (strain ATCC 50611 / Me49)		9	9	9	44.3	30.221	0	90.846	505830000	33	3	6	8	4	7	9	3	4	6	0	7
S8GAM4	S8GAM4	S8GAM4	KOW motif domain-containing protein	TGME49_233000		0.557177	0.445639	0.99688	1.11607	23.3772	24.9898	23.6869	23.8112	25.8785	25.3548	23.3772	24.9898	23.6869	23.8112	25.8785	25.3548	24.1269	25.6329	25.0726	22.877	25.3326	24.9292	Toxoplasma gondii (strain ATCC 50611 / Me49)		16	16	16	21.6	126.25	0	106.84	177030000	44	4	10	7	1	13	13	3	9	1	0	16
A0A125YKK9	A0A125YKK9	A0A125YKK9	DnaJ domain-containing protein	TGME49_313400		1.37439	0.219914	0.994146	2.27126	23.5915	23.9767	23.9762	24.9587	25.3157	24.2525	23.5915	23.9767	23.9762	24.9587	25.3157	24.2525	24.5057	23.8342	24.7154	24.103	24.42	24.1556	Toxoplasma gondii (strain ATCC 50611 / Me49)		6	6	6	18.1	31.966	0	45.621	140010000	26	3	5	6	4	6	6	4	2	6	0	7
S8GD01	S8GD01	S8GD01	Uncharacterized protein	TGME49_262935		0.359102	0.566174	0.992311	0.792897	24.8538	22.117	21.7897	25.1439	23.3945	23.1989	24.8538	22.117	21.7897	25.1439	23.3945	23.1989	24.6906	22.719	23.7501	23.6675	23.0821	23.1889	Toxoplasma gondii (strain ATCC 50611 / Me49)		5	5	5	9.7	76.615	0	32.4	96224000	12	4	3	3	3	3	2	5	1	1	0	3
A0A125YG45	A0A125YG45	A0A125YG45	Elongation factor 1-gamma, putative	TGME49_300140		0.743082	0.368747	0.990941	1.3919	24.0982	25.1162	25.6288	26.7566	25.6509	25.4086	24.0982	25.1162	25.6288	26.7566	25.6509	25.4086	24.5104	25.028	26.0829	26.1582	24.6152	25.019	Toxoplasma gondii (strain ATCC 50611 / Me49)		9	9	9	34	44.039	0	73.008	316820000	22	2	6	4	3	7	7	2	4	2	0	8
A0A125YPJ1;P21281;P15313	A0A125YPJ1	A0A125YPJ1	Vacuolar proton pump subunit B	TGME49_219800		0.733559	0.376493	0.986829	1.37732	23.8833	23.9366	22.4266	24.1961	23.8938	25.1171	23.8833	23.9366	22.4266	24.1961	23.8938	25.1171	24.0504	24.5671	24.6425	23.2443	23.0438	24.363	Toxoplasma gondii (strain ATCC 50611 / Me49)		8	8	8	26.9	56.614	0	54.365	108370000	28	4	4	4	3	4	7	4	3	1	1	5
S8GHV2	S8GHV2	S8GHV2	Leucyl aminopeptidase LAP	LAP		0.735426	0.375588	0.978884	1.37846	25.6138	26.2001	24.2613	26.5763	26.5099	25.9258	25.6138	26.2001	24.2613	26.5763	26.5099	25.9258	25.6486	26.796	26.1601	25.5142	25.5888	25.6385	Toxoplasma gondii (strain ATCC 50611 / Me49)		13	13	13	23	83.236	0	102.98	407920000	45	6	10	9	5	10	9	6	8	3	1	13
A0A125YFK9	A0A125YFK9	A0A125YFK9	Rhoptry protein ROP8	ROP8		0.582325	0.434545	0.977996	1.15207	29.1994	28.5956	26.7809	29.1003	29.5123	28.8974	29.1994	28.5956	26.7809	29.1003	29.5123	28.8974	29.0357	28.7535	28.4914	28.185	28.9567	28.684	Toxoplasma gondii (strain ATCC 50611 / Me49)		12	12	6	23.8	65.912	0	202.39	2978600000	98	8	6	6	4	9	8	28	18	7	1	21
A0A125YGG4	A0A125YGG4	A0A125YGG4	Fructose-bisphospatase II	TGME49_247510		1.00988	0.289407	0.976355	1.76341	28.8619	28.5329	27.9777	29.9278	29.6715	28.7024	28.8619	28.5329	27.9777	29.9278	29.6715	28.7024	28.501	28.6404	28.4251	28.7286	29.0608	28.5379	Toxoplasma gondii (strain ATCC 50611 / Me49)		16	16	16	48.3	42.397	0	323.31	3453800000	152	10	12	16	9	14	15	20	22	25	5	38
Q96DV4	Q96DV4	Q96DV4	39S ribosomal protein L38, mitochondrial	MRPL38		0.254089	0.659817	0.976217	0.600504	23.4237	22.8168	20.0922	25.2042	22.7163	21.3408	23.4237	22.8168	20.0922	25.2042	22.7163	21.3408	23.4073	22.9882	22.3231	23.6147	22.231	21.7106	Homo sapiens		2	2	2	5	44.596	0	11.564	67962000	3	2	2	1	2	2	2	2	1	0	0	0
S8FC38	S8FC38	S8FC38	Lanthionine synthetase C family protein	TGME49_213730		2.11095	0.10927	0.962706	3.27034	24.8056	24.9954	24.9665	26.221	25.8525	25.582	24.8056	24.9954	24.9665	26.221	25.8525	25.582	24.6946	25.0941	25.7424	25.0295	25.6586	25.4338	Toxoplasma gondii (strain ATCC 50611 / Me49)		10	10	10	31.4	46.4	0	86.167	284590000	36	4	6	7	6	5	8	5	6	6	1	7
S8F7X1	S8F7X1	S8F7X1	GDP mannose 4,6-dehydratase, putative	TGME49_238940		1.52004	0.198387	0.962617	2.45235	20.1466	20.5825	20.2652	21.2975	21.7461	20.8385	20.1466	20.5825	20.2652	21.2975	21.7461	20.8385	NaN	20.8765	20.9872	NaN	21.329	20.886	Toxoplasma gondii (strain ATCC 50611 / Me49)		2	2	2	7.3	41.717	0.0011792	11.21	11961000	2	1	1	1	1	1	1	1	0	0	0	1
A0A125YMV8	A0A125YMV8	A0A125YMV8	RNA recognition motif-containing protein	TGME49_305850		0.545717	0.449341	0.962268	1.09402	28.2584	27.7238	26.4187	29.1831	28.7604	27.3442	28.2584	27.7238	26.4187	29.1831	28.7604	27.3442	28.0857	27.6825	27.5071	28.525	27.8679	27.2259	Toxoplasma gondii (strain ATCC 50611 / Me49)		18	18	18	61.8	39.168	0	204.93	1867000000	107	15	14	10	11	16	13	22	16	15	3	29
A0A125YHZ4	A0A125YHZ4	A0A125YHZ4	Succinate--CoA ligase [ADP-forming] subunit beta, mitochondrial	TGME49_309752		1.23403	0.244686	0.956809	2.0614	24.1824	25.1296	24.4559	25.9505	25.5377	25.1502	24.1824	25.1296	24.4559	25.9505	25.5377	25.1502	24.6009	25.0426	25.2909	25.129	25.1092	24.9038	Toxoplasma gondii (strain ATCC 50611 / Me49)		8	8	8	23.9	53.388	0	48.437	229550000	11	3	5	5	2	5	6	3	0	2	0	1
A0A125YLR8	A0A125YLR8	A0A125YLR8	TCP-1 chaperonin, putative	TGME49_318410		0.457916	0.506738	0.954085	0.955018	24.6869	24.5048	22.6187	26.0935	24.1204	24.4588	24.6869	24.5048	22.6187	26.0935	24.1204	24.4588	24.6643	24.9906	24.7765	24.9727	23.5439	23.6378	Toxoplasma gondii (strain ATCC 50611 / Me49)		9	9	9	20.9	58.665	0	59.677	170150000	23	7	6	5	6	5	8	6	7	0	0	4
A0A125YTJ3	A0A125YTJ3	A0A125YTJ3	DNA replication licensing factor MCM7	MCM7		0.614734	0.423976	0.953509	1.1972	20.0247	19.0354	18.9447	21.2896	20.3749	19.2009	20.0247	19.0354	18.9447	21.2896	20.3749	19.2009	NaN	19.8083	20.3762	NaN	19.8636	19.4088	Toxoplasma gondii (strain ATCC 50611 / Me49)		2	2	2	2.5	96.874	0.0012092	11.417	6634200	2	1	1	1	1	1	1	1	0	0	0	1
A0A125YWB2	A0A125YWB2	A0A125YWB2	Eukaryotic initiation factor 2B epsilon subunit, putative	TGME49_274190		0.65561	0.407283	0.942966	1.25578	20.9498	21.4163	19.972	22.707	21.2536	21.2064	20.9498	21.4163	19.972	22.707	21.2536	21.2064	21.1669	21.5434	21.4718	21.8482	21.5511	20.1837	Toxoplasma gondii (strain ATCC 50611 / Me49)		2	2	2	3.5	88.811	0.0011765	11.172	17619000	3	1	2	2	1	1	2	1	0	0	0	0
A0A125YYS0	A0A125YYS0	A0A125YYS0	Guanine nucleotide-binding protein	TGME49_216880		0.444163	0.513093	0.938866	0.931296	28.5858	27.9672	27.3411	30.5139	28.4751	27.7217	28.5858	27.9672	27.3411	30.5139	28.4751	27.7217	28.1792	28.4344	28.2617	29.2106	28.0722	27.8403	Toxoplasma gondii (strain ATCC 50611 / Me49)		16	16	16	82.2	35.147	0	323.31	2963000000	126	13	10	9	14	10	14	19	21	19	12	23
A0A125YLE7	A0A125YLE7	A0A125YLE7	FoP_duplication domain-containing protein	TGME49_297430		0.174773	0.750294	0.938531	0.439495	24.3022	23.2536	19.3329	25.2441	23.824	20.6363	24.3022	23.2536	19.3329	25.2441	23.824	20.6363	23.8412	23.3637	21.312	24.0335	23.7377	21.5338	Toxoplasma gondii (strain ATCC 50611 / Me49)		3	3	3	24.2	25.336	0	21.685	87570000	10	3	2	1	3	1	1	3	3	0	1	2
A0A125YVB7	A0A125YVB7	A0A125YVB7	Heat shock protein HSP90	HSP90		1.40697	0.21971	0.924884	2.27642	24.4898	24.3632	23.9702	25.2097	25.6501	24.7381	24.4898	24.3632	23.9702	25.2097	25.6501	24.7381	24.8633	24.7453	25.2992	24.2717	25.3157	24.5628	Toxoplasma gondii (strain ATCC 50611 / Me49)		13	13	10	20.5	81.932	0	80.037	181020000	34	5	7	11	4	9	8	5	7	4	1	10
P62987;P62979;P0CG47;P0CG48	P62987;P62979;P0CG47;P0CG48	P0CG47	Polyubiquitin-B	UBB		0.658854	0.409519	0.91938	1.25622	24.4811	25.7185	23.7708	25.8579	25.8436	25.0271	24.4811	25.7185	23.7708	25.8579	25.8436	25.0271	25.1794	25.2442	24.7731	25.0364	25.7598	24.8611	Homo sapiens		4	4	1	36.7	14.728	0	40.045	248160000	18	2	3	4	2	3	4	4	3	1	1	4
A0A125YMW1;REV__Q15059;REV__P25440;REV__O60885	A0A125YMW1	A0A125YMW1	Ribosomal protein RPL19	RPL19		0.261055	0.654328	0.918269	0.611412	26.7535	26.7025	22.8337	27.3123	25.4885	26.2437	26.7535	26.7025	22.8337	27.3123	25.4885	26.2437	26.5434	27.0426	23.1509	25.8193	25.3219	26.3564	Toxoplasma gondii (strain ATCC 50611 / Me49)		3	3	3	19.3	22.16	0	26.499	523020000	12	2	3	2	2	2	3	3	2	1	0	1
A0A125YIS9	A0A125YIS9	A0A125YIS9	SRP19 protein	TGME49_286730		1.05146	0.27964	0.91783	1.79923	24.5964	24.2056	23.4589	25.36	25.1027	24.5517	24.5964	24.2056	23.4589	25.36	25.1027	24.5517	24.3071	24.6364	24.3502	24.2787	24.3873	24.4096	Toxoplasma gondii (strain ATCC 50611 / Me49)		2	2	2	13.5	24.015	0	18.486	159930000	16	2	2	2	2	2	2	3	3	3	0	3
A0A125YZ05	A0A125YZ05	A0A125YZ05	Uncharacterized protein	TGME49_230190		0.795896	0.360812	0.903967	1.44714	25.5797	24.7037	25.8918	25.5848	26.9108	26.3915	25.5797	24.7037	25.8918	25.5848	26.9108	26.3915	25.7433	25.4242	26.2387	24.8784	26.369	26.3135	Toxoplasma gondii (strain ATCC 50611 / Me49)		9	9	9	43.8	31.239	0	88.125	404260000	48	3	6	9	3	9	9	2	2	10	1	17
A0A125YIN2	A0A125YIN2	A0A125YIN2	Alveolin domain containing intermediate filament IMC3	ALV3		0.230552	0.686785	0.901368	0.552036	24.837	24.54	22.2595	26.2986	25.8459	22.196	24.837	24.54	22.2595	26.2986	25.8459	22.196	24.5881	25.39	23.7961	24.7236	25.1283	22.2171	Toxoplasma gondii (strain ATCC 50611 / Me49)		6	6	6	18.6	57.999	0	174.93	207040000	24	5	3	4	5	4	2	5	4	1	5	7
S8GDA5	S8GDA5	S8GDA5	Myb family DNA-binding domain-containing protein	TGME49_275480		0.172194	0.75347	0.890949	0.43294	22.305	22.3001	20.3925	24.5492	24.2638	18.8575	22.305	22.3001	20.3925	24.5492	24.2638	NaN	23.2413	23.166	NaN	23.4414	22.7394	NaN	Toxoplasma gondii (strain ATCC 50611 / Me49)		6	6	6	9.1	99.258	0	39.691	56414000	4	2	2	1	2	5	0	2	0	0	0	2
A0A125YS68	A0A125YS68	A0A125YS68	Nuclease and tudor domain-containing protein	SND1		0.375105	0.556501	0.88667	0.812562	24.6498	24.7645	23.1153	26.7353	24.2782	24.1761	24.6498	24.7645	23.1153	26.7353	24.2782	24.1761	24.6374	25.2052	24.9292	25.7961	23.5714	23.3549	Toxoplasma gondii (strain ATCC 50611 / Me49)		14	14	14	19.9	104.04	0	84.973	214930000	26	8	8	6	6	7	7	8	6	2	3	3
S8EVR5	S8EVR5	S8EVR5	CPSF A subunit region protein	TGME49_267710		0.3148	0.595209	0.885944	0.708201	24.7114	25.1205	22.5076	25.9708	25.6495	23.377	24.7114	25.1205	22.5076	25.9708	25.6495	23.377	25.1233	25.5128	24.5054	24.9255	24.3986	22.9744	Toxoplasma gondii (strain ATCC 50611 / Me49)		17	17	17	11.5	224.03	0	110.52	199200000	45	9	12	7	9	15	9	11	10	3	5	15
A0A125YML3	A0A125YML3	A0A125YML3	Uracil phosphoribosyltransferase FUR1, putative	TGME49_312480		0.417914	0.534529	0.885153	0.883339	24.1458	23.7355	21.7573	24.7786	23.0776	24.4379	24.1458	23.7355	21.7573	24.7786	23.0776	24.4379	24.1604	24.1707	23.0139	23.7634	22.7654	23.8746	Toxoplasma gondii (strain ATCC 50611 / Me49)		5	5	5	31.6	27.646	0	36.293	96433000	15	2	2	2	2	2	5	1	3	2	0	2
S8EZC1;P31327	S8EZC1	S8EZC1	Carbamoylphosphate synthetase	TGME49_215260		0.294256	0.614179	0.880816	0.670998	23.3439	25.4449	22.2851	24.5796	25.9195	23.2174	23.3439	25.4449	22.2851	24.5796	25.9195	23.2174	24.3677	24.7523	24.727	24.3022	25.5042	23.3956	Toxoplasma gondii (strain ATCC 50611 / Me49)		13	13	13	11.4	187.04	0	110.48	159720000	20	3	9	5	3	11	5	3	3	1	0	11
A0A125YLA2	A0A125YLA2	A0A125YLA2	WD domain, G-beta repeat-containing protein	TGME49_240850		0.961374	0.300454	0.880606	1.66495	25.1263	24.863	24.8374	24.9914	26.15	26.3271	25.1263	24.863	24.8374	24.9914	26.15	26.3271	26.1445	25.676	26.1478	25.1641	25.0157	25.3244	Toxoplasma gondii (strain ATCC 50611 / Me49)		14	14	14	27.7	59.365	0	108.82	289120000	45	8	9	9	6	11	11	10	4	6	1	11
S8EVU0	S8EVU0	S8EVU0	tRNA (Guanine(26)-N(2))-dimethyltransferase, putative	TGME49_267480		0.594235	0.433275	0.864456	1.15201	23.6359	23.0406	22.9076	22.8502	24.8133	24.514	23.6359	23.0406	22.9076	22.8502	24.8133	24.514	24.151	23.5486	25.04	22.0405	23.451	23.7161	Toxoplasma gondii (strain ATCC 50611 / Me49)		10	10	10	20.5	76.064	0	70.939	90531000	20	2	5	5	2	7	7	2	3	2	0	8
A0A125YT21	A0A125YT21	A0A125YT21	Acetyl-coenzyme A synthetase	TGME49_266640		0.19993	0.725757	0.860654	0.489615	26.7958	24.6001	23.2019	28.2702	24.7877	24.1219	26.7958	24.6001	23.2019	28.2702	24.7877	24.1219	26.7535	25.3661	25.0286	26.9846	24.2649	24.2888	Toxoplasma gondii (strain ATCC 50611 / Me49)		9	9	9	19.3	79.99	0	74.557	522520000	40	7	6	5	6	6	5	13	6	4	4	7
S8EYA4	S8EYA4	S8EYA4	Phospholipase/carboxylesterase	TGME49_228290		0.214137	0.70659	0.854891	0.517937	25.201	23.2461	21.7769	26.5659	23.6443	22.5785	25.201	23.2461	21.7769	26.5659	23.6443	22.5785	25.0799	24.0068	22.8906	25.0897	23.4024	22.9987	Toxoplasma gondii (strain ATCC 50611 / Me49)		4	4	4	16.1	52.044	0	86.375	170830000	18	3	2	2	4	3	3	5	2	1	4	3
A0A125YHZ2	A0A125YHZ2	A0A125YHZ2	Ribosomal protein RPS15	RPS15		0.668695	0.408227	0.849168	1.25613	21.783	22.2668	20.9772	21.6523	22.966	22.9563	21.783	22.2668	20.9772	21.6523	22.966	22.9563	21.7135	22.6472	21.6286	20.6426	22.1974	22.8929	Toxoplasma gondii (strain ATCC 50611 / Me49)		1	1	1	8	17.157	0.0010549	6.6427	30346000	6	1	1	1	1	1	1	2	1	0	0	1
S8EZ50	S8EZ50	S8EZ50	Phenylalanine--tRNA ligase, beta subunit protein	TGME49_306960		0.172315	0.753163	0.841425	0.43196	22.6665	22.9082	18.6652	24.231	22.5458	19.9874	22.6665	22.9082	18.6652	24.231	22.5458	NaN	22.6646	23.5863	21.6723	22.5605	21.8632	NaN	Toxoplasma gondii (strain ATCC 50611 / Me49)		6	6	6	13	74.584	0	38.464	40758000	8	2	4	1	3	4	0	2	3	0	1	2
A0A125YZ15	A0A125YZ15	A0A125YZ15	Uncharacterized protein	TGME49_263320		0.327231	0.58695	0.837881	0.726737	22.9504	22.3771	21.2144	24.3671	23.4303	21.2581	22.9504	22.3771	21.2144	24.3671	23.4303	21.2581	23.6758	22.1587	NaN	23.2009	22.0491	NaN	Toxoplasma gondii (strain ATCC 50611 / Me49)		2	2	2	5	42.137	0	12.068	51436000	1	1	2	1	1	2	1	1	0	0	0	0
A0A125YLA3	A0A125YLA3	A0A125YLA3	Uncharacterized protein	TGME49_232130		0.319956	0.593159	0.836847	0.713955	21.879	24.0692	24.6771	23.0925	25.2263	24.8171	21.879	24.0692	24.6771	23.0925	25.2263	24.8171	23.6331	23.3578	25.1933	23.7999	24.9257	24.3664	Toxoplasma gondii (strain ATCC 50611 / Me49)		8	8	8	23.1	47.865	0	48.926	126040000	20	2	5	6	1	6	5	2	1	4	0	8
S8G2I6	S8G2I6	S8G2I6	Protein SEY1 homolog	TGME49_314970		0.477507	0.497488	0.836753	0.972288	22.7908	22.7587	20.5761	22.9826	23.1669	22.4864	22.7908	22.7587	20.5761	22.9826	23.1669	22.4864	23.0898	22.9532	22.4976	22.3192	22.3737	21.5314	Toxoplasma gondii (strain ATCC 50611 / Me49)		3	3	3	6	98.253	0	24.477	39497000	11	1	3	2	1	3	3	1	3	1	0	3
P35232	P35232	P35232	Prohibitin	PHB		0.439406	0.518485	0.836679	0.912616	21.2459	21.5895	20.0336	22.9874	20.6826	21.7091	21.2459	21.5895	20.0336	22.9874	20.6826	21.7091	21.112	21.9124	21.2208	22.0054	20.245	21.2549	Homo sapiens		2	2	2	11.8	29.804	0	12.404	20143000	4	1	1	1	1	1	2	1	0	0	0	1
S8F0M9	S8F0M9	S8F0M9	Uncharacterized protein	TGME49_210345		2.11921	0.106466	0.829298	3.11135	23.1038	23.2024	22.9453	23.6319	24.1377	23.9698	23.1038	23.2024	22.9453	23.6319	24.1377	23.9698	23.1162	23.8065	24.7759	22.2689	23.6737	24.0222	Toxoplasma gondii (strain ATCC 50611 / Me49)		1	1	1	0.3	370.54	0.005015	6.3362	74631000	8	1	1	1	1	1	1	2	2	1	0	2
A0A125YWG5	A0A125YWG5	A0A125YWG5	Tubulin beta chain	TGME49_266960		0.548348	0.450548	0.828255	1.07815	26.0784	26.7244	24.7045	26.8048	27.1041	26.0833	26.0784	26.7244	24.7045	26.8048	27.1041	26.0833	26.4604	26.8477	25.7366	25.7447	26.7159	25.4468	Toxoplasma gondii (strain ATCC 50611 / Me49)		13	13	3	40.5	50.073	0	126.38	541670000	83	6	13	8	6	12	9	8	25	7	1	25
S8FB45	S8FB45	S8FB45	Uncharacterized protein	TGME49_221970		0.363386	0.568348	0.82796	0.787727	26.747	25.9197	25.5165	28.5092	26.6718	25.4861	26.747	25.9197	25.5165	28.5092	26.6718	25.4861	26.8215	26.2266	26.0196	27.3706	26.1533	25.3135	Toxoplasma gondii (strain ATCC 50611 / Me49)		7	7	7	37.7	25.272	0	144.11	760070000	27	3	3	6	3	4	6	2	4	4	2	6
Q9NQ29	Q9NQ29	Q9NQ29	Putative RNA-binding protein Luc7-like 1	LUC7L		0.239801	0.677018	0.822529	0.566603	23.5793	19.54	20.6699	21.5029	23.317	21.4371	23.5793	NaN	20.6699	21.5029	23.317	21.4371	23.4047	NaN	NaN	21.9359	22.0926	NaN	Homo sapiens		6	3	3	20.2	43.727	0	19.537	30463000	5	4	3	3	3	4	3	2	0	1	0	1
A0A125YQ68	A0A125YQ68	A0A125YQ68	Asparagine synthetase, putative	TGME49_253430		0.264131	0.654483	0.821994	0.612401	27.7402	24.9294	24.1258	27.5733	25.668	26.0201	27.7402	24.9294	24.1258	27.5733	25.668	26.0201	27.0091	25.9308	26.4278	26.6402	25.4289	25.8414	Toxoplasma gondii (strain ATCC 50611 / Me49)		14	14	14	34.7	65.868	0	95.053	595530000	36	10	7	8	6	7	9	13	4	3	0	5
P0C0L4;P0C0L5;FPPCON_P01030;MQCON_P01030;FPPCON_ENSBTAP00000007350	P0C0L4	P0C0L4	Complement C4-A	C4A		0.57333	0.44408	0.81876	1.11318	24.0556	24.1116	23.3155	23.5165	24.9726	25.4498	24.0556	24.1116	23.3155	23.5165	24.9726	25.4498	24.3017	24.5475	24.4456	23.4326	24.387	24.9709	Homo sapiens		3	3	3	2.5	192.78	0	30.049	136750000	14	1	2	3	1	2	3	2	2	2	0	3
S8GCI0	S8GCI0	S8GCI0	WD domain, G-beta repeat-containing protein	TGME49_311400		0.393539	0.555173	0.80678	0.835522	20.6659	19.9106	18.4515	20.1215	21.6029	19.7239	20.6659	19.9106	18.4515	20.1215	21.6029	19.7239	20.8688	20.1089	19.9538	19.0651	21.1694	19.3413	Toxoplasma gondii (strain ATCC 50611 / Me49)		1	1	1	1.4	165.57	0.008596	6.1221	8199200	2	1	1	1	1	1	1	1	0	0	0	1
Q02978	Q02978	Q02978	Mitochondrial 2-oxoglutarate/malate carrier protein	SLC25A11		0.415982	0.54032	0.795642	0.87045	21.4007	23.2502	22.4707	22.4373	22.6849	24.3863	21.4007	23.2502	22.4707	22.4373	22.6849	24.3863	22.7343	23.4793	22.5556	22.9384	21.9121	24.1022	Homo sapiens		6	6	6	27.4	34.061	0	39.992	52909000	13	1	2	2	1	2	6	1	3	1	0	2
A0A125YVZ4	A0A125YVZ4	A0A125YVZ4	MaoC family domain-containing protein	TGME49_229140		0.210804	0.710764	0.793496	0.508944	22.9819	22.2407	19.8154	24.5009	22.2065	20.711	22.9819	22.2407	19.8154	24.5009	22.2065	20.711	23.3594	22.3589	21.781	22.2728	21.8624	21.3817	Toxoplasma gondii (strain ATCC 50611 / Me49)		2	2	2	7.7	35.939	0	12.17	44461000	6	2	2	1	2	2	1	1	2	0	0	2
S8EX30	S8EX30	S8EX30	Rhoptry neck protein RON3	RON3		0.393221	0.55564	0.791588	0.83335	23.6411	24.4795	22.4427	24.2503	25.4003	23.2874	23.6411	24.4795	22.4427	24.2503	25.4003	23.2874	24.1945	24.85	23.1792	23.426	25.1345	22.6477	Toxoplasma gondii (strain ATCC 50611 / Me49)		15	15	15	9.6	222.88	0	97.992	116650000	29	4	8	8	3	9	5	3	8	1	1	12
S8F8S4	S8F8S4	S8F8S4	Nucleolar protein 5, putative	TGME49_205510		0.485911	0.500084	0.791033	0.978591	21.4645	19.7692	20.7451	21.5278	20.5307	22.2934	21.4645	19.7692	20.7451	21.5278	NaN	22.2934	22.3465	21.3779	21.4226	21.1338	NaN	21.2918	Toxoplasma gondii (strain ATCC 50611 / Me49)		3	3	3	8.8	54.348	0	18.264	13709000	4	1	1	3	1	0	3	1	0	0	0	0
S8G878	S8G878	S8G878	Methionyl-tRNA synthetase	TGME49_289300		0.166923	0.762697	0.787998	0.419123	23.8362	22.3172	20.0864	25.6038	22.0791	20.921	23.8362	22.3172	20.0864	25.6038	22.0791	20.921	23.5553	23.0802	22.985	24.0405	21.9327	21.4362	Toxoplasma gondii (strain ATCC 50611 / Me49)		6	6	6	8.4	106.1	0	34.579	78725000	12	4	3	1	4	3	1	5	3	0	0	3
A0A125YHM2	A0A125YHM2	A0A125YHM2	RNA recognition motif-containing protein	TGME49_262620		0.455788	0.51406	0.786348	0.931765	25.4486	25.024	24.2759	26.6952	25.9602	24.4521	25.4486	25.024	24.2759	26.6952	25.9602	24.4521	25.2993	25.5031	24.757	25.4696	25.6097	24.5499	Toxoplasma gondii (strain ATCC 50611 / Me49)		6	6	6	23.2	31.76	0	170.47	297110000	22	3	4	5	2	5	4	5	4	3	0	6
A0A125YJ58	A0A125YJ58	A0A125YJ58	Oxidoreductase, short chain dehydrogenase/reductase family protein	TGME49_231920		0.27756	0.6406	0.785311	0.634832	24.0812	23.0042	21.0976	24.9189	23.1466	22.4734	24.0812	23.0042	21.0976	24.9189	23.1466	22.4734	23.4889	23.7469	22.7063	23.4026	23.1358	22.078	Toxoplasma gondii (strain ATCC 50611 / Me49)		2	2	2	12.9	33.734	0	13.547	75235000	7	2	1	1	2	1	2	2	1	1	0	1
S8F4I9	S8F4I9	S8F4I9	Phosphatidylserine decarboxylase	TGME49_269920		0.610445	0.436938	0.785271	1.15977	29.9694	28.9233	28.073	30.1331	29.6017	29.5867	29.9694	28.9233	28.073	30.1331	29.6017	29.5867	29.8182	29.3266	29.3659	29.1322	28.9874	29.1571	Toxoplasma gondii (strain ATCC 50611 / Me49)		43	43	43	54.2	107.99	0	323.31	4641100000	276	33	31	26	26	29	36	63	45	27	9	58
S8G8N6	S8G8N6	S8G8N6	Rhoptry kinase family protein ROP40 (Incomplete catalytic triad)	ROP40		0.219639	0.703992	0.784099	0.525894	28.0153	26.6363	24.3712	28.9199	26.2839	26.1713	28.0153	26.6363	24.3712	28.9199	26.2839	26.1713	27.8427	27.3544	26.3866	27.2588	26.1321	25.8981	Toxoplasma gondii (strain ATCC 50611 / Me49)		14	14	14	34.5	57.947	0	112.67	1062400000	87	13	10	11	12	11	11	22	20	3	6	20
S8GGS4	S8GGS4	S8GGS4	Elongation factor 2 family protein	TGME49_286080		0.198987	0.727555	0.775993	0.484704	22.5572	20.9417	18.8173	23.3914	21.4581	19.7946	22.5572	20.9417	18.8173	23.3914	21.4581	19.7946	21.9149	22.2063	21.1899	21.4953	21.2593	20.0962	Toxoplasma gondii (strain ATCC 50611 / Me49)		3	3	3	3.7	113.34	0	17.584	23442000	4	2	1	1	2	2	1	1	1	0	0	2
S8F1L0	S8F1L0	S8F1L0	Rhoptry kinase family protein ROP39	ROP39		0.48395	0.498777	0.77421	0.973006	24.1122	24.8855	24.9362	24.2093	26.3996	25.6477	24.1122	24.8855	24.9362	24.2093	26.3996	25.6477	24.3257	24.963	25.8374	23.9711	25.8165	25.5534	Toxoplasma gondii (strain ATCC 50611 / Me49)		6	6	6	13.1	65.132	0	71.543	241720000	26	2	5	4	2	6	6	1	6	5	0	6
A0A125YXK8	A0A125YXK8	A0A125YXK8	Methionine aminopeptidase	TGME49_248850		0.549197	0.457917	0.772591	1.06937	22.3546	23.4868	23.9225	23.3284	24.7523	24.0009	22.3546	23.4868	23.9225	23.3284	24.7523	24.0009	22.9996	23.7647	24.3388	22.9007	24.6583	23.4335	Toxoplasma gondii (strain ATCC 50611 / Me49)		6	6	6	24.5	46.805	0	40.725	88599000	15	2	4	5	2	5	5	1	2	1	0	6
A0A125YQM3	A0A125YQM3	A0A125YQM3	Nuclear factor NF3	TGME49_260440		0.720688	0.396158	0.771879	1.30849	24.6976	24.9965	23.9818	25.8928	25.5088	24.5901	24.6976	24.9965	23.9818	25.8928	25.5088	24.5901	24.6447	25.1159	24.6186	24.8688	25.0118	24.5762	Toxoplasma gondii (strain ATCC 50611 / Me49)		4	4	4	14.8	33.97	0	25.869	212550000	13	2	4	3	2	3	3	2	2	2	0	4
A0A125YRX2	A0A125YRX2	A0A125YRX2	Ribosomal protein RPS23	RPS23		0.426082	0.533526	0.765732	0.882669	24.6319	26.7357	24.3701	26.0503	26.2827	25.7018	24.6319	26.7357	24.3701	26.0503	26.2827	25.7018	25.281	26.7166	24.8733	25.4714	25.8004	25.8192	Toxoplasma gondii (strain ATCC 50611 / Me49)		4	4	4	35	15.801	0	84.515	365130000	23	3	3	3	2	3	4	3	4	3	1	4
Q5JRX3	Q5JRX3	Q5JRX3	Presequence protease, mitochondrial	PITRM1		0.178506	0.748046	0.762242	0.442519	19.1625	23.7701	19.9034	21.7818	23.0014	20.3394	NaN	23.7701	19.9034	21.7818	23.0014	20.3394	NaN	24.0393	22.666	NaN	22.4106	20.9109	Homo sapiens		5	5	5	7.1	117.41	0	29.955	28616000	6	0	5	1	1	4	1	0	1	1	0	3
S8F8T7	S8F8T7	S8F8T7	T complex chaperonin, putative	TGME49_287500		0.639364	0.424928	0.750565	1.19202	23.4211	23.9653	22.2676	23.7266	23.8745	24.3046	23.4211	23.9653	22.2676	23.7266	23.8745	24.3046	24.2447	24.5447	23.1955	22.8856	23.0336	23.8724	Toxoplasma gondii (strain ATCC 50611 / Me49)		8	8	8	23	59.332	0	49.383	82640000	21	3	6	5	2	4	6	2	4	2	0	5
A0A125YYJ8	A0A125YYJ8	A0A125YYJ8	Mitotic checkpoint protein, BUB3 family protein	TGME49_245470		0.659878	0.415532	0.749339	1.21984	29.0823	29.17	27.8148	29.6404	29.7707	28.9041	29.0823	29.17	27.8148	29.6404	29.7707	28.9041	29.175	28.7693	28.8492	29.1615	28.8002	28.7785	Toxoplasma gondii (strain ATCC 50611 / Me49)		20	20	20	85.8	36.574	0	249.46	3663600000	147	12	18	16	12	18	18	19	30	21	6	34
A0A125YT78	A0A125YT78	A0A125YT78	CTP synthase	TGME49_299210		0.137639	0.804839	0.747946	0.35487	24.1303	23.0984	20.4185	26.641	21.4381	21.8121	24.1303	23.0984	20.4185	26.641	21.4381	21.8121	24.4577	24.3025	22.4514	24.8632	21.9992	21.6826	Toxoplasma gondii (strain ATCC 50611 / Me49)		4	4	4	10.1	70.998	0	37.649	139920000	8	3	1	2	3	1	2	3	2	0	1	0
S8EYD9	S8EYD9	S8EYD9	WW domain binding protein 11	TGME49_270710		0.311242	0.602017	0.746691	0.691646	22.0973	20.8916	19.7529	22.9302	21.5695	20.4822	22.0973	20.8916	19.7529	22.9302	21.5695	20.4822	21.7084	21.6695	21.7355	21.8662	20.9206	20.0966	Toxoplasma gondii (strain ATCC 50611 / Me49)		2	2	2	5.5	61.085	0	11.582	19885000	4	2	1	1	1	1	1	2	0	0	0	1
A0A125YHT9	A0A125YHT9	A0A125YHT9	Alveolin domain containing intermediate filament IMC10	ALV12		0.132609	0.810347	0.744709	0.343637	21.8459	22.1307	17.6414	22.1563	23.2831	18.4128	21.8459	22.1307	17.6414	22.1563	23.2831	18.4128	22.1728	22.639	20.3508	21.5543	22.0203	19.286	Toxoplasma gondii (strain ATCC 50611 / Me49)		3	3	3	6.8	61.187	0	18.971	23796000	5	1	3	1	1	3	1	1	2	0	0	2
S8G5E3	S8G5E3	S8G5E3	Uncharacterized protein	TGME49_212300		0.214159	0.708151	0.743962	0.513344	22.685	23.5561	19.993	24.0373	23.1648	21.2639	22.685	23.5561	19.993	24.0373	23.1648	21.2639	23.4024	23.0615	22.5907	23.1544	22.1413	22.0878	Toxoplasma gondii (strain ATCC 50611 / Me49)		7	7	7	16	75.642	0	41.561	49260000	10	3	6	1	3	6	2	2	2	0	1	4
A0A125YLI8	A0A125YLI8	A0A125YLI8	MoeA N-terminal region (Domain I and II) domain-containing protein	TGME49_293480		0.500885	0.494339	0.738728	0.992319	25.029	23.8454	23.1392	25.3629	24.2186	24.6482	25.029	23.8454	23.1392	25.3629	24.2186	24.6482	24.9536	24.4315	24.7849	24.5383	23.6449	24.2434	Toxoplasma gondii (strain ATCC 50611 / Me49)		15	15	15	17.7	133.82	0	91.324	147510000	31	8	10	11	7	9	11	8	4	0	0	7
Q9UJS0	Q9UJS0	Q9UJS0	Calcium-binding mitochondrial carrier protein Aralar2	SLC25A13		0.19281	0.732636	0.734799	0.470648	23.5511	21.927	19.8112	24.4544	21.3856	21.6536	23.5511	21.927	19.8112	24.4544	21.3856	21.6536	22.5999	23.2545	22.6365	22.1614	21.3816	22.4323	Homo sapiens		6	6	5	11.7	74.175	0	35.626	46227000	6	3	3	2	4	3	2	2	2	0	0	0
A0A125YUW2	A0A125YUW2	A0A125YUW2	Peptidyl-prolyl cis-trans isomerase, cyclophilin-type domain-containing protein	TGME49_305940		0.464548	0.513894	0.731901	0.93689	29.6583	28.4728	27.5841	29.9445	29.018	28.9485	29.6583	28.4728	27.5841	29.9445	29.018	28.9485	29.3866	28.3442	29.2631	29.4132	28.1127	28.453	Toxoplasma gondii (strain ATCC 50611 / Me49)		27	27	27	52	68.858	0	323.31	3515900000	211	22	18	22	18	20	24	50	31	17	14	50
S8GDS3	S8GDS3	S8GDS3	T-complex protein 1 subunit gamma	TGME49_205440		0.291709	0.625376	0.73005	0.656122	21.2219	23.7404	22.4523	22.4451	24.6101	22.5496	21.2219	23.7404	22.4523	22.4451	24.6101	22.5496	22.0009	24.18	23.4248	23.248	23.5507	22.4951	Toxoplasma gondii (strain ATCC 50611 / Me49)		8	8	8	16.2	60.612	0	46.602	59657000	18	2	7	7	1	7	4	1	5	2	0	7
A0A125YN00	A0A125YN00	A0A125YN00	U1 snRNP-associated protein Usp106, putative	TGME49_262960		0.345726	0.580302	0.727846	0.748403	28.4604	27.8224	26.198	29.0733	28.4112	27.1799	28.4604	27.8224	26.198	29.0733	28.4112	27.1799	28.329	27.704	27.4135	28.3619	27.6903	27.2957	Toxoplasma gondii (strain ATCC 50611 / Me49)		16	16	16	50.5	44.776	0	146.3	1757500000	94	11	11	8	9	13	13	23	17	10	3	21
A0A125YKV6	A0A125YKV6	A0A125YKV6	Pyrophosphate--fructose 6-phosphate 1-phosphotransferase	PFKII		0.349813	0.575982	0.726086	0.755002	26.0789	26.58	24.2064	27.1993	26.2666	25.5776	26.0789	26.58	24.2064	27.1993	26.2666	25.5776	26.075	26.6626	26.0058	26.5299	25.2981	24.7049	Toxoplasma gondii (strain ATCC 50611 / Me49)		20	20	20	24.9	131.36	0	151.28	475470000	53	11	15	9	11	14	12	8	15	2	4	15
P02745	P02745	P02745	Complement C1q subcomponent subunit A	C1QA		0.758339	0.3861	0.725115	1.34363	29.9081	28.9462	28.6593	30.2593	29.9454	29.4841	29.9081	28.9462	28.6593	30.2593	29.9454	29.4841	29.627	29.4645	29.3349	29.3456	29.4641	29.4733	Homo sapiens		2	2	2	4.5	26.016	0	95.292	5018800000	22	2	1	2	2	2	2	3	2	5	0	5
S8GEF4	S8GEF4	S8GEF4	Diacylglycerol kinase	TGME49_202460		0.855596	0.357147	0.724746	1.46804	24.0035	23.9711	23.1575	24.9874	24.0777	24.2413	24.0035	23.9711	23.1575	24.9874	24.0777	24.2413	24.1279	24.5866	24.5642	24.0503	23.6551	23.489	Toxoplasma gondii (strain ATCC 50611 / Me49)		7	7	7	14.7	72.935	0	42.579	113420000	17	3	4	5	3	3	6	2	4	1	0	2
Q8TCJ2	Q8TCJ2	Q8TCJ2	Dolichyl-diphosphooligosaccharide--protein glycosyltransferase subunit STT3B	STT3B		0.415474	0.542702	0.724632	0.860425	24.3734	25.0646	25.8772	24.8738	25.6747	26.9406	24.3734	25.0646	25.8772	24.8738	25.6747	26.9406	24.647	25.1817	26.4468	24.0253	24.3545	26.9331	Homo sapiens		9	9	9	11	93.673	0	68.675	331560000	31	4	4	6	4	5	7	4	5	3	0	3
A0A125YI90	A0A125YI90	A0A125YI90	Dense granule protein GRA7	GRA7		0.365969	0.568995	0.709483	0.779608	24.1714	21.9488	23.1256	24.3925	22.8118	24.17	24.1714	21.9488	23.1256	24.3925	22.8118	24.17	24.185	22.8268	23.1978	23.1518	23.2748	24.1139	Toxoplasma gondii (strain ATCC 50611 / Me49)		6	6	6	33.9	25.919	0	40.342	80356000	13	3	1	4	2	1	4	3	0	3	0	1
S8EXW9	S8EXW9	S8EXW9	Ribosomal protein RPL6	RPL6		0.259124	0.66318	0.705105	0.595834	26.3639	27.4933	23.9761	27.237	26.1613	26.5504	26.3639	27.4933	23.9761	27.237	26.1613	26.5504	26.1938	27.7554	24.6978	26.3734	25.6731	26.2369	Toxoplasma gondii (strain ATCC 50611 / Me49)		7	7	7	29.4	31.222	0	91.911	623310000	40	4	6	4	3	7	6	7	12	3	0	8
S8F324	S8F324	S8F324	SAP domain-containing protein	TGME49_202870		0.209321	0.714446	0.703302	0.501902	24.2426	22.7244	20.8935	24.8437	23.2943	21.8323	24.2426	22.7244	20.8935	24.8437	23.2943	21.8323	23.7464	22.9938	22.322	23.8539	22.76	22.2111	Toxoplasma gondii (strain ATCC 50611 / Me49)		3	3	3	13	55.644	0	26.292	72857000	5	2	2	1	1	2	1	2	0	0	0	2
S8G5V4	S8G5V4	S8G5V4	Uncharacterized protein	TGME49_225870		0.96199	0.31939	0.698626	1.58754	23.6072	24.1787	23.0307	24.275	24.4486	24.1888	23.6072	24.1787	23.0307	24.275	24.4486	24.1888	24.4073	24.4963	24.6051	23.4329	23.754	23.6465	Toxoplasma gondii (strain ATCC 50611 / Me49)		13	13	13	16.8	161.06	0	86.457	102660000	30	4	9	7	4	9	6	4	10	3	1	6
S8GHP7	S8GHP7	S8GHP7	Rhoptry protein ROP15	ROP15		0.190962	0.736511	0.695859	0.465272	24.8765	25.1888	21.6087	25.6551	25.0807	23.0258	24.8765	25.1888	21.6087	25.6551	25.0807	23.0258	24.908	25.3259	23.0032	24.5894	24.3157	23.2946	Toxoplasma gondii (strain ATCC 50611 / Me49)		3	3	3	14.7	36.588	0	26.031	169110000	18	3	3	2	3	3	3	2	6	0	3	5
Q9Y6N5	Q9Y6N5	Q9Y6N5	Sulfide:quinone oxidoreductase, mitochondrial	SQOR		0.25279	0.669926	0.695445	0.583572	20.7995	22.9665	19.251	21.4332	22.0315	21.6386	20.7995	22.9665	19.251	21.4332	22.0315	21.6386	20.9045	22.3409	20.7792	20.9623	21.7714	21.2818	Homo sapiens		2	2	2	6.4	49.96	0	14.782	21028000	3	1	1	1	1	1	2	1	0	0	0	0
S8ESH5	S8ESH5	S8ESH5	Transcription elongation factor SPT6	SPT6		0.290495	0.628203	0.692625	0.650829	25.0262	26.896	24.2476	26.5346	26.7415	24.9715	25.0262	26.896	24.2476	26.5346	26.7415	24.9715	25.6102	27.1879	26.3087	25.594	25.7827	24.8942	Toxoplasma gondii (strain ATCC 50611 / Me49)		34	34	34	15	366.02	0	242.32	421280000	78	13	30	17	12	26	16	11	29	3	0	28
P27824	P27824	P27824	Calnexin	CANX		0.208887	0.714961	0.692132	0.50048	21.9061	20.5452	18.0451	19.9806	20.5708	22.0214	21.9061	20.5452	18.0451	NaN	20.5708	22.0214	21.9693	21.2	19.9265	NaN	19.9977	21.5375	Homo sapiens		1	1	1	2.7	67.567	0.0010989	7.2661	11545000	5	1	1	1	0	1	1	1	1	0	0	1
A0A125YQ54	A0A125YQ54	A0A125YQ54	Domain K-type RNA binding proteins family protein	TGME49_235930		0.133509	0.811246	0.689106	0.344352	31.9961	29.2399	27.926	33.3564	29.0652	28.8078	31.9961	29.2399	27.926	33.3564	29.0652	28.8078	31.8758	29.6156	29.8298	31.8237	28.479	28.8219	Toxoplasma gondii (strain ATCC 50611 / Me49)		33	33	33	54.4	64.264	0	323.31	17201000000	431	31	24	24	32	24	26	177	71	31	44	52
A0A125YLV5;A0A125YK06;P13929;P09104	A0A125YLV5	A0A125YLV5	Enolase 2	TGME49_268850		1.17215	0.279902	0.68453	1.82741	26.4113	26.6651	26.1814	27.5486	26.7427	27.02	26.4113	26.6651	26.1814	27.5486	26.7427	27.02	26.1216	26.9402	26.9577	26.7464	26.6137	26.6874	Toxoplasma gondii (strain ATCC 50611 / Me49)		10	10	9	38.1	52.113	0	269.84	716450000	93	7	10	9	8	10	10	10	24	11	4	20
A0A125YJG2	A0A125YJG2	A0A125YJG2	40S ribosomal protein SA	RPSA		0.276709	0.646097	0.680587	0.625526	27.5502	25.931	25.6961	28.6272	26.6088	25.9831	27.5502	25.931	25.6961	28.6272	26.6088	25.9831	27.2432	25.9687	26.4785	27.8439	25.6888	25.8277	Toxoplasma gondii (strain ATCC 50611 / Me49)		10	10	10	38.3	31.512	0	81.021	898160000	41	6	5	5	6	5	8	7	8	5	2	9
Q9Y277	Q9Y277	Q9Y277	Voltage-dependent anion-selective channel protein 3	VDAC3		0.235216	0.687814	0.677543	0.549832	20.6358	24.0624	22.9005	22.2379	23.3805	24.013	20.6358	24.0624	22.9005	22.2379	23.3805	24.013	22.391	24.2458	23.2765	22.4616	23.1627	23.6654	Homo sapiens		7	7	7	40.3	30.658	0	40.741	59773000	13	1	4	5	3	3	5	0	3	2	1	2
A0A125YR57	A0A125YR57	A0A125YR57	Bifunctional GMP synthase/glutamine amidotransferase protein	TGME49_230450		0.405043	0.555752	0.671424	0.836331	24.7323	25.4396	23.5042	25.9193	25.2938	24.4774	24.7323	25.4396	23.5042	25.9193	25.2938	24.4774	25.3608	25.493	25.7235	24.7898	23.8976	24.3158	Toxoplasma gondii (strain ATCC 50611 / Me49)		11	11	11	26.5	62.294	0	76.714	213220000	25	5	9	5	5	7	6	7	8	2	0	4
A0A125YLP9	A0A125YLP9	A0A125YLP9	Uncharacterized protein	TGME49_258470		0.154998	0.77929	0.668397	0.3902	22.6896	23.1782	20.2716	23.4679	24.5649	20.1118	22.6896	23.1782	20.2716	23.4679	24.5649	20.1118	23.065	23.2119	21.713	22.7438	23.6882	20.7001	Toxoplasma gondii (strain ATCC 50611 / Me49)		3	3	3	14.4	31.707	0	19.579	55074000	6	1	2	1	1	3	1	1	1	0	0	3
P32322	P32322	P32322	Pyrroline-5-carboxylate reductase 1, mitochondrial	PYCR1		0.196995	0.729336	0.66805	0.475937	21.6459	19.7942	19.0689	22.8328	19.2509	20.4294	21.6459	NaN	19.0689	22.8328	19.2509	20.4294	NaN	NaN	19.543	NaN	18.9879	20.5953	Homo sapiens		2	2	2	9.1	33.36	0	12.08	13338000	2	1	0	1	1	1	1	1	0	0	0	0
S8EXL5	S8EXL5	S8EXL5	Uncharacterized protein	TGME49_226380		0.167782	0.762851	0.667884	0.416931	26.9487	23.1164	23.8257	26.816	25.4784	23.6	26.9487	23.1164	23.8257	26.816	25.4784	23.6	26.6051	23.6502	25.1604	25.2421	25.1299	24.5773	Toxoplasma gondii (strain ATCC 50611 / Me49)		12	12	12	30.4	42.612	0	80.22	331110000	24	9	3	5	7	7	3	8	1	4	1	6
A0A125YTY2	A0A125YTY2	A0A125YTY2	Uncharacterized protein	TGME49_279380		0.361573	0.573193	0.657424	0.765852	22.0209	22.5874	21.7699	24.1608	22.4518	21.7379	22.0209	22.5874	21.7699	24.1608	22.4518	21.7379	21.9933	22.9991	21.9231	23.1464	22.1663	21.8174	Toxoplasma gondii (strain ATCC 50611 / Me49)		3	3	3	13.1	34.769	0	18.539	42124000	8	2	2	3	2	3	2	2	2	1	0	1
P35579;P35749;P35580	P35579	P35579	Myosin-9	MYH9		0.155437	0.780569	0.645693	0.390326	24.3907	25.8087	21.5142	24.7045	26.0355	22.9107	24.3907	25.8087	21.5142	24.7045	26.0355	22.9107	25.1805	26.2234	22.5183	23.9232	25.0362	22.7186	Homo sapiens		14	14	12	9.2	226.53	0	91.614	187770000	38	4	11	7	4	11	6	4	13	0	1	14
A0A125YZL1	A0A125YZL1	A0A125YZL1	Eukaryotic translation initiation factor, putative	TGME49_257350		0.395719	0.554874	0.644636	0.817681	22.6617	21.2943	21.3123	23.3664	21.5908	22.245	22.6617	21.2943	21.3123	23.3664	21.5908	22.245	22.6014	22.2045	23.1759	21.928	21.5059	21.3535	Toxoplasma gondii (strain ATCC 50611 / Me49)		3	3	3	6.1	89.775	0	18.181	30754000	6	2	1	2	2	1	3	2	0	1	0	0
A0A125YLG2	A0A125YLG2	A0A125YLG2	Eukaryotic initiation factor-4A, putative	TGME49_250770		0.275734	0.6493	0.642557	0.620432	26.0384	25.4685	24.1312	27.0615	26.0116	24.4927	26.0384	25.4685	24.1312	27.0615	26.0116	24.4927	25.7631	25.5372	25.1075	26.1686	25.3866	24.8211	Toxoplasma gondii (strain ATCC 50611 / Me49)		9	9	7	29.9	46.673	0	56.307	365040000	21	3	5	4	4	6	5	4	7	0	2	5
P04843	P04843	P04843	Dolichyl-diphosphooligosaccharide--protein glycosyltransferase subunit 1	RPN1		0.376928	0.567543	0.634466	0.78686	24.9784	25.0511	23.2919	25.7905	24.3679	25.0664	24.9784	25.0511	23.2919	25.7905	24.3679	25.0664	24.9247	25.3587	25.3161	24.8359	24.1933	24.4475	Homo sapiens		11	11	11	26	68.569	0	74.23	192920000	30	5	8	5	5	5	7	6	9	0	1	5
A0A125YJE0	A0A125YJE0	A0A125YJE0	Citrate synthase	TGME49_263130		0.325441	0.597657	0.630343	0.703612	26.6453	24.6069	24.8455	26.9326	25.4998	25.5563	26.6453	24.6069	24.8455	26.9326	25.4998	25.5563	26.3716	25.0845	25.54	26.3457	25.0901	24.8406	Toxoplasma gondii (strain ATCC 50611 / Me49)		13	13	13	31.8	68.928	0	91.542	385540000	39	11	5	8	9	6	9	10	4	7	1	6
S8G6K0	S8G6K0	S8G6K0	Uncharacterized protein	TGME49_228270		0.526698	0.48467	0.627639	1.00532	29.2341	28.4464	29.9224	30.4142	29.3872	29.6844	29.2341	28.4464	29.9224	30.4142	29.3872	29.6844	29.8256	28.9739	30.6317	28.7303	26.4764	28.7778	Toxoplasma gondii (strain ATCC 50611 / Me49)		1	1	1	4.2	66.294	0.0059701	6.2897	5010400000	16	1	1	1	1	1	1	2	4	2	2	2
S8G6C2	S8G6C2	S8G6C2	Rhoptry kinase family protein ROP11 (Incomplete catalytic triad)	ROP11		0.401951	0.555925	0.627625	0.824413	26.8713	26.9506	25.9013	27.434	28.0505	26.1215	26.8713	26.9506	25.9013	27.434	28.0505	26.1215	27.1036	26.9492	26.4197	26.9785	27.0789	26.0707	Toxoplasma gondii (strain ATCC 50611 / Me49)		16	16	16	40.2	58.034	0	188.45	847460000	75	11	14	10	10	14	13	11	17	8	4	22
S8F0X8	S8F0X8	S8F0X8	Tetratricopeptide repeat-containing protein	TGME49_268870		0.144862	0.797289	0.625666	0.367171	23.0958	26.8611	25.7608	23.9978	27.9628	25.6341	23.0958	26.8611	25.7608	23.9978	27.9628	25.6341	23.961	27.4162	26.7184	23.4493	27.5764	26.0494	Toxoplasma gondii (strain ATCC 50611 / Me49)		22	22	22	32.3	114.01	0	187.57	518150000	73	3	19	14	2	20	13	3	18	6	0	32
A0A125YY47	A0A125YY47	A0A125YY47	NAC domain-containing protein	TGME49_205558		0.249419	0.676753	0.608342	0.570596	22.0978	25.3035	23.695	23.7535	24.548	24.6199	22.0978	25.3035	23.695	23.7535	24.548	24.6199	23.6921	25.246	23.9609	24.6098	23.7786	24.2148	Toxoplasma gondii (strain ATCC 50611 / Me49)		2	2	2	15.3	20.507	0	16.851	123930000	10	1	2	1	1	2	2	1	3	1	0	3
A0A125YNH2	A0A125YNH2	A0A125YNH2	Heat shock protein HSP60	HSP60		0.282009	0.645865	0.604506	0.627518	24.7467	25.5167	23.1608	26.0007	25.0138	24.2232	24.7467	25.5167	23.1608	26.0007	25.0138	24.2232	25.0575	25.2019	25.4321	25.6271	23.67	23.6444	Toxoplasma gondii (strain ATCC 50611 / Me49)		12	12	12	31.8	60.913	0	77.2	206140000	34	7	9	4	5	8	8	6	10	3	2	8
A0A125YPB8	A0A125YPB8	A0A125YPB8	Eukaryotic initiation factor-2A, putative	TGME49_258740		0.235311	0.689722	0.603343	0.544574	24.4605	23.5477	23.3973	26.1385	22.8579	24.219	24.4605	23.5477	23.3973	26.1385	22.8579	24.219	24.6016	24.5053	24.6435	24.7456	23.288	23.6187	Toxoplasma gondii (strain ATCC 50611 / Me49)		8	8	8	19.2	64.654	0	50.646	147400000	21	5	4	6	5	5	7	5	4	1	0	4
P01024	P01024	P01024	Complement C3	C3		1.34658	0.273146	0.576721	1.92072	24.9642	24.4636	24.3072	25.2046	25.1045	25.1561	24.9642	24.4636	24.3072	25.2046	25.1045	25.1561	25.0774	25.0459	25.8526	24.1307	24.466	24.6981	Homo sapiens		8	3	3	5.5	187.15	0	24.156	188760000	26	2	6	7	2	8	7	6	4	4	0	6
A0A125YLE3	A0A125YLE3	A0A125YLE3	T-complex protein beta subunit	TGME49_243710		0.325901	0.600812	0.557306	0.694203	23.8208	22.4623	21.8715	23.964	22.5747	23.2879	23.8208	22.4623	21.8715	23.964	22.5747	23.2879	23.4995	23.557	23.3454	23.3449	22.2271	22.4576	Toxoplasma gondii (strain ATCC 50611 / Me49)		7	7	7	15.5	61.472	0	43.16	57285000	15	5	2	4	2	3	5	6	1	1	0	2
A0A125YZ11	A0A125YZ11	A0A125YZ11	40S ribosomal protein S6	RPS6		0.922971	0.35946	0.554274	1.45645	30.0184	30.3035	29.95	30.8182	30.9807	30.1358	30.0184	30.3035	29.95	30.8182	30.9807	30.1358	29.5375	30.435	30.7612	29.7322	30.2984	29.8595	Toxoplasma gondii (strain ATCC 50611 / Me49)		21	21	20	54.7	28.956	0	323.31	8641600000	278	17	19	17	17	21	17	40	49	54	2	69
Q9Y383	Q9Y383	Q9Y383	Putative RNA-binding protein Luc7-like 2	LUC7L2		0.251447	0.677935	0.514274	0.564492	25.859	23.5055	24.0232	24.5228	25.7417	24.6661	25.859	23.5055	24.0232	24.5228	25.7417	24.6661	25.8388	23.9609	24.7122	24.0988	24.9864	24.368	Homo sapiens		7	7	4	23.2	46.513	0	65.049	196650000	26	5	4	5	4	5	5	6	4	4	1	6
P12235	P12235	P12235	ADP/ATP translocase 1	SLC25A4		1.08869	0.317097	0.512616	1.59507	22.4329	22.681	22.3458	23.2381	22.6078	23.1516	22.4329	22.681	22.3458	23.2381	22.6078	23.1516	22.575	22.809	23.0721	22.4612	21.9862	23.1051	Homo sapiens		11	2	2	46.3	33.064	0	12.207	43320000	9	8	10	10	6	8	11	1	2	2	0	1
S8F0F6	S8F0F6	S8F0F6	Cell-cycle-associated protein kinase CLK, putative	TGME49_224480		0.17445	0.76104	0.505564	0.421914	24.0717	22.7993	21.9323	22.5588	25.2511	22.5101	24.0717	22.7993	21.9323	22.5588	25.2511	22.5101	23.9535	23.7852	23.5009	22.5949	24.3744	22.2269	Toxoplasma gondii (strain ATCC 50611 / Me49)		10	10	10	9.4	189.04	0	64.611	81018000	15	4	2	4	1	7	2	4	2	0	0	8
P04844	P04844	P04844	Dolichyl-diphosphooligosaccharide--protein glycosyltransferase subunit 2	RPN2		0.12122	0.829661	0.496487	0.311325	23.7464	22.2223	19.4166	23.5145	20.8098	22.5505	23.7464	22.2223	19.4166	23.5145	20.8098	22.5505	23.513	23.2611	21.4279	21.6916	20.6319	22.3251	Homo sapiens		4	4	4	13.6	69.283	0	27.803	39630000	9	4	2	1	3	1	2	4	2	0	0	0
A0A125YQV2	A0A125YQV2	A0A125YQV2	Ribosomal protein RPL3	RPL3		0.426102	0.555123	0.489701	0.828843	29.2251	30.328	30.5542	30.8077	30.781	29.9877	29.2251	30.328	30.5542	30.8077	30.781	29.9877	28.9409	30.3697	30.986	29.8887	30.1585	29.7665	Toxoplasma gondii (strain ATCC 50611 / Me49)		23	23	22	57.8	44.056	0	323.31	8341000000	218	16	18	22	13	22	20	23	45	55	7	40
A0A125YPZ0	A0A125YPZ0	A0A125YPZ0	Alveolin domain containing intermediate filament IMC4	ALV4		0.230316	0.704784	0.481661	0.523652	25.3478	25.3061	23.343	25.5293	25.7273	24.1853	25.3478	25.3061	23.343	25.5293	25.7273	24.1853	25.2784	25.439	24.831	25.0842	25.3509	23.5151	Toxoplasma gondii (strain ATCC 50611 / Me49)		6	6	6	15	50.171	0	38.104	217880000	21	3	5	5	2	4	4	6	6	0	0	7
S8GL66	S8GL66	S8GL66	Eukaryotic translation initiation factor 3 subunit C	TGME49_294620		0.230355	0.703593	0.478212	0.52331	23.2124	24.7631	22.9877	24.1948	25.126	23.0771	23.2124	24.7631	22.9877	24.1948	25.126	23.0771	23.5117	25.0084	24.7511	23.1511	24.6389	23.4434	Toxoplasma gondii (strain ATCC 50611 / Me49)		11	11	11	16.3	109.19	0	72.005	111180000	24	3	10	4	4	8	5	2	7	2	1	9
Q9P015	Q9P015	Q9P015	39S ribosomal protein L15, mitochondrial	MRPL15		0.417275	0.554673	0.467247	0.810079	22.9201	22.8473	22.8727	22.9889	24.2909	22.7621	22.9201	22.8473	22.8727	22.9889	24.2909	22.7621	22.9154	22.9762	23.3481	22.5808	23.6658	23.1577	Homo sapiens		4	4	4	15.9	33.419	0	24.649	59126000	11	2	2	3	1	3	3	1	1	1	0	4
P02746	P02746	P02746	Complement C1q subcomponent subunit B	C1QB		0.704855	0.436379	0.461252	1.15716	28.7226	28.8659	28.5579	29.7402	28.97	28.8199	28.7226	28.8659	28.5579	29.7402	28.97	28.8199	28.4572	29.1691	29.0179	28.5134	28.5622	28.9498	Homo sapiens		1	1	1	5.5	26.721	0	164.14	3223800000	67	1	1	1	1	1	1	7	15	13	1	16
S8EVS1	S8EVS1	S8EVS1	Uncharacterized protein	TGME49_267660		0.167861	0.773872	0.449397	0.404803	22.9887	24.5926	22.5653	23.8944	25.1839	22.4165	22.9887	24.5926	22.5653	23.8944	25.1839	22.4165	22.7699	24.7664	23.3924	22.9009	24.6691	22.5549	Toxoplasma gondii (strain ATCC 50611 / Me49)		1	1	1	0.9	170.1	0.005923	6.2647	99137000	14	1	1	1	1	1	1	2	5	1	0	5
A0A125YKL3	A0A125YKL3	A0A125YKL3	Elongation factor 1-alpha	TGME49_286420		0.619454	0.457865	0.443193	1.05134	29.3585	30.1647	29.7618	30.3137	30.5231	29.7779	29.3585	30.1647	29.7618	30.3137	30.5231	29.7779	28.7522	30.1554	30.3348	29.4156	30.1489	29.8379	Toxoplasma gondii (strain ATCC 50611 / Me49)		20	20	16	61.2	49.005	0	323.31	6600300000	308	14	17	17	14	20	17	44	56	60	10	62
A0A125YUN8	A0A125YUN8	A0A125YUN8	3-ketoacyl-(Acyl-carrier-protein) reductase	TGME49_217740		0.404973	0.567055	0.438823	0.784438	21.1979	21.1333	20.6936	22.2241	21.3827	20.7345	21.1979	21.1333	20.6936	22.2241	21.3827	20.7345	21.3658	20.9278	21.2167	21.3732	20.812	21.1152	Toxoplasma gondii (strain ATCC 50611 / Me49)		2	2	2	8.5	39.04	0	13.11	15780000	4	1	2	2	1	2	1	1	1	0	0	1
Q9NZM1	Q9NZM1	Q9NZM1	Myoferlin	MYOF		0.0910763	0.8712	0.433852	0.241437	21.3225	22.3333	17.6573	22.475	20.8806	19.259	21.3225	22.3333	17.6573	22.475	20.8806	19.259	21.6998	22.6908	20.1296	20.9983	20.5139	19.3956	Homo sapiens		2	2	2	1.5	234.71	0	11.833	16501000	3	1	2	1	1	1	1	1	2	0	0	0
S8EWC2	S8EWC2	S8EWC2	Ribosome biogenesis protein, putative	TGME49_265110		0.0675673	0.91017	0.428717	0.18524	23.4973	19.6237	18.7004	24.3402	19.5917	19.1755	23.4973	19.6237	18.7004	24.3402	19.5917	NaN	24.0092	20.2312	20.0389	21.7474	19.8385	NaN	Toxoplasma gondii (strain ATCC 50611 / Me49)		4	4	4	4.5	117.85	0	22.845	35103000	5	4	1	1	4	1	0	5	0	0	0	0
A0A125YK84	A0A125YK84	A0A125YK84	DnaJ domain-containing protein	TGME49_315690		0.36963	0.58711	0.428094	0.732251	28.8477	28.3328	27.7669	29.1492	29.0789	28.0036	28.8477	28.3328	27.7669	29.1492	29.0789	28.0036	28.5852	28.505	28.7308	27.9251	28.4958	28.2019	Toxoplasma gondii (strain ATCC 50611 / Me49)		16	16	16	50.2	34.154	0	297.47	2481100000	97	12	10	13	11	11	12	20	15	17	2	21
A0A125YHW6	A0A125YHW6	A0A125YHW6	Inosine-5'-monophosphate dehydrogenase	IMPDH		0.363691	0.589127	0.426271	0.723347	21.9658	21.4549	20.814	22.3343	22.0372	21.142	21.9658	21.4549	20.814	22.3343	22.0372	21.142	21.5491	22.0516	22.641	20.5589	21.133	21.2649	Toxoplasma gondii (strain ATCC 50611 / Me49)		3	3	3	7.8	59.104	0	18.599	20720000	7	2	2	1	2	2	1	2	1	1	0	2
A0A125YWK7	A0A125YWK7	A0A125YWK7	Glucose-6-phosphate 1-dehydrogenase	TGME49_294200		0.0746759	0.901446	0.425561	0.202498	24.7959	20.8995	20.9055	24.8051	19.6912	23.3813	24.7959	20.8995	20.9055	24.8051	NaN	23.3813	24.7386	22.0949	23.1794	22.7811	NaN	23.414	Toxoplasma gondii (strain ATCC 50611 / Me49)		8	8	8	19.5	62.736	0	49.056	73288000	12	5	2	3	4	0	4	5	1	0	0	0
A0A125YKH0	A0A125YKH0	A0A125YKH0	40S ribosomal protein S24	RPS24		0.100173	0.864143	0.415234	0.261512	25.506	23.5213	25.127	24.4897	23.1704	27.7399	25.506	23.5213	25.127	24.4897	23.1704	27.7399	25.1143	25.7627	26.6404	24.658	25.3678	27.0269	Toxoplasma gondii (strain ATCC 50611 / Me49)		4	4	4	17.6	30.375	0	24.857	353480000	15	2	3	3	2	2	4	1	2	2	0	3
P39687	P39687	P39687	Acidic leucine-rich nuclear phosphoprotein 32 family member A	ANP32A		0.0729661	0.902252	0.410043	0.198015	24.6415	23.1912	24.9205	20.8682	26.555	26.5603	24.6415	23.1912	24.9205	NaN	26.555	26.5603	24.4686	23.4682	25.7361	NaN	26.0784	26.6002	Homo sapiens		1	1	1	2.8	28.585	0.0011299	7.9236	265050000	4	1	1	1	0	1	1	1	0	1	0	1
S8G0Q1	S8G0Q1	S8G0Q1	MIF4G_like_2 domain-containing protein	TGME49_249610		0.0960776	0.868121	0.403111	0.251805	21.7244	20.4768	19.2973	23.2544	20.793	18.6605	21.7244	20.4768	19.2973	23.2544	20.793	NaN	21.2506	21.3855	21.5909	21.8022	20.4737	NaN	Toxoplasma gondii (strain ATCC 50611 / Me49)		2	2	2	2.4	136	0	11.716	17391000	4	2	1	1	2	1	0	2	1	0	0	1
A0A125YGM5	A0A125YGM5	A0A125YGM5	Orotate phosphoribosyltransferase	TGME49_259660		0.13097	0.822055	0.402085	0.327247	24.5917	23.5323	22.875	26.0847	22.9103	23.2103	24.5917	23.5323	22.875	26.0847	22.9103	23.2103	24.3643	23.9824	23.3206	24.878	23.2894	23.2481	Toxoplasma gondii (strain ATCC 50611 / Me49)		6	6	6	29.3	31.593	0	56.167	133860000	19	3	5	5	3	2	4	2	5	4	2	2
A0A125YPC6	A0A125YPC6	A0A125YPC6	SWI2/SNF2-containing protein RAD5	RAD5		0.118563	0.835304	0.390101	0.300464	20.418	23.0625	22.8291	20.9601	23.8936	22.6262	20.418	23.0625	22.8291	NaN	23.8936	22.6262	22.4399	23.5867	23.9407	NaN	23.7302	22.6361	Toxoplasma gondii (strain ATCC 50611 / Me49)		6	6	6	5.7	191.43	0	39.281	39670000	11	1	5	6	0	5	4	1	2	1	0	5
A0A125YV57	A0A125YV57	A0A125YV57	Ribosomal protein RPL8	RPL8		0.4173	0.568235	0.379175	0.778751	32.1405	32.8809	32.4634	32.2961	33.4095	32.9168	32.1405	32.8809	32.4634	32.2961	33.4095	32.9168	31.9006	32.9909	32.8007	31.641	32.8032	32.4692	Toxoplasma gondii (strain ATCC 50611 / Me49)		16	16	16	65.8	28.254	0	323.31	43357000000	891	15	15	15	13	15	15	116	182	179	20	179
S8GHW9	S8GHW9	S8GHW9	Uncharacterized protein	TGME49_290910		0.348152	0.609704	0.349519	0.676713	20.398	21.4998	20.8747	21.0393	20.9739	21.8079	20.398	21.4998	20.8747	21.0393	20.9739	21.8079	21.1656	22.0124	22.0466	20.8939	21.2984	21.1309	Toxoplasma gondii (strain ATCC 50611 / Me49)		4	4	4	5.2	105.76	0	24.571	14156000	5	2	1	2	1	2	2	1	0	0	0	2
A0A125YQ73	A0A125YQ73	A0A125YQ73	Uncharacterized protein	TGME49_249990		0.108751	0.851095	0.34542	0.27679	25.0108	23.4922	21.7215	25.0395	23.056	23.1652	25.0108	23.4922	21.7215	25.0395	23.056	23.1652	24.9474	24.2641	22.771	23.3788	23.0077	22.6773	Toxoplasma gondii (strain ATCC 50611 / Me49)		11	11	11	19.1	92.585	0	69.083	101680000	23	7	4	5	4	4	6	9	4	2	0	4
S8F9D6	S8F9D6	S8F9D6	ABC1 family protein	TGME49_202160		0.261654	0.687726	0.336828	0.549293	26.4592	25.5426	24.923	26.1839	26.2772	25.4742	26.4592	25.5426	24.923	26.1839	26.2772	25.4742	26.4001	25.9003	26.7163	24.9957	25.4415	25.0493	Toxoplasma gondii (strain ATCC 50611 / Me49)		2	2	2	2.7	99.862	0	12.497	377110000	15	2	1	1	1	1	1	3	4	2	0	4
P04406	P04406	P04406	Glyceraldehyde-3-phosphate dehydrogenase	GAPDH		0.193512	0.74987	0.33266	0.43804	25.7805	26.9237	24.7147	26.4356	26.1252	25.856	25.7805	26.9237	24.7147	26.4356	26.1252	25.856	25.0623	27.0477	25.8666	25.0712	25.6427	25.9874	Homo sapiens		9	8	8	39.1	36.053	0	184.74	437150000	42	7	8	5	5	7	6	7	14	3	1	8
A0A125YZ64	A0A125YZ64	A0A125YZ64	Serine-threonine phosophatase 2C (PP2C)	TGME49_231850		0.0788393	0.89491	0.329673	0.209439	24.462	22.8276	21.6938	25.6326	22.9352	21.4047	24.462	22.8276	21.6938	25.6326	22.9352	21.4047	24.3728	22.6216	22.1292	24.7244	22.1879	21.5189	Toxoplasma gondii (strain ATCC 50611 / Me49)		2	2	2	8.8	36.79	0	12.487	96761000	10	1	2	2	1	2	1	2	1	2	0	3
A0A125YZF0	A0A125YZF0	A0A125YZF0	Serine/threonine specific protein phosphatase	TGME49_314430		0.0978532	0.869476	0.32509	0.251974	22.2386	18.744	18.7541	20.7405	19.9575	20.014	22.2386	18.744	18.7541	NaN	NaN	20.014	21.9521	19.6143	20.6486	NaN	NaN	20.1038	Toxoplasma gondii (strain ATCC 50611 / Me49)		1	1	1	2.7	53.793	0.0011013	7.2882	6888500	2	1	1	1	0	0	1	1	0	0	0	0
O75746	O75746	O75746	Calcium-binding mitochondrial carrier protein Aralar1	SLC25A12		0.170931	0.778632	0.318641	0.395917	23.0517	22.9969	21.1547	22.9991	22.0644	23.0957	23.0517	22.9969	21.1547	22.9991	22.0644	23.0957	22.1128	23.304	23.331	NaN	22.3399	23.0246	Homo sapiens		5	4	4	9.1	74.761	0	26.547	41133000	9	3	3	2	2	2	3	0	3	1	0	1
P62917	P62917	P62917	60S ribosomal protein L8	RPL8		0.289019	0.66855	0.316684	0.583424	25.5147	25.77	25.0423	26.5264	25.4768	25.2739	25.5147	25.77	25.0423	26.5264	25.4768	25.2739	25.4082	25.9364	25.9349	25.5151	24.9478	25.2561	Homo sapiens		5	5	5	28.8	28.024	0	44.146	323630000	22	3	4	3	3	4	3	3	5	4	0	5
S8EYC0	S8EYC0	S8EYC0	Asparaginyl-tRNA synthetase (NOB+tRNA synthase)	TGME49_270510		0.517238	0.542526	0.314147	0.856993	26.7057	26.6427	26.0147	27.0127	26.4964	26.7964	26.7057	26.6427	26.0147	27.0127	26.4964	26.7964	27.2047	27.2126	27.5091	26.059	25.7309	26.2405	Toxoplasma gondii (strain ATCC 50611 / Me49)		15	15	15	24.1	75.004	0	100.02	628630000	58	5	13	12	3	11	13	8	12	11	0	9
A0A125YP09	A0A125YP09	A0A125YP09	SAG-related sequence SRS29B	SRS29B		0.0699444	0.908822	0.304968	0.187679	21.1782	25.6101	22.1795	22.5371	24.7424	22.6032	21.1782	25.6101	22.1795	22.5371	24.7424	22.6032	22.3248	25.6838	22.5807	22.3365	24.5933	22.5524	Toxoplasma gondii (strain ATCC 50611 / Me49)		6	6	6	24.7	34.731	0	44.9	98865000	14	2	6	4	1	5	3	1	7	0	0	5
S8GI40	S8GI40	S8GI40	Leucyl-tRNA synthetase	TGME49_292080		0.317026	0.653328	0.296108	0.613863	21.7775	22.104	20.9966	21.604	22.2785	21.8839	21.7775	22.104	20.9966	21.604	22.2785	21.8839	22.5441	22.0832	22.7959	21.1857	21.2922	21.3293	Toxoplasma gondii (strain ATCC 50611 / Me49)		2	2	2	2.8	141.14	0	17.498	22340000	6	1	2	2	1	2	2	1	2	1	0	1
O15230	O15230	O15230	Laminin subunit alpha-5	LAMA5		0.0527167	0.93022	0.288404	0.14543	20.2876	22.7228	21.4198	20.0101	20.0267	25.2586	20.2876	22.7228	21.4198	NaN	NaN	25.2586	19.7527	21.1395	20.5282	NaN	NaN	25.6473	Homo sapiens		2	2	2	1	399.73	0	11.743	51149000	2	1	2	2	0	0	1	0	1	0	0	0
S8F8C7	S8F8C7	S8F8C7	Zinc finger, c2h2 type domain-containing protein	TGME49_286710		0.28555	0.676906	0.287086	0.567795	27.0015	26.8459	26.7135	27.8785	27.0259	26.5177	27.0015	26.8459	26.7135	27.8785	27.0259	26.5177	26.7455	27.2456	26.7471	26.6843	26.689	26.6088	Toxoplasma gondii (strain ATCC 50611 / Me49)		6	6	6	22.6	30.233	0	98.764	844510000	29	4	5	6	4	5	5	6	7	5	0	7
A0A125YVB9;P07205	A0A125YVB9	A0A125YVB9	Phosphoglycerate kinase	PGKI		0.0606053	0.918584	0.273963	0.164289	23.201	23.2818	23.285	26.2248	20.7958	23.5691	23.201	23.2818	23.285	26.2248	20.7958	23.5691	23.3479	23.6278	23.0942	25.1936	22.7683	23.5212	Toxoplasma gondii (strain ATCC 50611 / Me49)		7	7	6	23.7	44.676	0	42.468	122750000	13	3	3	5	5	3	4	2	2	0	3	3
A0A125YZM4	A0A125YZM4	A0A125YZM4	NADP-specific glutamate dehydrogenase	TGME49_293180		0.122951	0.834857	0.271863	0.299399	22.8217	23.4422	22.6103	24.345	23.5885	21.7563	22.8217	23.4422	22.6103	24.345	23.5885	21.7563	23.3276	23.3791	23.8204	23.6523	22.2842	22.1634	Toxoplasma gondii (strain ATCC 50611 / Me49)		5	5	5	10	63.798	0	29.284	62679000	12	2	3	2	2	3	2	2	4	2	0	2
A0A125YTM2	A0A125YTM2	A0A125YTM2	Ribosomal protein RPL27A	RPL27A		0.0637354	0.917144	0.267128	0.171499	22.5291	26.6367	23.25	23.02	25.4498	24.7475	22.5291	26.6367	23.25	23.02	25.4498	24.7475	23.5311	26.6241	24.7127	24.6346	23.9527	24.7566	Toxoplasma gondii (strain ATCC 50611 / Me49)		5	5	5	36.7	16.344	0	35.309	202870000	19	1	5	3	1	4	4	1	7	2	0	3
P11142;P54652	P11142	P11142	Heat shock cognate 71 kDa protein	HSPA8		0.256596	0.706227	0.259325	0.516739	22.6369	23.7839	23.2802	23.9041	23.4522	23.1226	22.6369	23.7839	23.2802	23.9041	23.4522	23.1226	23.912	24.1244	24.3028	23.3809	23.1277	22.935	Homo sapiens		14	7	7	24.3	70.897	0	41.481	67459000	15	7	11	12	7	11	10	2	4	3	0	5
Q9P0L0;O95292	Q9P0L0	Q9P0L0	Vesicle-associated membrane protein-associated protein A	VAPA		0.0763495	0.902025	0.255449	0.200059	22.5375	21.2196	20.7234	19.7627	23.3052	22.1789	22.5375	21.2196	20.7234	NaN	23.3052	22.1789	22.9043	21.5923	21.4443	NaN	22.7501	21.639	Homo sapiens		2	2	2	11.2	27.893	0	11.95	25374000	3	1	1	2	0	2	2	1	0	0	0	1
S8G532	S8G532	S8G532	CorA family Mg2+ transporter protein	TGME49_235402		0.223818	0.73749	0.242289	0.46344	28.3383	27.8915	27.9108	28.7801	27.5035	28.5838	28.3383	27.8915	27.9108	28.7801	27.5035	28.5838	28.4254	27.8819	29.6078	27.8876	26.6151	28.2155	Toxoplasma gondii (strain ATCC 50611 / Me49)		1	1	1	0.8	127.59	0.0011628	10.97	1894300000	29	1	1	1	1	1	1	7	6	6	0	4
S8ESF3	S8ESF3	S8ESF3	Ribosomal protein RPL4	RPL4		0.129157	0.832987	0.222044	0.303672	26.7182	27.5202	27.8676	28.5781	27.4383	26.7557	26.7182	27.5202	27.8676	28.5781	27.4383	26.7557	26.4788	27.5951	28.3342	27.3463	27.3476	27.0273	Toxoplasma gondii (strain ATCC 50611 / Me49)		15	15	15	40.6	49.258	0	194.51	1243700000	73	8	13	13	7	12	11	9	14	17	2	15
A0A125YRD3	A0A125YRD3	A0A125YRD3	Eukaryotic initiation factor-2 gamma, putative	TGME49_235970		0.100421	0.868511	0.207418	0.246484	23.9933	24.9723	24.2736	25.7743	24.6735	23.4136	23.9933	24.9723	24.2736	25.7743	24.6735	23.4136	24.1528	24.8004	24.9641	25.0148	24.2381	23.8708	Toxoplasma gondii (strain ATCC 50611 / Me49)		7	7	7	27.1	50.508	0	53.831	165220000	24	3	6	6	4	4	4	2	7	4	2	5
A0A125YP06	A0A125YP06	A0A125YP06	GAP40 protein	GAP40		0.0484057	0.941162	0.183273	0.13111	23.7875	24.6222	22.1571	21.8093	25.5394	23.7679	23.7875	24.6222	22.1571	NaN	25.5394	23.7679	24.1286	24.7227	23.2025	NaN	24.9509	23.801	Toxoplasma gondii (strain ATCC 50611 / Me49)		2	2	2	3.9	43.081	0	15.039	108030000	6	1	2	2	0	2	2	1	2	0	0	2
S8GJM7	S8GJM7	S8GJM7	Alveolin domain containing intermediate filament IMC7	IMC7		0.0965982	0.875654	0.181955	0.235052	20.5085	20.6353	19.5275	19.3827	21.3763	20.4582	20.5085	NaN	19.5275	19.3827	21.3763	20.4582	20.6483	NaN	21.0097	18.7184	20.8797	20.2249	Toxoplasma gondii (strain ATCC 50611 / Me49)		1	1	1	3.5	46.812	0.0020942	6.5981	7093600	3	1	0	1	1	1	1	1	0	0	0	1
S8G4E7	S8G4E7	S8G4E7	Uncharacterized protein	TGME49_214750		0.0437762	0.942542	0.176421	0.119588	23.5671	22.568	21.2625	24.6489	22.7871	20.4908	23.5671	22.568	21.2625	24.6489	22.7871	20.4908	23.6082	23.2049	22.7978	23.1476	22.4088	21.5513	Toxoplasma gondii (strain ATCC 50611 / Me49)		3	3	3	3.4	119.98	0	17.895	56180000	6	3	2	2	3	2	1	3	0	0	1	2
A0A125YJT1	A0A125YJT1	A0A125YJT1	Transporter, major facilitator family protein	TGME49_320020		0.088796	0.892353	0.165647	0.217023	19.9474	21.0889	18.9949	19.8657	19.9459	20.7165	19.9474	21.0889	18.9949	NaN	19.9459	NaN	19.8101	21.9196	20.2431	NaN	19.4913	NaN	Toxoplasma gondii (strain ATCC 50611 / Me49)		1	1	1	5.8	62.981	0.0010593	6.7163	4773800	1	1	1	1	0	1	0	0	1	0	0	0
Q8IYB3	Q8IYB3	Q8IYB3	Serine/arginine repetitive matrix protein 1	SRRM1		0.0447	0.943076	0.153515	0.120592	20.7467	22.1333	20.5103	21.4197	23.0445	19.3865	20.7467	22.1333	20.5103	21.4197	23.0445	NaN	21.6082	21.9884	NaN	21.3195	22.2538	NaN	Homo sapiens		4	4	4	6	102.33	0	27.066	19310000	6	1	3	1	1	3	0	1	1	1	0	3
P25705	P25705	P25705	ATP synthase subunit alpha, mitochondrial	ATP5F1A		0.0905317	0.891169	0.143967	0.21609	25.4712	25.8824	24.1861	24.964	25.218	25.7896	25.4712	25.8824	24.1861	24.964	25.218	25.7896	25.1196	26.0415	25.309	24.2437	25.4517	25.1773	Homo sapiens		11	8	8	23.9	59.75	0	54.405	257220000	38	9	9	7	7	6	9	7	8	6	0	5
S8GR18	S8GR18	S8GR18	Microtubule associated protein SPM2	SPM2		0.0338241	0.959213	0.135654	0.0932311	21.6055	23.5281	21.9831	20.4844	24.7028	22.3365	21.6055	23.5281	21.9831	NaN	24.7028	22.3365	22.4451	23.1889	22.8204	NaN	24.0743	22.512	Toxoplasma gondii (strain ATCC 50611 / Me49)		4	4	4	17.9	39.613	0	26.851	52036000	14	1	4	4	0	4	3	1	2	1	0	8
P04083	P04083	P04083	Annexin A1	ANXA1		0.0603336	0.926251	0.132199	0.153785	26.4023	25.4835	24.2599	24.8482	25.3537	26.3404	26.4023	25.4835	24.2599	24.8482	25.3537	26.3404	26.2819	25.8014	26.4909	23.6618	24.6664	25.8949	Homo sapiens		12	12	12	37.6	38.714	0	151.23	313740000	52	9	7	8	5	8	9	11	12	4	0	9
P05141;Q9H0C2	P05141	P05141	ADP/ATP translocase 2	SLC25A5		0.136945	0.844448	0.127568	0.287327	26.3823	27.3009	26.495	27.0572	26.4818	27.0218	26.3823	27.3009	26.495	27.0572	26.4818	27.0218	26.9244	27.181	27.2225	26.5677	25.5665	26.8689	Homo sapiens		13	7	6	43.6	32.852	0	47.064	717020000	43	9	12	12	6	11	13	6	8	6	3	6
Q99988	Q99988	Q99988	Growth/differentiation factor 15	GDF15		0.136818	0.846335	0.123871	0.285225	20.579	20.7557	21.5503	21.1358	20.8041	21.3167	20.579	20.7557	21.5503	21.1358	NaN	21.3167	20.1951	21.071	22.4043	19.9234	NaN	21.395	Homo sapiens		2	2	2	8.4	34.14	0	15.442	11324000	4	1	2	1	1	0	1	0	2	1	0	0
Q9BQE3;Q71U36;P0DPH8;P0DPH7;Q6PEY2;Q9NY65;Q9H853	Q9BQE3	Q9BQE3	Tubulin alpha-1C chain	TUBA1C		0.0391856	0.951096	0.117276	0.105025	23.6136	24.8125	22.904	24.6511	24.8346	22.1963	23.6136	24.8125	22.904	24.6511	24.8346	22.1963	23.8899	24.6781	23.7085	24.0137	24.182	22.7134	Homo sapiens		7	7	0	22.3	49.895	0	44.517	111220000	22	2	4	3	2	4	3	3	9	3	0	6
A0A125YX57	A0A125YX57	A0A125YX57	Ribosomal protein L15	RPL15		0.026041	0.96994	0.112279	0.0726681	19.2456	22.1613	18.61	21.4392	20.6275	18.287	NaN	22.1613	18.61	21.4392	20.6275	18.287	NaN	22.7453	18.9386	19.3993	19.3012	18.3892	Toxoplasma gondii (strain ATCC 50611 / Me49)		1	1	1	6.8	24.325	0.0010881	7.0083	9873800	2	0	1	1	1	1	1	0	2	0	0	0
S8EVN8	S8EVN8	S8EVN8	Glutamate/leucine/phenylalanine/valine dehydrogenase family protein	TGME49_249390		0.0200856	0.973219	0.102263	0.0569482	23.3348	22.6234	21.0739	25.1025	22.532	19.7045	23.3348	22.6234	21.0739	25.1025	22.532	NaN	23.0979	23.4475	23.0334	23.7656	22.1289	NaN	Toxoplasma gondii (strain ATCC 50611 / Me49)		4	4	4	5.4	135.7	0	23.675	61338000	8	3	2	2	3	2	0	3	2	1	0	2
A0A125YQZ8	A0A125YQZ8	A0A125YQZ8	Ribosomal protein RPL17	RPL17		0.0409653	0.950953	0.0972703	0.107123	24.6428	26.7406	24.4679	25.2559	24.8541	26.0331	24.6428	26.7406	24.4679	25.2559	24.8541	26.0331	24.6295	26.6955	25.0213	24.5218	23.6526	25.5757	Toxoplasma gondii (strain ATCC 50611 / Me49)		5	5	5	33.3	22.269	0	42.216	300580000	31	2	5	4	2	4	5	2	12	4	1	3
P38646	P38646	P38646	Stress-70 protein, mitochondrial	HSPA9		0.0417808	0.950721	0.0966345	0.108858	25.6213	26.4393	24.1834	25.1151	26.3723	25.0466	25.6213	26.4393	24.1834	25.1151	26.3723	25.0466	25.8363	26.6046	26.2376	24.5636	25.5513	25.121	Homo sapiens		14	13	13	26.2	73.68	0	184.77	319530000	49	8	11	10	6	10	8	10	14	6	0	11
S8GG18	S8GG18	S8GG18	Uncharacterized protein	TGME49_305270		0.0552843	0.935219	0.0954698	0.137196	31.6	32.2532	31.478	32.1676	32.6338	30.816	31.6	32.2532	31.478	32.1676	32.6338	30.816	31.4519	32.4808	32.9579	30.9951	31.9898	30.686	Toxoplasma gondii (strain ATCC 50611 / Me49)		45	45	45	63.6	82.314	0	323.31	24744000000	693	33	44	40	33	39	36	106	195	98	17	168
S8EUV6	S8EUV6	S8EUV6	Dense granule protein GRA4	GRA4		0.0107892	0.986866	0.0907758	0.0315847	27.1286	19.4825	22.1789	25.8442	20.1708	23.0473	27.1286	19.4825	22.1789	25.8442	20.1708	23.0473	27.1625	20.9552	22.2811	23.6303	20.938	22.3738	Toxoplasma gondii (strain ATCC 50611 / Me49)		5	5	5	18.8	36.329	0	48.314	222300000	12	5	1	1	4	1	1	9	0	1	0	1
S8EUA0	S8EUA0	S8EUA0	Ethylene-responsive RNA helicase, putative	TGME49_313240		0.0229881	0.971468	0.0902882	0.0639358	25.6408	23.0646	22.3235	25.2575	23.7042	22.3381	25.6408	23.0646	22.3235	25.2575	23.7042	22.3381	25.3355	24.2421	24.6169	22.0749	23.4956	23.154	Toxoplasma gondii (strain ATCC 50611 / Me49)		10	10	10	18.6	85.533	0	80.205	125420000	22	9	5	3	6	2	3	10	4	2	1	2
P11310	P11310	P11310	Medium-chain specific acyl-CoA dehydrogenase, mitochondrial	ACADM		0.0380251	0.955448	0.0881666	0.0994302	20.7288	20.4743	19.3054	21.1383	20.6534	18.9813	20.7288	20.4743	19.3054	21.1383	20.6534	NaN	20.5761	20.7714	20.0703	20.0141	20.1971	NaN	Homo sapiens		1	1	1	3.1	46.588	0.004985	6.3008	7799900	3	1	1	1	1	1	0	1	1	0	0	1
P02786	P02786	P02786	Transferrin receptor protein 1	TFRC		0.0209301	0.973798	0.0781975	0.058119	22.3581	21.4101	19.809	23.2397	20.5788	19.9933	22.3581	21.4101	19.809	23.2397	20.5788	NaN	NaN	22.0018	21.6272	NaN	19.9425	NaN	Homo sapiens		3	3	3	4.5	84.87	0	18.452	20552000	4	2	1	1	2	1	0	2	1	0	0	1
A0A125YMU7	A0A125YMU7	A0A125YMU7	N2227 domain-containing protein	TGME49_241150		0.0169488	0.981739	0.0754255	0.0478227	20.5078	22.9315	21.0497	19.0685	23.3012	22.3456	NaN	22.9315	21.0497	19.0685	23.3012	22.3456	NaN	22.9103	22.9297	19.6069	23.231	22.0021	Toxoplasma gondii (strain ATCC 50611 / Me49)		4	4	4	11.3	65.205	0	23.368	26386000	6	0	3	1	1	2	3	0	1	0	0	2
A0A125YQV8	A0A125YQV8	A0A125YQV8	RuvB-like helicase	TGME49_288860		0.027317	0.968815	0.0640462	0.0722173	22.4783	22.5093	20.3544	22.4714	21.7237	21.339	22.4783	22.5093	20.3544	22.4714	21.7237	21.339	22.5132	23.1359	22.1046	21.3958	20.8403	21.0009	Toxoplasma gondii (strain ATCC 50611 / Me49)		1	1	1	2.4	55.446	0.0041237	6.4549	25085000	4	1	1	1	1	1	1	1	1	0	0	1
A0A125YI06	A0A125YI06	A0A125YI06	UMP-CMP kinase	TGME49_257740		0.0158429	0.982337	0.0511475	0.0437027	23.2031	23.6399	22.8402	24.9218	23.5765	21.3384	23.2031	23.6399	22.8402	24.9218	23.5765	21.3384	23.4224	23.607	23.754	23.3846	22.7984	22.9012	Toxoplasma gondii (strain ATCC 50611 / Me49)		4	4	4	11.5	50.995	0	27.983	77181000	13	2	4	4	3	4	3	2	4	2	0	3
P49411	P49411	P49411	Elongation factor Tu, mitochondrial	TUFM		0.0109514	0.985918	0.0359275	0.0303993	22.3664	23.8547	20.6193	23.0347	22.6646	21.2488	22.3664	23.8547	20.6193	23.0347	22.6646	21.2488	22.3597	23.5662	21.9352	22.109	22.3195	22.4708	Homo sapiens		5	4	4	13.3	49.541	0	24.083	39921000	7	1	4	2	1	3	3	1	3	1	0	1
A0A125YNR2	A0A125YNR2	A0A125YNR2	DEAD (Asp-Glu-Ala-Asp) box polypeptide DDX39	DDX39		0.00531602	0.993177	0.0329882	0.0154619	23.0973	23.9895	21.2124	19.1215	25.1384	24.1384	23.0973	23.9895	21.2124	NaN	25.1384	24.1384	23.0837	23.9312	22.9542	NaN	24.2709	24.6187	Toxoplasma gondii (strain ATCC 50611 / Me49)		6	6	6	22.6	49.113	0	38.511	83458000	13	2	4	2	0	5	5	1	3	0	0	4
S8FDW1	S8FDW1	S8FDW1	ClpB, putative	TGME49_275690		0.0044142	0.994084	0.0259794	0.0128186	23.3273	22.4083	19.1032	24.2836	21.2938	19.3392	23.3273	22.4083	19.1032	24.2836	21.2938	19.3392	23.1637	23.0066	21.6135	22.8137	21.1766	20.2807	Toxoplasma gondii (strain ATCC 50611 / Me49)		5	5	5	7.6	114.55	0	32.082	40311000	10	4	3	1	4	3	1	4	3	0	1	2
S8GBA3	S8GBA3	S8GBA3	Helicase	TGME49_216950		0.0156858	0.984639	0.0199394	0.038244	25.3478	25.2637	25.3758	25.4532	24.5751	26.0189	25.3478	25.2637	25.3758	25.4532	24.5751	26.0189	25.6974	25.1431	26.273	24.382	23.9876	25.9745	Toxoplasma gondii (strain ATCC 50611 / Me49)		1	1	1	1.8	103.17	0.0011351	8.1768	265450000	10	1	1	1	1	1	1	1	3	2	0	0
A0A125YZL8	A0A125YZL8	A0A125YZL8	Pyridine nucleotide-disulfide oxidoreductase domain-containing protein	TGME49_207620		0.00952765	0.988639	0.0185795	0.0250378	26.7682	26.5591	25.2883	27.0235	26.1641	25.4839	26.7682	26.5591	25.2883	27.0235	26.1641	25.4839	26.5132	27.0273	27.0606	25.9632	25.6125	25.4523	Toxoplasma gondii (strain ATCC 50611 / Me49)		15	15	15	34.5	71.158	0	151.21	512690000	53	12	10	11	10	10	12	14	12	4	1	11
A0A125YID8	A0A125YID8	A0A125YID8	TYR_PHOSPHATASE_2 domain-containing protein	TGME49_232620		0.00405996	0.993692	0.0097688	0.0110087	20.3412	19.8631	19.6869	21.3879	19.761	18.7715	20.3412	19.8631	19.6869	21.3879	19.761	18.7715	NaN	20.621	21.1461	NaN	19.2099	19.5928	Toxoplasma gondii (strain ATCC 50611 / Me49)		2	2	2	2.5	96.971	0.001199	11.359	7206000	2	1	1	1	1	1	1	1	0	0	0	1
S8GRB2	S8GRB2	S8GRB2	Uncharacterized protein	TGME49_220240		0.00141325	0.996919	0.00616964	0.0040476	22.7418	23.2491	19.8066	20.4845	23.6884	21.6432	22.7418	23.2491	19.8066	NaN	23.6884	21.6432	23.076	22.7101	23.263	NaN	22.0514	22.1277	Toxoplasma gondii (strain ATCC 50611 / Me49)		3	3	3	8	54.102	0	17.905	34694000	8	1	3	1	0	3	2	1	1	0	0	4
P10809	P10809	P10809	60 kDa heat shock protein, mitochondrial	HSPD1		0.0123855	0.987369	-0.0217743	-0.0319897	28.0799	27.9922	26.7183	28.2148	26.9033	27.6069	28.0799	27.9922	26.7183	28.2148	26.9033	27.6069	28.0882	28.4287	28.5297	27.0851	26.2434	27.2832	Homo sapiens		22	22	22	42.4	61.054	0	265.13	1302600000	100	15	19	13	15	14	17	26	25	11	1	11
A0A125YRJ1	A0A125YRJ1	A0A125YRJ1	Cullin family protein	TGME49_316660		0.00884921	0.987231	-0.0265032	-0.024419	23.7973	24.0121	22.3793	24.1147	24.3047	21.6898	23.7973	24.0121	22.3793	24.1147	24.3047	21.6898	24.0287	23.8775	24.3062	23.2594	23.3882	23.0952	Toxoplasma gondii (strain ATCC 50611 / Me49)		5	5	5	7.2	91.524	0	29.854	79225000	11	2	5	3	1	4	2	2	4	1	0	4
P13639;Q15029	P13639	P13639	Elongation factor 2	EEF2		0.0130039	0.98648	-0.0304082	-0.0348368	22.3579	23.1174	22.1558	22.646	23.6806	21.2134	22.3579	23.1174	22.1558	22.646	23.6806	21.2134	22.475	23.9849	22.8221	21.9981	23.5425	21.3882	Homo sapiens		8	7	7	12.8	95.337	0	41.476	41587000	7	3	4	5	2	6	2	2	3	0	0	2
P68371;P04350;Q3ZCM7;A6NNZ2;Q9BUF5;FPPCON_ENSBTAP00000025008;Q9H4B7	P68371	P68371	Tubulin beta-4B chain	TUBB4B		0.0108238	0.984484	-0.0378844	-0.0302092	23.5057	24.5786	21.6632	23.7743	24.1881	21.6713	23.5057	24.5786	21.6632	23.7743	24.1881	21.6713	23.6933	24.4079	22.6189	22.8837	23.9845	21.8257	Homo sapiens		9	7	2	30.3	49.83	0	47.36	77088000	16	3	6	5	2	7	4	4	6	0	0	5
Q9H0U3	Q9H0U3	Q9H0U3	Magnesium transporter protein 1	MAGT1		0.0223774	0.972837	-0.0607726	-0.0603662	21.9623	19.8096	19.2264	20.6706	19.5523	20.593	21.9623	19.8096	19.2264	NaN	19.5523	20.593	21.8077	19.851	19.8214	NaN	19.1772	20.8781	Homo sapiens		2	2	2	5.7	38.036	0	12.874	7968900	3	1	1	1	0	1	2	1	0	0	0	0
Q9NVE4	Q9NVE4	Q9NVE4	Coiled-coil domain-containing protein 87	CCDC87		0.0273771	0.971229	-0.0720024	-0.073269	20.7796	19.2346	19.7157	20.4765	18.3326	20.7047	20.7796	NaN	19.7157	20.4765	18.3326	20.7047	NaN	NaN	NaN	NaN	NaN	20.0184	Homo sapiens		1	1	1	0.8	96.401	0.0011507	9.1323	6159100	0	1	0	1	1	1	1	0	0	0	0	0
P31040	P31040	P31040	Succinate dehydrogenase [ubiquinone] flavoprotein subunit, mitochondrial	SDHA		0.0528889	0.94202	-0.0769672	-0.128066	25.3543	26.1841	24.6534	25.0882	25.0821	25.7906	25.3543	26.1841	24.6534	25.0882	25.0821	25.7906	25.408	26.577	26.6738	24.2371	24.4333	25.0575	Homo sapiens		12	12	11	26.4	72.691	0	90.712	274760000	51	7	10	9	6	9	10	8	15	7	1	7
Q96HS1	Q96HS1	Q96HS1	Serine/threonine-protein phosphatase PGAM5, mitochondrial	PGAM5		0.0264376	0.96788	-0.0782547	-0.0716301	21.2309	24.2289	23.4399	22.3022	22.6499	23.7128	21.2309	24.2289	23.4399	22.3022	22.6499	23.7128	22.4978	24.1305	23.8515	22.6499	22.8736	23.6373	Homo sapiens		3	3	3	14.9	32.004	0	17.688	59003000	7	1	3	3	1	1	3	1	1	2	0	0
A0A125YZC1	A0A125YZC1	A0A125YZC1	Ubiquinol cytochrome c oxidoreductase, putative	TGME49_320220		0.0492558	0.944722	-0.0819009	-0.122159	22.0173	22.1418	22.139	22.463	22.7016	20.8879	22.0173	22.1418	22.139	22.463	22.7016	20.8879	22.2139	22.1645	22.5769	21.7405	22.0943	21.6569	Toxoplasma gondii (strain ATCC 50611 / Me49)		3	3	3	12.7	54.792	0	18.306	28034000	7	1	2	2	1	2	1	1	1	2	0	2
A0A125YI83	A0A125YI83	A0A125YI83	Succinate dehydrogenase [ubiquinone] flavoprotein subunit, mitochondrial	TGME49_215590		0.028778	0.968725	-0.103327	-0.0790669	25.2777	23.2634	22.4236	25.2709	22.6612	22.7228	25.2777	23.2634	22.4236	25.2709	22.6612	22.7228	25.1049	24.0742	24.2574	23.9159	22.719	22.4174	Toxoplasma gondii (strain ATCC 50611 / Me49)		6	5	5	12.6	72.751	0	33.637	110410000	19	5	4	5	4	4	6	7	4	4	0	2
A0A125YMJ4	A0A125YMJ4	A0A125YMJ4	Brf1p family coiled coil protein	TGME49_232440		0.0463436	0.943912	-0.115442	-0.12124	23.2588	21.6686	20.8453	22.7487	21.2353	21.4424	23.2588	21.6686	20.8453	22.7487	21.2353	21.4424	22.9464	22.6217	22.7699	21.0294	20.9605	21.4308	Toxoplasma gondii (strain ATCC 50611 / Me49)		2	2	2	2.8	54.044	0.0011919	11.312	27621000	5	2	1	1	2	1	1	2	1	0	0	1
Q01469	Q01469	Q01469	Fatty acid-binding protein 5	FABP5		0.0551474	0.932775	-0.13209	-0.14259	21.0227	21.6854	19.6307	21.1523	21.2656	19.5247	21.0227	21.6854	19.6307	21.1523	21.2656	NaN	20.2473	22.4224	21.3569	20.2459	20.9345	NaN	Homo sapiens		1	1	1	6.7	15.164	0.0010695	6.8066	11166000	5	1	1	1	1	1	0	1	2	0	0	2
A0A125YW15	A0A125YW15	A0A125YW15	RuvB-like helicase	TGME49_219590		0.0625061	0.918117	-0.173238	-0.163004	22.6589	22.4874	21.2153	22.7019	20.254	22.886	22.6589	22.4874	21.2153	22.7019	20.254	22.886	22.4269	22.8299	23.1998	21.5115	21.7567	22.152	Toxoplasma gondii (strain ATCC 50611 / Me49)		4	4	4	13.4	52.949	0	26.878	30761000	10	3	3	2	2	1	3	3	1	1	0	1
P12236	P12236	P12236	ADP/ATP translocase 3	SLC25A6		0.150638	0.817596	-0.188047	-0.332527	28.1129	28.4487	27.6189	28.0489	27.1111	28.4563	28.1129	28.4487	27.6189	28.0489	27.1111	28.4563	27.6086	28.5649	28.2955	27.8712	27.1603	28.1837	Homo sapiens		13	13	4	49	32.866	0	187.38	1653700000	66	10	12	11	8	10	13	12	16	9	0	10
A0A125YYN9	A0A125YYN9	A0A125YYN9	Uncharacterized protein	TGME49_308860		0.0697502	0.912472	-0.191779	-0.180674	22.279	24.8096	22.1774	22.4855	23.7526	22.4525	22.279	24.8096	22.1774	22.4855	23.7526	22.4525	23.4793	24.32	23.4659	23.1361	23.4628	21.9046	Toxoplasma gondii (strain ATCC 50611 / Me49)		4	4	4	6	69.756	0	23.431	64984000	10	1	3	2	1	3	2	1	2	2	0	2
Q96GK7;Q6P2I3	Q96GK7	Q96GK7	Fumarylacetoacetate hydrolase domain-containing protein 2A	FAHD2A		0.134277	0.827285	-0.230669	-0.314644	21.1737	22.3947	20.649	21.6674	21.3966	20.4615	21.1737	22.3947	20.649	21.6674	21.3966	20.4615	20.9682	22.687	21.2002	20.7556	20.9279	20.7186	Homo sapiens		2	2	2	8.3	34.596	0	12.064	17059000	2	1	2	1	1	1	1	0	2	0	0	0
A0A125YT53	A0A125YT53	A0A125YT53	Rab 5	TGME49_267810		0.180671	0.778004	-0.233906	-0.394703	23.8329	23.5633	22.75	23.8781	22.8859	22.6804	23.8329	23.5633	22.75	23.8781	22.8859	22.6804	23.2498	23.9782	23.7027	22.4379	22.6253	22.9487	Toxoplasma gondii (strain ATCC 50611 / Me49)		6	6	6	39	26.503	0	38.722	64281000	16	5	5	5	4	4	4	4	3	4	0	2
S8F2U3	S8F2U3	S8F2U3	Glucosamine-fructose-6-phosphate aminotransferase	TGME49_231350		0.15807	0.799331	-0.260537	-0.362963	20.4407	21.682	20.7821	20.1639	21.6952	20.2641	20.4407	21.682	20.7821	NaN	21.6952	20.2641	20.7046	21.6838	22.8642	NaN	21.025	20.149	Toxoplasma gondii (strain ATCC 50611 / Me49)		2	2	2	4.2	96.712	0	14.202	11246000	4	1	2	1	0	1	1	1	2	1	0	0
P11021	P11021	P11021	Endoplasmic reticulum chaperone BiP	HSPA5		0.110926	0.850294	-0.277026	-0.275878	26.6693	25.578	23.9065	25.836	25.0871	24.3995	26.6693	25.578	23.9065	25.836	25.0871	24.3995	26.4428	26.3029	25.7466	24.8832	24.4605	24.101	Homo sapiens		13	11	11	24.2	72.332	0	87.549	290200000	33	10	8	8	8	9	7	11	8	5	0	5
P02751	P02751	P02751	Fibronectin	FN1		0.07169	0.907407	-0.278005	-0.190624	27.0868	26.7429	23.9897	26.8072	26.3814	23.7968	27.0868	26.7429	23.9897	26.8072	26.3814	23.7968	27.212	27.0327	25.8235	25.7103	25.836	23.9137	Homo sapiens		28	28	28	18.3	272.32	0	236.6	490930000	76	15	20	11	10	16	10	18	25	5	2	22
P36542	P36542	P36542	ATP synthase subunit gamma, mitochondrial	ATP5F1C		0.135523	0.821414	-0.291178	-0.326226	26.0535	26.7345	27.468	25.1319	26.8816	27.3691	26.0535	26.7345	27.468	25.1319	26.8816	27.3691	26.6598	27.0852	28.029	24.4696	26.5808	27.1717	Homo sapiens		7	7	7	25.5	32.996	0	204.84	700720000	47	3	6	6	1	6	7	4	9	11	0	11
P61978	P61978	P61978	Heterogeneous nuclear ribonucleoprotein K	HNRNPK		0.123025	0.834327	-0.313196	-0.303964	21.8089	22.42	19.6971	21.7083	21.0566	20.2214	21.8089	22.42	19.6971	21.7083	21.0566	NaN	22.0583	22.1325	21.374	21.4431	20.4878	NaN	Homo sapiens		2	2	2	7.6	50.976	0	13.332	15743000	3	1	2	1	1	2	0	1	2	0	0	0
P68104;Q5VTE0;Q05639	P68104;Q5VTE0	P68104	Elongation factor 1-alpha 1	EEF1A1		0.226363	0.725339	-0.314617	-0.488813	24.8529	25.1968	25.3942	25.4482	25.2526	23.7993	24.8529	25.1968	25.3942	25.4482	25.2526	23.7993	24.6233	24.3075	25.5231	24.8153	23.9891	23.8962	Homo sapiens		7	3	3	16.7	50.14	0	19.828	213210000	29	6	7	7	4	7	6	4	8	5	0	8
A0A125YH36	A0A125YH36	A0A125YH36	Eukaryotic initiation factor-2 beta, putative	TGME49_235540		0.0977072	0.866579	-0.32741	-0.251793	27.531	25.2251	25.6094	27.6053	24.3088	25.4692	27.531	25.2251	25.6094	27.6053	24.3088	25.4692	27.1429	26.5928	26.2318	25.7045	25.0298	25.3125	Toxoplasma gondii (strain ATCC 50611 / Me49)		10	10	10	55.8	26.233	0	65.743	555750000	33	6	4	8	6	2	9	10	4	9	1	2
A0A125YSW4	A0A125YSW4	A0A125YSW4	Preprotein translocase Sec61, putative	TGME49_269980		0.0973595	0.869993	-0.371961	-0.253359	24.1462	23.9772	23.1557	20.7847	25.192	24.1865	24.1462	23.9772	23.1557	NaN	25.192	24.1865	24.5772	23.9508	23.9581	NaN	24.5033	24.1657	Toxoplasma gondii (strain ATCC 50611 / Me49)		2	2	2	4.7	52.164	0	15.291	101850000	16	1	2	2	0	2	2	2	2	4	0	4
P07305	P07305	P07305	Histone H1.0	H1-0		0.198731	0.743539	-0.372758	-0.453575	33.2405	34.5716	33.0454	33.655	33.907	32.1773	33.2405	34.5716	33.0454	33.655	33.907	32.1773	33.3518	34.7381	33.464	32.6276	33.1078	31.6923	Homo sapiens		17	17	17	38.7	20.863	0	323.31	79035000000	438	15	16	15	13	15	12	75	168	64	3	85
P48735	P48735	P48735	Isocitrate dehydrogenase [NADP], mitochondrial	IDH2		0.280026	0.663124	-0.403051	-0.593478	24.254	23.039	23.6038	24.0184	23.2463	22.423	24.254	23.039	23.6038	24.0184	23.2463	22.423	23.4716	23.8304	24.1847	22.8663	23.2584	22.5656	Homo sapiens		4	4	3	12.2	50.909	0	24.963	73939000	13	3	3	3	3	3	2	3	2	4	0	2
P08670;P14136	P08670	P08670	Vimentin	VIM		0.107494	0.851691	-0.410628	-0.277594	26.7019	23.8168	22.5683	25.0563	23.9443	22.8544	26.7019	23.8168	22.5683	25.0563	23.9443	22.8544	26.3093	25.1602	25.0935	23.1103	23.3439	22.8825	Homo sapiens		12	12	12	29	53.651	0	99.326	188770000	27	12	3	3	8	4	4	16	4	3	0	2
Q96GQ7	Q96GQ7	Q96GQ7	Probable ATP-dependent RNA helicase DDX27	DDX27		0.194922	0.744492	-0.428701	-0.453941	21.0196	20.9411	18.622	19.2136	20.2759	19.8071	21.0196	20.9411	18.622	NaN	20.2759	NaN	20.616	21.4204	20.8741	NaN	20.0205	NaN	Homo sapiens		2	2	2	3.1	89.834	0	12.32	5812200	2	2	1	1	0	2	0	2	0	0	0	0
P07355;A6NMY6	P07355	P07355	Annexin A2	ANXA2		0.214304	0.7229	-0.459179	-0.492537	31.2482	30.5182	29.9361	31.5707	29.1724	29.5819	31.2482	30.5182	29.9361	31.5707	29.1724	29.5819	31.0638	30.3908	31.0436	30.367	28.5711	29.7828	Homo sapiens		26	26	26	68.1	38.604	0	323.31	9713900000	256	22	23	22	20	21	21	57	70	43	11	26
A0A125YJ84	A0A125YJ84	A0A125YJ84	Elongation factor Tu	TGME49_262380		0.687158	0.435154	-0.462491	-1.13844	27.6128	26.814	27.1868	27.1105	26.6984	26.4172	27.6128	26.814	27.1868	27.1105	26.6984	26.4172	26.8527	26.1401	27.4583	27.4242	26.8889	27.0432	Toxoplasma gondii (strain ATCC 50611 / Me49)		13	13	12	31.9	59.629	0	103.2	819410000	43	4	9	12	4	11	11	7	6	10	0	9
S8EV21	S8EV21	S8EV21	RNA recognition motif-containing protein	TGME49_310050		0.0600259	0.91863	-0.466208	-0.166988	24.0856	25.1857	17.9268	24.3932	19.3269	22.0795	24.0856	25.1857	17.9268	24.3932	NaN	22.0795	24.2367	25.4025	22.3863	23.0242	NaN	23.5735	Toxoplasma gondii (strain ATCC 50611 / Me49)		3	3	3	6.6	48.844	0	17.589	82683000	3	3	1	1	3	0	1	3	0	0	0	0
A0A125YNI8	A0A125YNI8	A0A125YNI8	Vacuolar ATP synthase subunit A, putative	TGME49_256970		0.166504	0.773205	-0.469402	-0.403694	22.2776	19.9495	19.9442	21.2305	20.6952	18.8373	22.2776	19.9495	19.9442	21.2305	20.6952	NaN	21.8814	21.2173	20.442	20.2132	20.9528	NaN	Toxoplasma gondii (strain ATCC 50611 / Me49)		3	3	3	10.1	68.121	0	18.955	11264000	3	2	1	2	1	1	0	2	0	0	0	1
S8EWP1	S8EWP1	S8EWP1	Uncharacterized protein	TGME49_288290		0.418644	0.555146	-0.520809	-0.826733	21.799	20.7559	20.969	21.1876	19.8167	20.9571	21.799	20.7559	20.969	21.1876	NaN	20.9571	21.0156	21.8289	22.4805	20.4841	NaN	21.138	Toxoplasma gondii (strain ATCC 50611 / Me49)		3	3	3	11.7	55.062	0	18.941	11896000	5	2	1	2	1	0	1	2	1	1	0	0
Q9BYD3	Q9BYD3	Q9BYD3	39S ribosomal protein L4, mitochondrial	MRPL4		0.319053	0.610781	-0.523425	-0.677821	24.3908	24.681	23.9541	23.9618	24.8453	22.6486	24.3908	24.681	23.9541	23.9618	24.8453	22.6486	24.492	24.6973	24.868	23.0172	24.1603	22.9558	Homo sapiens		2	2	2	8.7	34.919	0	13.778	118200000	8	2	2	2	2	2	2	2	3	1	0	1
S8F9Q8	S8F9Q8	S8F9Q8	Uncharacterized protein	TGME49_201140		0.139287	0.8046	-0.574397	-0.353389	23.7393	22.1544	19.3164	22.7785	20.3668	20.3417	23.7393	22.1544	19.3164	22.7785	NaN	20.3417	24.0461	22.2189	19.4537	21.3903	NaN	20.4441	Toxoplasma gondii (strain ATCC 50611 / Me49)		3	3	3	4.9	113.82	0	19.322	27848000	5	2	2	2	1	0	1	2	2	0	0	0
A0A125YPP3	A0A125YPP3	A0A125YPP3	Ribosomal protein RPL35	RPL35		0.149402	0.791209	-0.598723	-0.375823	24.8131	21.6684	23.6325	20.9209	22.4363	24.9606	24.8131	21.6684	23.6325	NaN	22.4363	24.9606	25.1659	22.1641	23.5453	NaN	22.0513	25.2887	Toxoplasma gondii (strain ATCC 50611 / Me49)		2	2	2	8.4	20.069	0.0011947	11.324	84140000	3	1	2	1	0	1	2	1	0	0	0	0
S8GEE0	S8GEE0	S8GEE0	Protein phosphatase 2C domain-containing protein	TGME49_202610		0.470378	0.514471	-0.606321	-0.921027	21.9755	22.1051	21.9524	20.5019	21.2929	22.4192	21.9755	22.1051	21.9524	20.5019	21.2929	22.4192	22.5141	NaN	23.084	21.3049	22.2031	21.4943	Toxoplasma gondii (strain ATCC 50611 / Me49)		3	3	3	5.2	94.069	0	17.997	22356000	4	2	1	2	1	1	2	2	0	0	0	1
P62805	P62805	P62805	Histone H4	H4C1		0.129704	0.815204	-0.698075	-0.336126	24.1387	22.6936	20.6274	23.2572	23.6982	18.41	24.1387	22.6936	20.6274	23.2572	23.6982	NaN	24.0755	23.4556	22.2598	21.919	22.591	NaN	Homo sapiens		4	4	4	38.8	11.367	0	25.213	50509000	11	3	3	2	3	3	0	6	2	0	0	3
S8F081	S8F081	S8F081	Sushi domain (Scr repeat) domain-containing protein	TGME49_223480		0.12151	0.827013	-0.723918	-0.318241	23.5938	24.9428	21.6617	24.0647	25.1466	18.8153	23.5938	24.9428	21.6617	24.0647	25.1466	NaN	23.6531	24.431	21.925	22.847	23.3204	NaN	Toxoplasma gondii (strain ATCC 50611 / Me49)		1	1	1	0.4	507.03	0.0041026	6.4365	102920000	4	1	1	1	1	1	0	2	1	0	0	1
S8F5A4	S8F5A4	S8F5A4	Heat shock protein HSP28	HSP28		0.571081	0.448337	-0.733239	-1.09263	28.2874	28.6413	28.6161	27.5845	28.8344	26.9263	28.2874	28.6413	28.6161	27.5845	28.8344	26.9263	28.2372	28.6081	28.8585	27.5073	28.2141	26.5621	Toxoplasma gondii (strain ATCC 50611 / Me49)		19	19	19	72.1	31.093	0	293.08	1965200000	150	14	14	16	10	14	15	22	32	41	3	35
P04075	P04075	P04075	Fructose-bisphosphate aldolase A	ALDOA		0.219653	0.705213	-0.785665	-0.525991	22.7956	21.3231	18.9594	20.3619	18.7406	21.6186	22.7956	21.3231	18.9594	NaN	NaN	21.6186	22.2578	21.7005	21.0375	NaN	NaN	21.6406	Homo sapiens		3	3	3	12.4	39.42	0	19.088	13634000	6	2	2	1	0	0	2	2	2	0	0	0
S8GUV7;Q5T2N8;Q5T9A4	S8GUV7;Q5T2N8;Q5T9A4	Q5T9A4	ATPase family AAA domain-containing protein 3B	ATAD3B		0.209316	0.710079	-0.854817	-0.508322	23.0317	25.2659	26.7811	22.1101	24.3299	26.0741	23.0317	25.2659	26.7811	22.1101	24.3299	26.0741	22.7871	25.8829	27.5586	20.5992	23.5238	25.0491	Homo sapiens		1	1	1	0.3	226.39	0	14.79	260500000	50	1	1	1	1	1	1	5	6	19	0	6
P63261;P60709;P68133;P68032;P63267;P62736;Q6S8J3;A5A3E0;P0CG38;Q9BYX7;P0CG39	P63261;P60709	P60709	Actin, cytoplasmic 1	ACTB		2.24152	0.102737	-0.90614	-3.37925	27.6488	27.8799	27.8913	26.7409	27.1971	26.7637	27.6488	27.8799	27.8913	26.7409	27.1971	26.7637	27.5499	28.0023	28.2017	27.0509	26.7197	26.7053	Homo sapiens		17	14	11	57.9	41.792	0	154.1	1086400000	91	15	14	14	9	14	15	16	27	18	4	14
Q8NHW5;P05388	Q8NHW5;P05388	P05388	60S acidic ribosomal protein P0	RPLP0		0.233907	0.681615	-0.929694	-0.559646	24.3603	24.8572	22.6485	24.5748	24.293	20.2091	24.3603	24.8572	22.6485	24.5748	24.293	20.2091	24.1623	24.8113	23.9107	23.3725	23.892	21.8586	Homo sapiens		5	5	5	21.5	34.364	0	32.257	105260000	9	3	4	3	3	4	1	3	3	1	0	2
Q96RL7	Q96RL7	Q96RL7	Vacuolar protein sorting-associated protein 13A	VPS13A		0.26695	0.644739	-0.987885	-0.625516	24.8732	24.9679	25.9359	21.4516	26.1878	25.1739	24.8732	24.9679	25.9359	21.4516	26.1878	25.1739	25.5254	25.4133	26.1138	24.8273	25.1157	25.3823	Homo sapiens		2	2	2	0.7	360.27	0	11.982	244900000	11	1	1	2	1	2	1	3	1	3	0	2
S8FBF9	S8FBF9	S8FBF9	T-complex protein 1 subunit eta	TGME49_297500		0.570675	0.434733	-1.07447	-1.14627	23.179	23.0774	21.3688	20.6425	22.6273	21.1319	23.179	23.0774	21.3688	20.6425	22.6273	21.1319	23.3031	23.2987	22.9011	20.0852	21.6965	20.5162	Toxoplasma gondii (strain ATCC 50611 / Me49)		3	3	3	7.3	59.475	0	30.329	31469000	9	2	2	1	1	1	2	2	2	1	0	2
S8F8V9	S8F8V9	S8F8V9	Uncharacterized protein	TGME49_213040		0.464339	0.500859	-1.10407	-0.978796	21.9384	22.7041	19.7756	20.1363	21.392	19.5775	21.9384	22.7041	19.7756	NaN	21.392	NaN	21.9384	23.2957	21.5938	NaN	20.7557	NaN	Toxoplasma gondii (strain ATCC 50611 / Me49)		1	1	1	1.4	197.07	0.0011547	9.5943	14501000	3	1	1	1	0	1	0	1	1	0	0	1
P78371	P78371	P78371	T-complex protein 1 subunit beta	CCT2		0.462255	0.4995	-1.12634	-0.977062	20.4795	22.621	20.1842	19.9378	21.2313	18.7366	20.4795	22.621	20.1842	NaN	21.2313	18.7366	20.9004	23.1592	21.8462	NaN	20.1976	19.117	Homo sapiens		1	1	1	2.2	57.488	0.0058881	6.2517	12002000	4	1	1	1	0	1	1	1	2	0	0	1
A0A125YQE6	A0A125YQE6	A0A125YQE6	U5 snRNP-specific protein	TGME49_310860		0.190112	0.730755	-1.16453	-0.476341	22.7894	23.4686	21.1163	23.8588	23.1878	16.8341	22.7894	23.4686	21.1163	23.8588	23.1878	NaN	22.6165	23.7455	21.9319	22.7668	22.7113	NaN	Toxoplasma gondii (strain ATCC 50611 / Me49)		1	1	1	7.6	39.273	0	13.002	45898000	6	1	1	1	1	1	0	1	2	1	0	2
A0A125YMU0	A0A125YMU0	A0A125YMU0	Ribosomal protein RPL21	RPL21		0.301081	0.599939	-1.18735	-0.6973	23.7934	24.929	21.8737	20.2962	21.8942	24.8435	23.7934	24.929	21.8737	NaN	21.8942	24.8435	24.3577	25.3955	21.1185	NaN	21.3409	24.5655	Toxoplasma gondii (strain ATCC 50611 / Me49)		2	2	2	15.9	17.894	0	18.241	84328000	6	1	1	2	0	1	2	1	2	0	0	0
A0A125YRB1	A0A125YRB1	A0A125YRB1	Ribosomal protein RPL18	RPL18		0.698688	0.382676	-1.20738	-1.36001	26.1561	26.0955	25.8593	23.56	24.6718	26.257	26.1561	26.0955	25.8593	23.56	24.6718	26.257	26.4054	26.2568	26.326	23.4505	23.8489	26.0872	Toxoplasma gondii (strain ATCC 50611 / Me49)		6	6	6	36.9	21.17	0	116.41	326650000	30	5	3	5	2	4	5	7	10	3	0	2
Q9UBS4	Q9UBS4	Q9UBS4	DnaJ homolog subfamily B member 11	DNAJB11		0.699136	0.379224	-1.26031	-1.36718	23.9319	23.0495	21.3758	22.1323	20.9681	21.4759	23.9319	23.0495	21.3758	22.1323	20.9681	21.4759	23.5001	23.1464	21.8597	21.9759	21.7084	21.7905	Homo sapiens		3	3	3	9.2	40.513	0	23.986	36972000	7	2	2	2	1	1	1	2	2	1	0	0
P20671;Q7L7L0;Q6FI13;P04908;Q93077;P0C0S8;Q99878;Q9BTM1;Q16777;Q96KK5;Q71UI9;A0A125YP81;Q96QV6;P16104;P0C0S5;Q8IUE6;A0A125YX75	P20671;Q7L7L0;Q6FI13;P04908;Q93077;P0C0S8;Q99878;Q9BTM1;Q16777;Q96KK5	P0C0S8	Histone H2A type 1	H2AC11		0.280285	0.620768	-1.36825	-0.662772	21.9722	25.3793	23.6576	19.093	24.8825	22.929	21.9722	25.3793	23.6576	NaN	24.8825	22.929	NaN	25.8225	24.6986	NaN	24.125	22.9148	Homo sapiens		3	3	3	26.9	14.107	0	18.225	99907000	9	1	2	1	0	2	1	1	3	2	0	2
P08621	P08621	P08621	U1 small nuclear ribonucleoprotein 70 kDa	SNRNP70		1.16269	0.242179	-1.56764	-2.13573	21.6755	21.1897	20.6125	20.6948	19.1394	18.9405	21.6755	21.1897	20.6125	20.6948	NaN	NaN	21.5025	NaN	NaN	19.6028	NaN	NaN	Homo sapiens		2	2	2	7.1	51.556	0.0012019	11.367	9041700	2	1	1	1	1	0	0	1	0	1	0	0
P01859	P01859	P01859	Immunoglobulin heavy constant gamma 2	IGHG2		0.234772	0.67491	-1.5776	-0.575612	26.3588	25.89	25.8515	27.2505	26.9292	19.1877	26.3588	25.89	25.8515	27.2505	26.9292	NaN	26.1604	26.1336	26.7264	26.171	26.4435	NaN	Homo sapiens		1	1	1	2.8	35.9	0	48.5	496240000	8	1	1	1	1	1	0	2	3	1	0	2
P36578	P36578	P36578	60S ribosomal protein L4	RPL4		0.5945	0.413944	-1.63667	-1.22975	22.5495	21.5273	21.3844	22.3282	19.9435	18.2794	22.5495	21.5273	21.3844	22.3282	NaN	NaN	22.3766	NaN	NaN	21.2363	NaN	NaN	Homo sapiens		2	2	2	8.9	47.697	0	11.95	17164000	3	1	1	1	1	0	0	1	1	1	0	0
P46777	P46777	P46777	60S ribosomal protein L5	RPL5		1.323	0.201124	-1.73663	-2.43056	24.7493	26.2526	24.7125	24.0331	23.6213	22.8501	24.7493	26.2526	24.7125	24.0331	23.6213	22.8501	25.4062	26.1372	25.4964	23.1875	23.0753	23.1219	Homo sapiens		4	4	4	19.9	34.362	0	26.578	173280000	20	1	4	4	1	4	4	3	6	7	0	3
P60891;P21108;P11908	P60891;P21108;P11908	P60891	Ribose-phosphate pyrophosphokinase 1	PRPS1		0.904861	0.290564	-1.76878	-1.7476	20.8304	23.5689	22.7798	21.4359	20.0967	20.3402	20.8304	23.5689	22.7798	21.4359	20.0967	NaN	21.6228	23.4974	23.6693	20.9214	20.3787	NaN	Homo sapiens		2	2	2	9.1	34.834	0	12.428	25467000	6	1	2	2	1	1	0	1	4	1	0	0
S8GUL9	S8GUL9	S8GUL9	RNA recognition motif-containing protein	TGME49_209850		0.471061	0.468715	-1.86319	-1.02739	23.5645	24.4072	21.4646	23.6381	21.6372	18.5716	23.5645	24.4072	21.4646	23.6381	21.6372	NaN	24.163	24.9599	22.4793	22.0237	21.0086	NaN	Toxoplasma gondii (strain ATCC 50611 / Me49)		4	4	4	3.5	168.19	0	24.474	53866000	8	3	4	3	3	3	0	3	5	0	0	0
P10412	P10412	P10412	Histone H1.4	H1-4		0.386953	0.532488	-2.20899	-0.881998	29.2265	23.8592	27.109	27.1013	25.4802	20.9862	29.2265	23.8592	27.109	27.1013	25.4802	NaN	27.7036	27.5291	26.9184	27.2425	27.7332	NaN	Homo sapiens		17	3	3	43.8	21.865	0	29.971	978900000	11	11	15	12	11	16	12	2	2	2	1	4
A0A125YU06	A0A125YU06	A0A125YU06	Ribosomal protein RPL13A	RPL13A		0.688659	0.364761	-2.22006	-1.41656	20.8816	24.3655	21.9054	22.2432	19.2243	19.0248	20.8816	24.3655	21.9054	22.2432	NaN	NaN	21.7437	24.7138	22.2025	21.8306	NaN	NaN	Toxoplasma gondii (strain ATCC 50611 / Me49)		4	4	4	18.2	32.749	0	23.535	32438000	5	2	3	2	2	0	0	0	4	1	0	0
P26373	P26373	P26373	60S ribosomal protein L13	RPL13		1.35864	0.170963	-2.27411	-2.57789	24.1384	23.3848	22.1589	21.8673	20.0374	20.9552	24.1384	23.3848	22.1589	21.8673	20.0374	20.9552	23.3359	23.1088	23.9153	21.1398	20.4597	22.0482	Homo sapiens		3	3	3	15.2	24.261	0	18.815	41037000	6	2	2	1	1	1	1	2	2	1	0	0
P23396	P23396	P23396	40S ribosomal protein S3	RPS3		1.52108	0.129213	-2.2877	-2.8788	28.5355	30.4635	30.6944	27.5374	27.4504	27.8425	28.5355	30.4635	30.6944	27.5374	27.4504	27.8425	28.5183	30.2182	31.4624	25.952	26.6349	27.1107	Homo sapiens		23	23	20	84	26.688	0	323.31	4226100000	168	13	23	21	9	15	15	20	68	65	0	5
P23435	P23435	P23435	Cerebellin-1	CBLN1		0.348384	0.556444	-2.39106	-0.811184	29.2639	29.4105	28.1619	20.9322	29.7582	28.9727	29.2639	29.4105	28.1619	NaN	29.7582	28.9727	29.1914	29.6855	29.0184	NaN	29.3054	28.9075	Homo sapiens		1	1	1	3.6	21.097	0	21.852	3093400000	17	1	1	1	0	1	1	2	3	4	0	4
S8F1Y1	S8F1Y1	S8F1Y1	Microtubule associated protein SPM1	SPM1		0.594726	0.405321	-2.46398	-1.26197	23.7437	25.4618	26.0468	21.8607	25.9032	20.0965	23.7437	25.4618	26.0468	21.8607	25.9032	20.0965	22.1801	25.298	26.9238	19.0318	25.0443	18.5755	Toxoplasma gondii (strain ATCC 50611 / Me49)		12	12	12	45.9	38.796	0	82.818	197260000	46	2	7	11	1	9	2	2	12	21	0	11
S8EW80	S8EW80	S8EW80	Uncharacterized protein	TGME49_265770		0.477771	0.458656	-2.48008	-1.05387	27.0847	20.5615	24.0817	19.8036	20.6326	23.8514	27.0847	20.5615	24.0817	NaN	20.6326	23.8514	NaN	NaN	24.9963	NaN	NaN	NaN	Toxoplasma gondii (strain ATCC 50611 / Me49)		2	2	2	1.9	231.27	0.0011806	11.214	178390000	1	1	1	1	0	1	1	1	0	0	0	0
Q8TF72	Q8TF72	Q8TF72	Protein Shroom3	SHROOM3		0.382307	0.534774	-2.60401	-0.878549	25.3622	26.3349	25.764	17.5239	25.8072	26.318	25.3622	26.3349	25.764	17.5239	25.8072	26.318	25.2801	24.7892	28.23	17.6855	25.8187	24.3639	Homo sapiens		1	1	1	0.5	216.85	0.0050607	6.4072	327320000	5	1	1	1	1	1	1	2	0	2	0	1
P14618	P14618	P14618	Pyruvate kinase PKM	PKM		1.33035	0.174679	-2.62782	-2.56527	22.7486	24.3616	22.6864	19.2933	20.7568	21.863	22.7486	24.3616	22.6864	NaN	20.7568	21.863	22.6008	24.9856	23.7468	NaN	21.8283	22.0649	Homo sapiens		8	8	8	22.2	57.936	0	54.535	40939000	13	4	6	4	0	3	3	3	9	1	0	0
P84098	P84098	P84098	60S ribosomal protein L19	RPL19		1.85753	0.084	-3.36878	-3.72111	24.6591	23.8416	24.1572	22.2752	19.6349	20.6414	24.6591	23.8416	24.1572	22.2752	NaN	20.6414	24.321	24.2764	24.687	21.3342	NaN	21.8801	Homo sapiens		4	4	4	18.9	23.466	0	39.734	66945000	10	1	4	2	1	0	1	1	5	3	0	0
Q14498	Q14498	Q14498	RNA-binding protein 39	RBM39		1.40847	0.142538	-3.55599	-2.78628	23.7261	24.5545	21.9343	20.4875	20.962	18.0975	23.7261	24.5545	21.9343	20.4875	20.962	NaN	NaN	24.9824	22.8701	NaN	21.1678	NaN	Homo sapiens		4	4	4	11.9	59.379	0	27.675	46037000	9	2	2	2	1	1	0	2	5	2	0	0
P08865	P08865	P08865	40S ribosomal protein SA	RPSA		1.87186	0.0828293	-4.20157	-3.83834	26.745	28.5083	28.1836	25.2132	22.4079	23.2111	26.745	28.5083	28.1836	25.2132	22.4079	23.2111	26.8454	28.2355	28.9582	25.4393	23.6508	23.9575	Homo sapiens		15	15	15	63.4	32.854	0	323.31	853330000	91	8	12	13	4	5	4	15	41	30	3	1
P39023;Q92901	P39023	P39023	60S ribosomal protein L3	RPL3		1.17526	0.209778	-4.38757	-2.36489	24.0767	27.6337	28.1123	19.8136	23.6205	23.2258	24.0767	27.6337	28.1123	19.8136	23.6205	23.2258	24.8473	27.945	28.5933	19.4938	21.7976	22.24	Homo sapiens		13	12	12	33	46.108	0	113.02	539740000	43	5	12	13	1	5	7	3	15	23	0	0
P62753	P62753	P62753	40S ribosomal protein S6	RPS6		1.64554	0.105241	-4.62028	-3.34574	24.9357	27.8364	28.2478	23.1369	20.897	23.1251	24.9357	27.8364	28.2478	23.1369	20.897	23.1251	24.6608	27.9768	29.0753	21.5558	19.1419	22.2266	Homo sapiens		12	11	11	37.8	28.68	0	211.61	610800000	34	4	10	10	3	3	7	3	13	17	0	0
P62241	P62241	P62241	40S ribosomal protein S8	RPS8		1.89885	0.0793143	-5.34184	-3.98162	25.1652	28.7442	28.3789	21.0947	22.6681	22.5	25.1652	28.7442	28.3789	21.0947	22.6681	22.5	25.689	28.9802	29.1874	19.7803	21.8186	22.1226	Homo sapiens		12	12	12	58.2	24.205	0	323.31	851160000	54	5	12	12	1	3	4	3	26	22	0	1
[truncated: 2 more columns]

## Sheet: proteinGroups_20200310_LEADING_
CASE_CHECK	ID_CHECK	LEADING_CHECK	PEP_CHECK	PROT_CHECK	STATUS_CHECK	DESC_CHECK	OS_CHECK	GN_CHECK	LENGTH_CHECK	PE_CHECK	GO_CHECK		Protein IDs	Leading_AUTO	MatchGroup_AUTO	ContamFPP_AUTO	Majority protein IDs	Peptide counts (all)	Peptide counts (razor+unique)	Peptide counts (unique)	Protein names	Gene names	Fasta headers	Number of proteins	Peptides	Razor + unique peptides	Unique peptides	Peptides C_1	Peptides C_2	Peptides C_3	Peptides ND12_1	Peptides ND12_2	Peptides ND12_3	Razor + unique peptides C_1	Razor + unique peptides C_2	Razor + unique peptides C_3	Razor + unique peptides ND12_1	Razor + unique peptides ND12_2	Razor + unique peptides ND12_3	Unique peptides C_1	Unique peptides C_2	Unique peptides C_3	Unique peptides ND12_1	Unique peptides ND12_2	Unique peptides ND12_3	Sequence coverage [%]	Unique + razor sequence coverage [%]	Unique sequence coverage [%]	Mol. weight [kDa]
Multi SP	0	P01624	1	KV315_HUMAN	sp	Immunoglobulin kappa variable 3-15	Homo sapiens	IGKV3-15	115	1	16	1	A0A0C4DH90;A0A075B6H7;A0A0C4DH55;P01624		A0A0C4DH90;A0A075B6H7;A0A0C4DH55;P01624		A0A0C4DH90;A0A075B6H7;A0A0C4DH55;P01624	1;1;1;1	1;1;1;1	1;1;1;1	Ig kappa chain V-III region POM	IGKV3OR2-268;IGKV3-7;IGKV3D-7	Ig-like domain-containing protein;Probable non-functional immunoglobulin kappa variable 3-7;Immunoglobulin kappa variable 3D-7;Immunoglobulin kappa variable 3-15	4	1	1	1	1	1	1	1	1	1	1	1	1	1	1	1	1	1	1	1	1	1	7.8	7.8	7.8	12.586
Multi SP	1	A2NJV5	2	KV229_HUMAN	sp	Immunoglobulin kappa variable 2-29	Homo sapiens	IGKV2-29	120	3	14	1	A2NJV5;A0A0A0MRZ7;A0A075B6S2;A0A0C4DH68;A0A075B6R9;A0A075B6S6;A0A075B6P5;A0A087WW87;P06310;P01615;P01614		A2NJV5;A0A0A0MRZ7;A0A075B6S2		A2NJV5;A0A0A0MRZ7;A0A075B6S2;A0A0C4DH68;A0A075B6R9;A0A075B6S6;A0A075B6P5;A0A087WW87;P06310;P01615;P01614	2;2;2;1;1;1;1;1;1;1;1	2;2;2;1;1;1;1;1;1;1;1	2;2;2;1;1;1;1;1;1;1;1	Ig kappa chain V-II region RPMI 6410;Ig kappa chain V-II region FR;Ig kappa chain V-II region Cum	IGKV A18;IGKV2D-26;IGKV2D-29;IGKV2-24;IGKV2D-24;IGKV2D-30;IGKV2D-28;IGKV2-40	Immunoglobulin kappa variable 2-29;Immunoglobulin kappa variable 2D-26;Immunoglobulin kappa variable 2D-29;Immunoglobulin kappa variable 2-24;Probable non-functional immunoglobulin kappa variable 2D-24;Immunoglobulin kappa variable 2D-30;Immunoglobulin kap	11	2	2	2	1	1	2	1	2	2	1	1	2	1	2	2	1	1	2	1	2	2	16.7	16.7	16.7	13.085
LEADING_AUTO - DO NOT CHANGE!	2	A0A0A0MS14	1	HV145_HUMAN	sp	Immunoglobulin heavy variable 1-45	Homo sapiens	IGHV1-45	117	3	11	1	A0A0A0MS14	A0A0A0MS14	A0A0A0MS14		A0A0A0MS14	1	1	1		IGHV1-45	Immunoglobulin heavy variable 1-45	1	1	1	1	0	1	1	0	1	1	0	1	1	0	1	1	0	1	1	0	1	1	9.4	9.4	9.4	13.508
LEADING_AUTO - DO NOT CHANGE!	3	A0A125YFB2	2	A0A125YFB2_TOXGM	tr	Nuclear cap-binding protein subunit 2	Toxoplasma gondii (strain ATCC 50611 / Me49)	TGME49_289560	282	3	na	1	A0A125YFB2	A0A125YFB2	A0A125YFB2		A0A125YFB2	2	2	2			Nuclear cap-binding protein subunit 2	1	2	2	2	2	0	2	2	2	1	2	0	2	2	2	1	2	0	2	2	2	1	9.9	9.9	9.9	30.573
LEADING_AUTO - DO NOT CHANGE!	4	A0A125YFE6	1	A0A125YFE6_TOXGM	tr	Ribosome biogenesis regulatory protein	Toxoplasma gondii (strain ATCC 50611 / Me49)	TGME49_320450	319	3	na	1	A0A125YFE6	A0A125YFE6	A0A125YFE6		A0A125YFE6	1	1	1			Ribosome biogenesis regulatory protein	1	1	1	1	0	0	0	0	1	0	0	0	0	0	1	0	0	0	0	0	1	0	4.1	4.1	4.1	35.705
LEADING_AUTO - DO NOT CHANGE!	5	A0A125YFF4	7	A0A125YFF4_TOXGM	tr	AP-1 complex subunit gamma	Toxoplasma gondii (strain ATCC 50611 / Me49)	TGME49_313670	1010	3	na	1	A0A125YFF4	A0A125YFF4	A0A125YFF4		A0A125YFF4	7	7	7			AP-1 complex subunit gamma	1	7	7	7	0	5	4	0	7	2	0	5	4	0	7	2	0	5	4	0	7	2	10.3	10.3	10.3	107
LEADING_AUTO - DO NOT CHANGE!	6	A0A125YFK9	12	A0A125YFK9_TOXGM	tr	Rhoptry protein ROP8	Toxoplasma gondii (strain ATCC 50611 / Me49)	ROP8	575	4	na	1	A0A125YFK9	A0A125YFK9	A0A125YFK9		A0A125YFK9	12	12	6			Rhoptry protein ROP8	1	12	12	6	8	6	6	4	9	8	8	6	6	4	9	8	4	1	2	1	4	3	23.8	23.8	12.9	65.912
LEADING_AUTO - DO NOT CHANGE!	7	A0A125YFP1	9	A0A125YFP1_TOXGM	tr	60S acidic ribosomal protein P0	Toxoplasma gondii (strain ATCC 50611 / Me49)	RPP0	314	3	na	1	A0A125YFP1	A0A125YFP1	A0A125YFP1		A0A125YFP1	9	9	9			60S acidic ribosomal protein P0	1	9	9	9	7	5	3	8	7	6	7	5	3	8	7	6	7	5	3	8	7	6	41.7	41.7	41.7	34.157
LEADING_AUTO - DO NOT CHANGE!	8	A0A125YFV7	10	A0A125YFV7_TOXGM	tr	Alveolin domain containing intermediate filament IMC1	Toxoplasma gondii (strain ATCC 50611 / Me49)	ALV1	609	4	na	1	A0A125YFV7	A0A125YFV7	A0A125YFV7		A0A125YFV7	10	10	10			Alveolin domain containing intermediate filament IMC1	1	10	10	10	4	7	5	3	8	4	4	7	5	3	8	4	4	7	5	3	8	4	25	25	25	69.596
LEADING_AUTO - DO NOT CHANGE!	9	A0A125YFV9	3	A0A125YFV9_TOXGM	tr	Brix domain containing protein	Toxoplasma gondii (strain ATCC 50611 / Me49)	TGME49_310380	314	4	na	1	A0A125YFV9	A0A125YFV9	A0A125YFV9		A0A125YFV9	3	3	3			Brix domain containing protein	1	3	3	3	0	1	1	0	3	2	0	1	1	0	3	2	0	1	1	0	3	2	13.1	13.1	13.1	35.526
LEADING_AUTO - DO NOT CHANGE!	10	A0A125YFZ0	4	A0A125YFZ0_TOXGM	tr	Glycine C-acetyltransferase, putative	Toxoplasma gondii (strain ATCC 50611 / Me49)	TGME49_290980	571	3	na	1	A0A125YFZ0	A0A125YFZ0	A0A125YFZ0		A0A125YFZ0	4	4	3			Glycine C-acetyltransferase, putative	1	4	4	3	0	2	1	0	4	4	0	2	1	0	4	4	0	2	1	0	3	3	8.1	8.1	5.8	63.65
LEADING_AUTO - DO NOT CHANGE!	11	A0A125YFZ8	1	A0A125YFZ8_TOXGM	tr	3-oxoacyl-acyl-carrier protein synthase I/II, putative	Toxoplasma gondii (strain ATCC 50611 / Me49)	TGME49_293590	551	3	na	1	A0A125YFZ8	A0A125YFZ8	A0A125YFZ8		A0A125YFZ8	1	1	1			3-oxoacyl-acyl-carrier protein synthase I/II, putative	1	1	1	1	0	0	0	1	0	0	0	0	0	1	0	0	0	0	0	1	0	0	5.1	5.1	5.1	58.394
LEADING_AUTO - DO NOT CHANGE!	12	A0A125YG07	2	A0A125YG07_TOXGM	tr	RNA recognition motif-containing protein	Toxoplasma gondii (strain ATCC 50611 / Me49)	TGME49_217540	351	4	na	1	A0A125YG07	A0A125YG07	A0A125YG07		A0A125YG07	2	2	2			RNA recognition motif-containing protein	1	2	2	2	0	2	0	1	2	1	0	2	0	1	2	1	0	2	0	1	2	1	6.8	6.8	6.8	38.104
LEADING_AUTO - DO NOT CHANGE!	13	A0A125YG45	9	A0A125YG45_TOXGM	tr	Elongation factor 1-gamma, putative	Toxoplasma gondii (strain ATCC 50611 / Me49)	TGME49_300140	394	3	na	1	A0A125YG45	A0A125YG45	A0A125YG45		A0A125YG45	9	9	9			Elongation factor 1-gamma, putative	1	9	9	9	2	6	4	3	7	7	2	6	4	3	7	7	2	6	4	3	7	7	34	34	34	44.039
LEADING_AUTO - DO NOT CHANGE!	14	A0A125YG75	2	A0A125YG75_TOXGM	tr	C3H1-type domain-containing protein	Toxoplasma gondii (strain ATCC 50611 / Me49)	TGME49_308870	693	4	na	1	A0A125YG75	A0A125YG75	A0A125YG75		A0A125YG75	2	2	2			C3H1-type domain-containing protein	1	2	2	2	0	2	2	0	2	0	0	2	2	0	2	0	0	2	2	0	2	0	4.3	4.3	4.3	75.174
LEADING_AUTO - DO NOT CHANGE!	15	A0A125YGE0	3	A0A125YGE0_TOXGM	tr	Eukaryotic initiation factor-3, subunit 5, putative	Toxoplasma gondii (strain ATCC 50611 / Me49)	TGME49_228190	346	3	na	1	A0A125YGE0	A0A125YGE0	A0A125YGE0		A0A125YGE0	3	3	3			Eukaryotic initiation factor-3, subunit 5, putative	1	3	3	3	3	2	0	3	2	1	3	2	0	3	2	1	3	2	0	3	2	1	17.1	17.1	17.1	38.069
LEADING_AUTO - DO NOT CHANGE!	16	A0A125YGG4	16	A0A125YGG4_TOXGM	tr	Fructose-bisphospatase II	Toxoplasma gondii (strain ATCC 50611 / Me49)	TGME49_247510	381	3	na	1	A0A125YGG4	A0A125YGG4	A0A125YGG4		A0A125YGG4	16	16	16			Fructose-bisphospatase II	1	16	16	16	10	12	16	9	14	15	10	12	16	9	14	15	10	12	16	9	14	15	48.3	48.3	48.3	42.397
LEADING_AUTO - DO NOT CHANGE!	17	A0A125YGG5	16	A0A125YGG5_TOXGM	tr	RNA helicase	Toxoplasma gondii (strain ATCC 50611 / Me49)	TGME49_312990	569	3	na	1	A0A125YGG5	A0A125YGG5	A0A125YGG5		A0A125YGG5	16	16	16			RNA helicase	1	16	16	16	3	9	8	2	14	13	3	9	8	2	14	13	3	9	8	2	14	13	33.2	33.2	33.2	63.847
LEADING_AUTO - DO NOT CHANGE!	18	A0A125YGI3	4	A0A125YGI3_TOXGM	tr	Eukaryotic initiation factor-2, alpha subunit	Toxoplasma gondii (strain ATCC 50611 / Me49)	TGME49_313230	347	4	na	1	A0A125YGI3	A0A125YGI3	A0A125YGI3		A0A125YGI3	4	4	4			Eukaryotic initiation factor-2, alpha subunit	1	4	4	4	2	2	1	3	3	2	2	2	1	3	3	2	2	2	1	3	3	2	15.6	15.6	15.6	39.126
LEADING_AUTO - DO NOT CHANGE!	19	A0A125YGM1	19	A0A125YGM1_TOXGM	tr	Coatomer protein complex, subunit alpha, putative	Toxoplasma gondii (strain ATCC 50611 / Me49)	TGME49_240650	1300	4	na	1	A0A125YGM1	A0A125YGM1	A0A125YGM1		A0A125YGM1	19	19	19			Coatomer protein complex, subunit alpha, putative	1	19	19	19	8	12	9	10	15	10	8	12	9	10	15	10	8	12	9	10	15	10	23.4	23.4	23.4	142.95
LEADING_AUTO - DO NOT CHANGE!	20	A0A125YGM5	6	A0A125YGM5_TOXGM	tr	Orotate phosphoribosyltransferase	Toxoplasma gondii (strain ATCC 50611 / Me49)	TGME49_259660	283	3	na	1	A0A125YGM5	A0A125YGM5	A0A125YGM5		A0A125YGM5	6	6	6			Orotate phosphoribosyltransferase	1	6	6	6	3	5	5	3	2	4	3	5	5	3	2	4	3	5	5	3	2	4	29.3	29.3	29.3	31.593
LEADING_AUTO - DO NOT CHANGE!	21	A0A125YGM8	2	A0A125YGM8_TOXGM	tr	8-amino-7-oxononanoate synthase	Toxoplasma gondii (strain ATCC 50611 / Me49)	TGME49_290970	577	3	na	1	A0A125YGM8	A0A125YGM8	A0A125YGM8		A0A125YGM8	2	1	1			8-amino-7-oxononanoate synthase	1	2	1	1	1	0	0	1	1	1	1	0	0	1	0	0	1	0	0	1	0	0	4.2	1.9	1.9	64.698
LEADING_AUTO - DO NOT CHANGE!	22	A0A125YGQ7	1	A0A125YGQ7_TOXGM	tr	Nucleosome assembly protein (NAP), putative	Toxoplasma gondii (strain ATCC 50611 / Me49)	TGME49_288630	281	3	na	1	A0A125YGQ7	A0A125YGQ7	A0A125YGQ7		A0A125YGQ7	1	1	1			Nucleosome assembly protein (NAP), putative	1	1	1	1	0	1	0	0	1	1	0	1	0	0	1	1	0	1	0	0	1	1	5.3	5.3	5.3	32.081
LEADING_AUTO - DO NOT CHANGE!	23	A0A125YGR4	5	A0A125YGR4_TOXGM	tr	Alveolin domain containing intermediate filament IMC14	Toxoplasma gondii (strain ATCC 50611 / Me49)	ALV9	733	4	na	1	A0A125YGR4	A0A125YGR4	A0A125YGR4		A0A125YGR4	5	5	5			Alveolin domain containing intermediate filament IMC14	1	5	5	5	0	1	1	0	4	0	0	1	1	0	4	0	0	1	1	0	4	0	11.3	11.3	11.3	83.303
LEADING_AUTO - DO NOT CHANGE!	24	A0A125YGU6	1	A0A125YGU6_TOXGM	tr	tRNA (Guanine-N1)-methyltransferase	Toxoplasma gondii (strain ATCC 50611 / Me49)	TGME49_314770	297	4	na	1	A0A125YGU6	A0A125YGU6	A0A125YGU6		A0A125YGU6	1	1	1			tRNA (Guanine-N1)-methyltransferase	1	1	1	1	1	0	0	1	1	0	1	0	0	1	1	0	1	0	0	1	1	0	4.7	4.7	4.7	34.083
LEADING_AUTO - DO NOT CHANGE!	25	A0A125YGZ5	4	A0A125YGZ5_TOXGM	tr	NAD/NADP octopine/nopaline dehydrogenase, alpha-helical domain-containing protein	Toxoplasma gondii (strain ATCC 50611 / Me49)	TGME49_290200	435	4	na	1	A0A125YGZ5	A0A125YGZ5	A0A125YGZ5		A0A125YGZ5	4	4	4			NAD/NADP octopine/nopaline dehydrogenase, alpha-helical domain-containing protein	1	4	4	4	0	4	2	0	3	2	0	4	2	0	3	2	0	4	2	0	3	2	14	14	14	48.072
LEADING_AUTO - DO NOT CHANGE!	26	A0A125YGZ7	17	A0A125YGZ7_TOXGM	tr	Nucleolar protein, putative	Toxoplasma gondii (strain ATCC 50611 / Me49)	TGME49_247470	536	4	na	1	A0A125YGZ7	A0A125YGZ7	A0A125YGZ7		A0A125YGZ7	17	17	17			Nucleolar protein, putative	1	17	17	17	6	8	10	4	9	15	6	8	10	4	9	15	6	8	10	4	9	15	42.7	42.7	42.7	59.939
LEADING_AUTO - DO NOT CHANGE!	27	A0A125YH14	1	A0A125YH14_TOXGM	tr	Acetyltransferase, GNAT family protein	Toxoplasma gondii (strain ATCC 50611 / Me49)	TGME49_230060	333	4	na	1	A0A125YH14	A0A125YH14	A0A125YH14		A0A125YH14	1	1	1			Acetyltransferase, GNAT family protein	1	1	1	1	1	0	0	1	0	0	1	0	0	1	0	0	1	0	0	1	0	0	3.3	3.3	3.3	37.241
LEADING_AUTO - DO NOT CHANGE!	28	A0A125YH18	23	A0A125YH18_TOXGM	tr	Actin ACT1	Toxoplasma gondii (strain ATCC 50611 / Me49)	ACT1	376	3	na	1	A0A125YH18	A0A125YH18	A0A125YH18		A0A125YH18	23	23	19			Actin ACT1	1	23	23	19	14	14	21	17	19	22	14	14	21	17	19	22	11	11	17	14	16	18	71.5	71.5	59.6	41.907
LEADING_AUTO - DO NOT CHANGE!	29	A0A125YH36	10	A0A125YH36_TOXGM	tr	Eukaryotic initiation factor-2 beta, putative	Toxoplasma gondii (strain ATCC 50611 / Me49)	TGME49_235540	231	4	na	1	A0A125YH36	A0A125YH36	A0A125YH36		A0A125YH36	10	10	10			Eukaryotic initiation factor-2 beta, putative	1	10	10	10	6	4	8	6	2	9	6	4	8	6	2	9	6	4	8	6	2	9	55.8	55.8	55.8	26.233
LEADING_AUTO - DO NOT CHANGE!	30	A0A125YH52	2	A0A125YH52_TOXGM	tr	Vacuolar protein sorting-associated protein 35	Toxoplasma gondii (strain ATCC 50611 / Me49)	TGME49_242660	852	3	na	1	A0A125YH52	A0A125YH52	A0A125YH52		A0A125YH52	2	2	2			Vacuolar protein sorting-associated protein 35	1	2	2	2	1	0	0	1	1	0	1	0	0	1	1	0	1	0	0	1	1	0	3.5	3.5	3.5	95.635
LEADING_AUTO - DO NOT CHANGE!	31	A0A125YH76	1	A0A125YH76_TOXGM	tr	Serine/threonine protein phosphatase	Toxoplasma gondii (strain ATCC 50611 / Me49)	TGME49_312200	548	4	na	1	A0A125YH76	A0A125YH76	A0A125YH76		A0A125YH76	1	1	1			Serine/threonine protein phosphatase	1	1	1	1	0	1	1	0	1	0	0	1	1	0	1	0	0	1	1	0	1	0	2.7	2.7	2.7	61.536
LEADING_AUTO - DO NOT CHANGE!	32	A0A125YH97	2	A0A125YH97_TOXGM	tr	DnaJ C terminal region domain-containing protein	Toxoplasma gondii (strain ATCC 50611 / Me49)	TGME49_207760	1519	3	na	1	A0A125YH97	A0A125YH97	A0A125YH97		A0A125YH97	2	2	2			DnaJ C terminal region domain-containing protein	1	2	2	2	0	2	0	0	2	1	0	2	0	0	2	1	0	2	0	0	2	1	1.2	1.2	1.2	161.64
LEADING_AUTO - DO NOT CHANGE!	33	A0A125YHC6	1	A0A125YHC6_TOXGM	tr	Ubiquitin fusion degradation protein UFD1CY	Toxoplasma gondii (strain ATCC 50611 / Me49)	UFD1CY	335	4	na	1	A0A125YHC6	A0A125YHC6	A0A125YHC6		A0A125YHC6	1	1	1			Ubiquitin fusion degradation protein UFD1CY	1	1	1	1	1	1	0	1	1	0	1	1	0	1	1	0	1	1	0	1	1	0	3.9	3.9	3.9	36.503
LEADING_AUTO - DO NOT CHANGE!	34	A0A125YHE3	3	A0A125YHE3_TOXGM	tr	Pescadillo homolog	Toxoplasma gondii (strain ATCC 50611 / Me49)	TGME49_239790	733	3	na	1	A0A125YHE3	A0A125YHE3	A0A125YHE3		A0A125YHE3	3	3	3			Pescadillo homolog	1	3	3	3	1	2	2	1	2	3	1	2	2	1	2	3	1	2	2	1	2	3	5.7	5.7	5.7	82.154
LEADING_AUTO - DO NOT CHANGE!	35	A0A125YHF5	1	A0A125YHF5_TOXGM	tr	Rhoptry neck protein RON1	Toxoplasma gondii (strain ATCC 50611 / Me49)	RON1	1158	4	na	1	A0A125YHF5	A0A125YHF5	A0A125YHF5		A0A125YHF5	1	1	1			Rhoptry neck protein RON1	1	1	1	1	0	1	1	0	1	1	0	1	1	0	1	1	0	1	1	0	1	1	1.7	1.7	1.7	127.43
LEADING_AUTO - DO NOT CHANGE!	36	A0A125YHH5	12	A0A125YHH5_TOXGM	tr	Splicing factor U2AF protein	Toxoplasma gondii (strain ATCC 50611 / Me49)	TGME49_308920	770	4	na	1	A0A125YHH5	A0A125YHH5	A0A125YHH5		A0A125YHH5	12	12	12			Splicing factor U2AF protein	1	12	12	12	8	9	9	7	9	9	8	9	9	7	9	9	8	9	9	7	9	9	23.5	23.5	23.5	83.178
LEADING_AUTO - DO NOT CHANGE!	37	A0A125YHI0	1	A0A125YHI0_TOXGM	tr	Transporter, major facilitator family protein	Toxoplasma gondii (strain ATCC 50611 / Me49)	TGME49_257530	504	4	na	1	A0A125YHI0	A0A125YHI0	A0A125YHI0		A0A125YHI0	1	1	1			Transporter, major facilitator family protein	1	1	1	1	0	0	0	0	1	0	0	0	0	0	1	0	0	0	0	0	1	0	4.8	4.8	4.8	54.6
LEADING_AUTO - DO NOT CHANGE!	38	A0A125YHJ4	2	A0A125YHJ4_TOXGM	tr	Uncharacterized protein	Toxoplasma gondii (strain ATCC 50611 / Me49)	TGME49_215980	210	4	na	1	A0A125YHJ4	A0A125YHJ4	A0A125YHJ4		A0A125YHJ4	2	2	2			Uncharacterized protein	1	2	2	2	2	0	0	0	0	0	2	0	0	0	0	0	2	0	0	0	0	0	9	9	9	24.466
LEADING_AUTO - DO NOT CHANGE!	39	A0A125YHM2	6	A0A125YHM2_TOXGM	tr	RNA recognition motif-containing protein	Toxoplasma gondii (strain ATCC 50611 / Me49)	TGME49_262620	293	4	na	1	A0A125YHM2	A0A125YHM2	A0A125YHM2		A0A125YHM2	6	6	6			RNA recognition motif-containing protein	1	6	6	6	3	4	5	2	5	4	3	4	5	2	5	4	3	4	5	2	5	4	23.2	23.2	23.2	31.76
LEADING_AUTO - DO NOT CHANGE!	40	A0A125YHP5	4	A0A125YHP5_TOXGM	tr	U2 snRNP auxiliary factor, putative	Toxoplasma gondii (strain ATCC 50611 / Me49)	TGME49_236910	254	4	na	1	A0A125YHP5	A0A125YHP5	A0A125YHP5		A0A125YHP5	4	4	4			U2 snRNP auxiliary factor, putative	1	4	4	4	2	3	2	2	3	3	2	3	2	2	3	3	2	3	2	2	3	3	18.9	18.9	18.9	29.492
LEADING_AUTO - DO NOT CHANGE!	41	A0A125YHR2	15	A0A125YHR2_TOXGM	tr	HEAT repeat-containing protein	Toxoplasma gondii (strain ATCC 50611 / Me49)	TGME49_231600	1169	4	na	1	A0A125YHR2	A0A125YHR2	A0A125YHR2		A0A125YHR2	15	15	15			HEAT repeat-containing protein	1	15	15	15	13	4	6	10	7	8	13	4	6	10	7	8	13	4	6	10	7	8	17.1	17.1	17.1	128.09
LEADING_AUTO - DO NOT CHANGE!	42	A0A125YHT9	3	A0A125YHT9_TOXGM	tr	Alveolin domain containing intermediate filament IMC10	Toxoplasma gondii (strain ATCC 50611 / Me49)	ALV12	560	4	na	1	A0A125YHT9	A0A125YHT9	A0A125YHT9		A0A125YHT9	3	3	3			Alveolin domain containing intermediate filament IMC10	1	3	3	3	1	3	1	1	3	1	1	3	1	1	3	1	1	3	1	1	3	1	6.8	6.8	6.8	61.187
LEADING_AUTO - DO NOT CHANGE!	43	A0A125YHV2	1	A0A125YHV2_TOXGM	tr	EF-1 guanine nucleotide exchange domain-containing protein	Toxoplasma gondii (strain ATCC 50611 / Me49)	TGME49_219140	187	4	na	1	A0A125YHV2	A0A125YHV2	A0A125YHV2		A0A125YHV2	1	1	1			EF-1 guanine nucleotide exchange domain-containing protein	1	1	1	1	0	0	0	0	0	1	0	0	0	0	0	1	0	0	0	0	0	1	15.5	15.5	15.5	20.734
LEADING_AUTO - DO NOT CHANGE!	44	A0A125YHW6	3	A0A125YHW6_TOXGM	tr	Inosine-5'-monophosphate dehydrogenase	Toxoplasma gondii (strain ATCC 50611 / Me49)	IMPDH	551	3	na	1	A0A125YHW6	A0A125YHW6	A0A125YHW6		A0A125YHW6	3	3	3			Inosine-5-monophosphate dehydrogenase	1	3	3	3	2	2	1	2	2	1	2	2	1	2	2	1	2	2	1	2	2	1	7.8	7.8	7.8	59.104
LEADING_AUTO - DO NOT CHANGE!	45	A0A125YHZ2	1	A0A125YHZ2_TOXGM	tr	Ribosomal protein RPS15	Toxoplasma gondii (strain ATCC 50611 / Me49)	RPS15	150	3	na	1	A0A125YHZ2	A0A125YHZ2	A0A125YHZ2		A0A125YHZ2	1	1	1			Ribosomal protein RPS15	1	1	1	1	1	1	1	1	1	1	1	1	1	1	1	1	1	1	1	1	1	1	8	8	8	17.157
LEADING_AUTO - DO NOT CHANGE!	46	A0A125YHZ4	8	A0A125YHZ4_TOXGM	tr	Succinate--CoA ligase [ADP-forming] subunit beta, mitochondrial	Toxoplasma gondii (strain ATCC 50611 / Me49)	TGME49_309752	498	3	na	1	A0A125YHZ4	A0A125YHZ4	A0A125YHZ4		A0A125YHZ4	8	8	8			Succinate--CoA ligase [ADP-forming] subunit beta, mitochondrial	1	8	8	8	3	5	5	2	5	6	3	5	5	2	5	6	3	5	5	2	5	6	23.9	23.9	23.9	53.388
LEADING_AUTO - DO NOT CHANGE!	47	A0A125YHZ8	20	A0A125YHZ8_TOXGM	tr	Heat shock protein 90, putative	Toxoplasma gondii (strain ATCC 50611 / Me49)	TGME49_244560	847	3	na	1	A0A125YHZ8	A0A125YHZ8	A0A125YHZ8		A0A125YHZ8	20	20	19			Heat shock protein 90, putative	1	20	20	19	6	11	11	4	17	15	6	11	11	4	17	15	5	10	10	3	16	14	26.3	26.3	24.7	96.822
LEADING_AUTO - DO NOT CHANGE!	48	A0A125YI06	4	A0A125YI06_TOXGM	tr	UMP-CMP kinase	Toxoplasma gondii (strain ATCC 50611 / Me49)	TGME49_257740	462	3	na	1	A0A125YI06	A0A125YI06	A0A125YI06		A0A125YI06	4	4	4			UMP-CMP kinase	1	4	4	4	2	4	4	3	4	3	2	4	4	3	4	3	2	4	4	3	4	3	11.5	11.5	11.5	50.995
LEADING_AUTO - DO NOT CHANGE!	49	A0A125YI24	4	A0A125YI24_TOXGM	tr	KRR1 small subunit processome component	Toxoplasma gondii (strain ATCC 50611 / Me49)	TGME49_262070	394	3	na	1	A0A125YI24	A0A125YI24	A0A125YI24		A0A125YI24	4	4	4			KRR1 small subunit processome component	1	4	4	4	0	1	1	0	3	4	0	1	1	0	3	4	0	1	1	0	3	4	10.7	10.7	10.7	45.14
LEADING_AUTO - DO NOT CHANGE!	50	A0A125YI35	4	A0A125YI35_TOXGM	tr	Uncharacterized protein	Toxoplasma gondii (strain ATCC 50611 / Me49)	TGME49_261620	254	4	na	1	A0A125YI35	A0A125YI35	A0A125YI35		A0A125YI35	4	4	4			Uncharacterized protein	1	4	4	4	1	2	2	1	3	3	1	2	2	1	3	3	1	2	2	1	3	3	17.3	17.3	17.3	29.683
LEADING_AUTO - DO NOT CHANGE!	51	A0A125YI48	15	A0A125YI48_TOXGM	tr	FUSE-binding protein 2 / KH-type splicing regulatory protein	Toxoplasma gondii (strain ATCC 50611 / Me49)	FUBP2	941	4	na	1	A0A125YI48	A0A125YI48	A0A125YI48		A0A125YI48	15	15	15			FUSE-binding protein 2 / KH-type splicing regulatory protein	1	15	15	15	6	7	6	5	13	8	6	7	6	5	13	8	6	7	6	5	13	8	23.2	23.2	23.2	100.09
LEADING_AUTO - DO NOT CHANGE!	52	A0A125YI56	1	A0A125YI56_TOXGM	tr	Uncharacterized protein	Toxoplasma gondii (strain ATCC 50611 / Me49)	TGME49_313440	309	4	na	1	A0A125YI56	A0A125YI56	A0A125YI56		A0A125YI56	1	1	1			Uncharacterized protein	1	1	1	1	1	1	1	0	1	0	1	1	1	0	1	0	1	1	1	0	1	0	6.1	6.1	6.1	35.503
LEADING_AUTO - DO NOT CHANGE!	53	A0A125YI80	2	A0A125YI80_TOXGM	tr	Ribosomal protein RPL26	Toxoplasma gondii (strain ATCC 50611 / Me49)	RPL26	141	4	na	1	A0A125YI80	A0A125YI80	A0A125YI80		A0A125YI80	2	2	2			Ribosomal protein RPL26	1	2	2	2	0	2	2	0	2	2	0	2	2	0	2	2	0	2	2	0	2	2	14.2	14.2	14.2	16.309
LEADING_AUTO - DO NOT CHANGE!	54	A0A125YI83	6	A0A125YI83_TOXGM	tr	Succinate dehydrogenase [ubiquinone] flavoprotein subunit, mitochondrial	Toxoplasma gondii (strain ATCC 50611 / Me49)	TGME49_215590	669	3	na	1	A0A125YI83	A0A125YI83	A0A125YI83		A0A125YI83	6	5	5			Succinate dehydrogenase [ubiquinone] flavoprotein subunit, mitochondrial	1	6	5	5	5	4	5	4	4	6	4	3	5	3	3	5	4	3	5	3	3	5	12.6	10.5	10.5	72.751
LEADING_AUTO - DO NOT CHANGE!	55	A0A125YI90	6	A0A125YI90_TOXGM	tr	Dense granule protein GRA7	Toxoplasma gondii (strain ATCC 50611 / Me49)	GRA7	236	4	na	1	A0A125YI90	A0A125YI90	A0A125YI90		A0A125YI90	6	6	6			Dense granule protein GRA7	1	6	6	6	3	1	4	2	1	4	3	1	4	2	1	4	3	1	4	2	1	4	33.9	33.9	33.9	25.919
LEADING_AUTO - DO NOT CHANGE!	56	A0A125YIC2	7	A0A125YIC2_TOXGM	tr	Sarco/endoplasmic reticulum Ca2+-ATPase	Toxoplasma gondii (strain ATCC 50611 / Me49)	TGME49_230420	1093	3	na	1	A0A125YIC2	A0A125YIC2	A0A125YIC2		A0A125YIC2	7	7	7			Sarco/endoplasmic reticulum Ca2+-ATPase	1	7	7	7	0	5	5	1	6	6	0	5	5	1	6	6	0	5	5	1	6	6	8.4	8.4	8.4	118.88
LEADING_AUTO - DO NOT CHANGE!	57	A0A125YID0	10	A0A125YID0_TOXGM	tr	Importin subunit alpha	Toxoplasma gondii (strain ATCC 50611 / Me49)	TGME49_252290	545	3	na	1	A0A125YID0;O60684;P52294	A0A125YID0	A0A125YID0		A0A125YID0	10;1;1	10;1;1	10;1;1			Importin subunit alpha	3	10	10	10	3	5	6	4	7	9	3	5	6	4	7	9	3	5	6	4	7	9	29	29	29	59.36
LEADING_AUTO - DO NOT CHANGE!	58	A0A125YID8	2	A0A125YID8_TOXGM	tr	TYR_PHOSPHATASE_2 domain-containing protein	Toxoplasma gondii (strain ATCC 50611 / Me49)	TGME49_232620	894	4	na	1	A0A125YID8	A0A125YID8	A0A125YID8		A0A125YID8	2	2	2			TYR_PHOSPHATASE_2 domain-containing protein	1	2	2	2	1	1	1	1	1	1	1	1	1	1	1	1	1	1	1	1	1	1	2.5	2.5	2.5	96.971
LEADING_AUTO - DO NOT CHANGE!	59	A0A125YIG4	12	A0A125YIG4_TOXGM	tr	Splicing factor 3b, subunit 3, putative	Toxoplasma gondii (strain ATCC 50611 / Me49)	TGME49_230960	1233	4	na	1	A0A125YIG4	A0A125YIG4	A0A125YIG4		A0A125YIG4	12	12	12			Splicing factor 3b, subunit 3, putative	1	12	12	12	5	8	5	4	8	6	5	8	5	4	8	6	5	8	5	4	8	6	14	14	14	135.74
LEADING_AUTO - DO NOT CHANGE!	60	A0A125YIG5	9	A0A125YIG5_TOXGM	tr	Glutathione s-transferase, n-terminal domain containing protein	Toxoplasma gondii (strain ATCC 50611 / Me49)	TGME49_306030	333	4	na	1	A0A125YIG5	A0A125YIG5	A0A125YIG5		A0A125YIG5	9	9	9			Glutathione s-transferase, n-terminal domain containing protein	1	9	9	9	3	5	4	4	6	7	3	5	4	4	6	7	3	5	4	4	6	7	32.1	32.1	32.1	37.831
LEADING_AUTO - DO NOT CHANGE!	61	A0A125YII1	19	A0A125YII1_TOXGM	tr	60S ribosomal protein L13	Toxoplasma gondii (strain ATCC 50611 / Me49)	RPL13	355	3	na	1	A0A125YII1	A0A125YII1	A0A125YII1		A0A125YII1	19	19	19			60S ribosomal protein L13	1	19	19	19	16	18	14	15	18	16	16	18	14	15	18	16	16	18	14	15	18	16	38.6	38.6	38.6	39.682
LEADING_AUTO - DO NOT CHANGE!	62	A0A125YIL1	8	A0A125YIL1_TOXGM	tr	Rhoptry protein ROP13	Toxoplasma gondii (strain ATCC 50611 / Me49)	ROP13	400	4	na	1	A0A125YIL1	A0A125YIL1	A0A125YIL1		A0A125YIL1	8	8	8			Rhoptry protein ROP13	1	8	8	8	3	3	5	3	4	8	3	3	5	3	4	8	3	3	5	3	4	8	19.8	19.8	19.8	44.802
LEADING_AUTO - DO NOT CHANGE!	63	A0A125YIM1	4	A0A125YIM1_TOXGM	tr	Eukaryotic translation initiation factor 3 subunit I	Toxoplasma gondii (strain ATCC 50611 / Me49)	TGME49_289830	335	3	na	1	A0A125YIM1	A0A125YIM1	A0A125YIM1		A0A125YIM1	4	4	4			Eukaryotic translation initiation factor 3 subunit I	1	4	4	4	1	2	2	1	2	4	1	2	2	1	2	4	1	2	2	1	2	4	18.8	18.8	18.8	37.766
LEADING_AUTO - DO NOT CHANGE!	64	A0A125YIN2	6	A0A125YIN2_TOXGM	tr	Alveolin domain containing intermediate filament IMC3	Toxoplasma gondii (strain ATCC 50611 / Me49)	ALV3	538	4	na	1	A0A125YIN2	A0A125YIN2	A0A125YIN2		A0A125YIN2	6	6	6			Alveolin domain containing intermediate filament IMC3	1	6	6	6	5	3	4	5	4	2	5	3	4	5	4	2	5	3	4	5	4	2	18.6	18.6	18.6	57.999
LEADING_AUTO - DO NOT CHANGE!	65	A0A125YIQ9	1	A0A125YIQ9_TOXGM	tr	Uncharacterized protein	Toxoplasma gondii (strain ATCC 50611 / Me49)	TGME49_313080	455	4	na	1	A0A125YIQ9	A0A125YIQ9	A0A125YIQ9		A0A125YIQ9	1	1	1			Uncharacterized protein	1	1	1	1	0	0	0	0	0	1	0	0	0	0	0	1	0	0	0	0	0	1	2.9	2.9	2.9	49.527
LEADING_AUTO - DO NOT CHANGE!	66	A0A125YIS8	8	A0A125YIS8_TOXGM	tr	Myosin D	Toxoplasma gondii (strain ATCC 50611 / Me49)	TGME49_263180	822	3	na	1	A0A125YIS8	A0A125YIS8	A0A125YIS8		A0A125YIS8	8	8	8			Myosin D	1	8	8	8	2	5	4	3	7	6	2	5	4	3	7	6	2	5	4	3	7	6	14.2	14.2	14.2	91.051
LEADING_AUTO - DO NOT CHANGE!	67	A0A125YIS9	2	A0A125YIS9_TOXGM	tr	SRP19 protein	Toxoplasma gondii (strain ATCC 50611 / Me49)	TGME49_286730	222	4	na	1	A0A125YIS9	A0A125YIS9	A0A125YIS9		A0A125YIS9	2	2	2			SRP19 protein	1	2	2	2	2	2	2	2	2	2	2	2	2	2	2	2	2	2	2	2	2	2	13.5	13.5	13.5	24.015
LEADING_AUTO - DO NOT CHANGE!	68	A0A125YIU0	2	A0A125YIU0_TOXGM	tr	SAS-6_N domain-containing protein	Toxoplasma gondii (strain ATCC 50611 / Me49)	TGME49_301420	263	4	na	1	A0A125YIU0	A0A125YIU0	A0A125YIU0		A0A125YIU0	2	2	2			SAS-6_N domain-containing protein	1	2	2	2	1	0	0	1	1	0	1	0	0	1	1	0	1	0	0	1	1	0	10.6	10.6	10.6	29.494
LEADING_AUTO - DO NOT CHANGE!	69	A0A125YIU8	9	A0A125YIU8_TOXGM	tr	PEP-carboxykinase I	Toxoplasma gondii (strain ATCC 50611 / Me49)	TGME49_289650	677	3	na	1	A0A125YIU8	A0A125YIU8	A0A125YIU8		A0A125YIU8	9	9	9			PEP-carboxykinase I	1	9	9	9	4	6	4	4	4	6	4	6	4	4	4	6	4	6	4	4	4	6	17.4	17.4	17.4	75.342
LEADING_AUTO - DO NOT CHANGE!	70	A0A125YIX7	5	A0A125YIX7_TOXGM	tr	WD domain, G-beta repeat domain containing protein	Toxoplasma gondii (strain ATCC 50611 / Me49)	TGME49_320210	515	4	na	1	A0A125YIX7	A0A125YIX7	A0A125YIX7		A0A125YIX7	5	5	5			WD domain, G-beta repeat domain containing protein	1	5	5	5	0	0	3	0	3	4	0	0	3	0	3	4	0	0	3	0	3	4	16.3	16.3	16.3	56.08
LEADING_AUTO - DO NOT CHANGE!	71	A0A125YIZ8	3	A0A125YIZ8_TOXGM	tr	Signal recognition particle SRP54 protein	Toxoplasma gondii (strain ATCC 50611 / Me49)	TGME49_313100	582	3	na	1	A0A125YIZ8	A0A125YIZ8	A0A125YIZ8		A0A125YIZ8	3	3	3			Signal recognition particle SRP54 protein	1	3	3	3	2	2	1	2	2	2	2	2	1	2	2	2	2	2	1	2	2	2	7.7	7.7	7.7	62.79
LEADING_AUTO - DO NOT CHANGE!	72	A0A125YJ02	5	A0A125YJ02_TOXGM	tr	T-complex protein 1 subunit alpha, putative	Toxoplasma gondii (strain ATCC 50611 / Me49)	TGME49_229990	548	3	na	1	A0A125YJ02	A0A125YJ02	A0A125YJ02		A0A125YJ02	5	5	5			T-complex protein 1 subunit alpha, putative	1	5	5	5	3	4	1	3	3	3	3	4	1	3	3	3	3	4	1	3	3	3	11.9	11.9	11.9	59.215
LEADING_AUTO - DO NOT CHANGE!	73	A0A125YJ10	1	A0A125YJ10_TOXGM	tr	Surp module domain-containing protein	Toxoplasma gondii (strain ATCC 50611 / Me49)	TGME49_246500	658	4	na	1	A0A125YJ10	A0A125YJ10	A0A125YJ10		A0A125YJ10	1	1	1			Surp module domain-containing protein	1	1	1	1	0	0	1	0	1	0	0	0	1	0	1	0	0	0	1	0	1	0	2.3	2.3	2.3	71.701
LEADING_AUTO - DO NOT CHANGE!	74	A0A125YJ40	26	A0A125YJ40_TOXGM	tr	Glyceraldehyde-3-phosphate dehydrogenase	Toxoplasma gondii (strain ATCC 50611 / Me49)	GAPDH1	489	3	na	1	A0A125YJ40	A0A125YJ40	A0A125YJ40		A0A125YJ40	26	26	25			Glyceraldehyde-3-phosphate dehydrogenase	1	26	26	25	22	23	19	22	24	22	22	23	19	22	24	22	21	22	18	21	23	21	62	62	62	53.339
LEADING_AUTO - DO NOT CHANGE!	75	A0A125YJ44	7	A0A125YJ44_TOXGM	tr	S1 RNA binding domain-containing protein	Toxoplasma gondii (strain ATCC 50611 / Me49)	TGME49_211670	378	4	na	1	A0A125YJ44	A0A125YJ44	A0A125YJ44		A0A125YJ44	7	7	7			S1 RNA binding domain-containing protein	1	7	7	7	3	4	3	3	6	4	3	4	3	3	6	4	3	4	3	3	6	4	24.9	24.9	24.9	42.217
LEADING_AUTO - DO NOT CHANGE!	76	A0A125YJ58	2	A0A125YJ58_TOXGM	tr	Oxidoreductase, short chain dehydrogenase/reductase family protein	Toxoplasma gondii (strain ATCC 50611 / Me49)	TGME49_231920	303	4	na	1	A0A125YJ58	A0A125YJ58	A0A125YJ58		A0A125YJ58	2	2	2			Oxidoreductase, short chain dehydrogenase/reductase family protein	1	2	2	2	2	1	1	2	1	2	2	1	1	2	1	2	2	1	1	2	1	2	12.9	12.9	12.9	33.734
LEADING_AUTO - DO NOT CHANGE!	77	A0A125YJ75	5	A0A125YJ75_TOXGM	tr	RNA recognition motif-containing protein	Toxoplasma gondii (strain ATCC 50611 / Me49)	TGME49_268200	648	4	na	1	A0A125YJ75	A0A125YJ75	A0A125YJ75		A0A125YJ75	5	5	5			RNA recognition motif-containing protein	1	5	5	5	4	4	3	4	4	4	4	4	3	4	4	4	4	4	3	4	4	4	17.1	17.1	17.1	66.429
LEADING_AUTO - DO NOT CHANGE!	78	A0A125YJ84	13	A0A125YJ84_TOXGM	tr	Elongation factor Tu	Toxoplasma gondii (strain ATCC 50611 / Me49)	TGME49_262380	552	3	na	1	A0A125YJ84	A0A125YJ84	A0A125YJ84		A0A125YJ84	13	13	12			Elongation factor Tu	1	13	13	12	4	9	12	4	11	11	4	9	12	4	11	11	4	8	11	4	10	10	31.9	31.9	30.3	59.629
LEADING_AUTO - DO NOT CHANGE!	79	A0A125YJ87	5	A0A125YJ87_TOXGM	tr	Uncharacterized protein	Toxoplasma gondii (strain ATCC 50611 / Me49)	TGME49_246580	383	4	na	1	A0A125YJ87	A0A125YJ87	A0A125YJ87		A0A125YJ87	5	5	5			Uncharacterized protein	1	5	5	5	0	0	0	1	4	4	0	0	0	1	4	4	0	0	0	1	4	4	26.1	26.1	26.1	42.82
LEADING_AUTO - DO NOT CHANGE!	80	A0A125YJC1	1	A0A125YJC1_TOXGM	tr	Uncharacterized protein	Toxoplasma gondii (strain ATCC 50611 / Me49)	TGME49_313130	1204	4	na	1	A0A125YJC1	A0A125YJC1	A0A125YJC1		A0A125YJC1	1	1	1			Uncharacterized protein	1	1	1	1	0	1	0	0	1	0	0	1	0	0	1	0	0	1	0	0	1	0	1.8	1.8	1.8	133.69
LEADING_AUTO - DO NOT CHANGE!	81	A0A125YJE0	13	A0A125YJE0_TOXGM	tr	Citrate synthase	Toxoplasma gondii (strain ATCC 50611 / Me49)	TGME49_263130	620	3	na	1	A0A125YJE0	A0A125YJE0	A0A125YJE0		A0A125YJE0	13	13	13			Citrate synthase	1	13	13	13	11	5	8	9	6	9	11	5	8	9	6	9	11	5	8	9	6	9	31.8	31.8	31.8	68.928
LEADING_AUTO - DO NOT CHANGE!	82	A0A125YJG2	10	A0A125YJG2_TOXGM	tr	40S ribosomal protein SA	Toxoplasma gondii (strain ATCC 50611 / Me49)	RPSA	287	3	na	1	A0A125YJG2	A0A125YJG2	A0A125YJG2		A0A125YJG2	10	10	10			40S ribosomal protein SA	1	10	10	10	6	5	5	6	5	8	6	5	5	6	5	8	6	5	5	6	5	8	38.3	38.3	38.3	31.512
LEADING_AUTO - DO NOT CHANGE!	83	A0A125YJG5	46	A0A125YJG5_TOXGM	tr	Chaperonin protein BiP	Toxoplasma gondii (strain ATCC 50611 / Me49)	TGME49_311720	668	3	na	1	A0A125YJG5	A0A125YJG5	A0A125YJG5		A0A125YJG5	46	46	41			Chaperonin protein BiP	1	46	46	41	24	34	31	24	45	44	24	34	31	24	45	44	20	29	26	20	40	39	57.8	57.8	52.8	73.252
LEADING_AUTO - DO NOT CHANGE!	84	A0A125YJK5	5	A0A125YJK5_TOXGM	tr	Protein kinase G AGC kinase family member PKG	Toxoplasma gondii (strain ATCC 50611 / Me49)	PKG	994	4	na	1	A0A125YJK5	A0A125YJK5	A0A125YJK5		A0A125YJK5	5	5	5			Protein kinase G AGC kinase family member PKG	1	5	5	5	4	0	0	3	1	0	4	0	0	3	1	0	4	0	0	3	1	0	5.9	5.9	5.9	111.24
LEADING_AUTO - DO NOT CHANGE!	85	A0A125YJN7	3	A0A125YJN7_TOXGM	tr	Ribosomal protein	Toxoplasma gondii (strain ATCC 50611 / Me49)	RPL10A	217	3	na	1	A0A125YJN7	A0A125YJN7	A0A125YJN7		A0A125YJN7	3	3	3			Ribosomal protein	1	3	3	3	2	1	1	1	2	3	2	1	1	1	2	3	2	1	1	1	2	3	18.9	18.9	18.9	24.603
LEADING_AUTO - DO NOT CHANGE!	86	A0A125YJR7	1	A0A125YJR7_TOXGM	tr	Ribosomal protein RPL23	Toxoplasma gondii (strain ATCC 50611 / Me49)	RPL23	139	3	na	1	A0A125YJR7	A0A125YJR7	A0A125YJR7		A0A125YJR7	1	1	1			Ribosomal protein RPL23	1	1	1	1	0	1	1	0	1	0	0	1	1	0	1	0	0	1	1	0	1	0	10.8	10.8	10.8	14.818
LEADING_AUTO - DO NOT CHANGE!	87	A0A125YJT1	1	A0A125YJT1_TOXGM	tr	Transporter, major facilitator family protein	Toxoplasma gondii (strain ATCC 50611 / Me49)	TGME49_320020	588	4	na	1	A0A125YJT1	A0A125YJT1	A0A125YJT1		A0A125YJT1	1	1	1			Transporter, major facilitator family protein	1	1	1	1	1	1	1	0	1	0	1	1	1	0	1	0	1	1	1	0	1	0	5.8	5.8	5.8	62.981
LEADING_AUTO - DO NOT CHANGE!	88	A0A125YJY8	2	A0A125YJY8_TOXGM	tr	Membrane occupation and recognition nexus protein MORN1	Toxoplasma gondii (strain ATCC 50611 / Me49)	MORN1	363	4	na	1	A0A125YJY8	A0A125YJY8	A0A125YJY8		A0A125YJY8	2	2	2			Membrane occupation and recognition nexus protein MORN1	1	2	2	2	1	1	1	1	1	2	1	1	1	1	1	2	1	1	1	1	1	2	7.2	7.2	7.2	40.889
LEADING_AUTO - DO NOT CHANGE!	89	A0A125YJZ8	1	A0A125YJZ8_TOXGM	tr	EF hand domain-containing protein	Toxoplasma gondii (strain ATCC 50611 / Me49)	TGME49_216620	3700	4	na	1	A0A125YJZ8	A0A125YJZ8	A0A125YJZ8		A0A125YJZ8	1	1	1			EF hand domain-containing protein	1	1	1	1	0	1	0	0	1	0	0	1	0	0	1	0	0	1	0	0	1	0	0.8	0.8	0.8	411.98
LEADING_AUTO - DO NOT CHANGE!	90	A0A125YK14	29	A0A125YK14_TOXGM	tr	Rhoptry kinase family protein ROP37 (Incomplete catalytic triad)	Toxoplasma gondii (strain ATCC 50611 / Me49)	ROP37	776	4	na	1	A0A125YK14	A0A125YK14	A0A125YK14		A0A125YK14	29	29	29			Rhoptry kinase family protein ROP37 (Incomplete catalytic triad)	1	29	29	29	21	13	18	22	26	22	21	13	18	22	26	22	21	13	18	22	26	22	51.5	51.5	51.5	83.584
LEADING_AUTO - DO NOT CHANGE!	91	A0A125YK22	3	A0A125YK22_TOXGM	tr	RNA polymerase II associated Paf1 complex component PAF1	Toxoplasma gondii (strain ATCC 50611 / Me49)	PAF1	578	4	na	1	A0A125YK22	A0A125YK22	A0A125YK22		A0A125YK22	3	3	3			RNA polymerase II associated Paf1 complex component PAF1	1	3	3	3	1	2	2	1	3	2	1	2	2	1	3	2	1	2	2	1	3	2	8.5	8.5	8.5	61.779
LEADING_AUTO - DO NOT CHANGE!	92	A0A125YK54	2	A0A125YK54_TOXGM	tr	Casein kinase II subunit beta	Toxoplasma gondii (strain ATCC 50611 / Me49)	TGME49_268810	315	3	na	1	A0A125YK54	A0A125YK54	A0A125YK54		A0A125YK54	2	2	2			Casein kinase II subunit beta	1	2	2	2	0	0	0	2	0	2	0	0	0	2	0	2	0	0	0	2	0	2	16.5	16.5	16.5	34.143
LEADING_AUTO - DO NOT CHANGE!	93	A0A125YK84	16	A0A125YK84_TOXGM	tr	DnaJ domain-containing protein	Toxoplasma gondii (strain ATCC 50611 / Me49)	TGME49_315690	293	4	na	1	A0A125YK84	A0A125YK84	A0A125YK84		A0A125YK84	16	16	16			DnaJ domain-containing protein	1	16	16	16	12	10	13	11	11	12	12	10	13	11	11	12	12	10	13	11	11	12	50.2	50.2	50.2	34.154
LEADING_AUTO - DO NOT CHANGE!	94	A0A125YKB4	1	A0A125YKB4_TOXGM	tr	Uncharacterized protein	Toxoplasma gondii (strain ATCC 50611 / Me49)	TGME49_313380	274	4	na	1	A0A125YKB4	A0A125YKB4	A0A125YKB4		A0A125YKB4	1	1	1			Uncharacterized protein	1	1	1	1	1	1	1	1	1	0	1	1	1	1	1	0	1	1	1	1	1	0	4	4	4	31.512
LEADING_AUTO - DO NOT CHANGE!	95	A0A125YKH0	4	A0A125YKH0_TOXGM	tr	40S ribosomal protein S24	Toxoplasma gondii (strain ATCC 50611 / Me49)	RPS24	267	3	na	1	A0A125YKH0	A0A125YKH0	A0A125YKH0		A0A125YKH0	4	4	4			40S ribosomal protein S24	1	4	4	4	2	3	3	2	2	4	2	3	3	2	2	4	2	3	3	2	2	4	17.6	17.6	17.6	30.375
LEADING_AUTO - DO NOT CHANGE!	96	A0A125YKK9	6	A0A125YKK9_TOXGM	tr	DnaJ domain-containing protein	Toxoplasma gondii (strain ATCC 50611 / Me49)	TGME49_313400	293	4	na	1	A0A125YKK9	A0A125YKK9	A0A125YKK9		A0A125YKK9	6	6	6			DnaJ domain-containing protein	1	6	6	6	3	5	6	4	6	6	3	5	6	4	6	6	3	5	6	4	6	6	18.1	18.1	18.1	31.966
LEADING_AUTO - DO NOT CHANGE!	97	A0A125YKL3	20	A0A125YKL3_TOXGM	tr	Elongation factor 1-alpha	Toxoplasma gondii (strain ATCC 50611 / Me49)	TGME49_286420	448	3	na	1	A0A125YKL3	A0A125YKL3	A0A125YKL3		A0A125YKL3	20	20	16			Elongation factor 1-alpha	1	20	20	16	14	17	17	14	20	17	14	17	17	14	20	17	11	13	13	12	16	14	61.2	61.2	54.7	49.005
LEADING_AUTO - DO NOT CHANGE!	98	A0A125YKT3	1	A0A125YKT3_TOXGM	tr	Signal recognition particle receptor alpha subunit	Toxoplasma gondii (strain ATCC 50611 / Me49)	TGME49_280610	556	4	na	1	A0A125YKT3	A0A125YKT3	A0A125YKT3		A0A125YKT3	1	1	1			Signal recognition particle receptor alpha subunit	1	1	1	1	0	0	0	0	0	1	0	0	0	0	0	1	0	0	0	0	0	1	2.7	2.7	2.7	60.814
LEADING_AUTO - DO NOT CHANGE!	99	A0A125YKU4	8	A0A125YKU4_TOXGM	tr	DnaJ family chaperone, putative	Toxoplasma gondii (strain ATCC 50611 / Me49)	TGME49_311240	426	3	na	1	A0A125YKU4	A0A125YKU4	A0A125YKU4		A0A125YKU4	8	8	8			DnaJ family chaperone, putative	1	8	8	8	2	7	5	1	5	4	2	7	5	1	5	4	2	7	5	1	5	4	28.6	28.6	28.6	47.448
LEADING_AUTO - DO NOT CHANGE!	100	A0A125YKV6	20	A0A125YKV6_TOXGM	tr	Pyrophosphate--fructose 6-phosphate 1-phosphotransferase	Toxoplasma gondii (strain ATCC 50611 / Me49)	PFKII	1225	3	na	1	A0A125YKV6	A0A125YKV6	A0A125YKV6		A0A125YKV6	20	20	20			Pyrophosphate--fructose 6-phosphate 1-phosphotransferase	1	20	20	20	11	15	9	11	14	12	11	15	9	11	14	12	11	15	9	11	14	12	24.9	24.9	24.9	131.36
LEADING_AUTO - DO NOT CHANGE!	101	A0A125YKW4	6	A0A125YKW4_TOXGM	tr	Thioredoxin reductase	Toxoplasma gondii (strain ATCC 50611 / Me49)	TGME49_309730	662	3	na	1	A0A125YKW4	A0A125YKW4	A0A125YKW4		A0A125YKW4	6	6	6			Thioredoxin reductase	1	6	6	6	6	1	1	5	2	5	6	1	1	5	2	5	6	1	1	5	2	5	17.7	17.7	17.7	70.781
LEADING_AUTO - DO NOT CHANGE!	102	A0A125YL01	6	A0A125YL01_TOXGM	tr	Acyltransferase domain-containing protein	Toxoplasma gondii (strain ATCC 50611 / Me49)	TGME49_223910	388	4	na	1	A0A125YL01	A0A125YL01	A0A125YL01		A0A125YL01	6	6	6			Acyltransferase domain-containing protein	1	6	6	6	1	2	1	2	4	4	1	2	1	2	4	4	1	2	1	2	4	4	20.1	20.1	20.1	44.062
LEADING_AUTO - DO NOT CHANGE!	103	A0A125YL36	1	A0A125YL36_TOXGM	tr	V-type proton ATPase subunit C	Toxoplasma gondii (strain ATCC 50611 / Me49)	TGME49_315620	404	3	na	1	A0A125YL36	A0A125YL36	A0A125YL36		A0A125YL36	1	1	1			V-type proton ATPase subunit C	1	1	1	1	1	0	0	1	0	0	1	0	0	1	0	0	1	0	0	1	0	0	3	3	3	46.075
LEADING_AUTO - DO NOT CHANGE!	104	A0A125YL40	1	A0A125YL40_TOXGM	tr	MORN repeat-containing protein	Toxoplasma gondii (strain ATCC 50611 / Me49)	TGME49_313290	429	4	na	1	A0A125YL40	A0A125YL40	A0A125YL40		A0A125YL40	1	1	1			MORN repeat-containing protein	1	1	1	1	1	0	0	0	0	0	1	0	0	0	0	0	1	0	0	0	0	0	3	3	3	46.012
LEADING_AUTO - DO NOT CHANGE!	105	A0A125YL91	2	A0A125YL91_TOXGM	tr	Proteasome endopeptidase complex	Toxoplasma gondii (strain ATCC 50611 / Me49)	TGME49_242290	253	3	na	1	A0A125YL91	A0A125YL91	A0A125YL91		A0A125YL91	2	2	2			Proteasome endopeptidase complex	1	2	2	2	0	0	0	0	1	1	0	0	0	0	1	1	0	0	0	0	1	1	11.5	11.5	11.5	28.114
LEADING_AUTO - DO NOT CHANGE!	106	A0A125YLA2	14	A0A125YLA2_TOXGM	tr	WD domain, G-beta repeat-containing protein	Toxoplasma gondii (strain ATCC 50611 / Me49)	TGME49_240850	548	4	na	1	A0A125YLA2	A0A125YLA2	A0A125YLA2		A0A125YLA2	14	14	14			WD domain, G-beta repeat-containing protein	1	14	14	14	8	9	9	6	11	11	8	9	9	6	11	11	8	9	9	6	11	11	27.7	27.7	27.7	59.365
LEADING_AUTO - DO NOT CHANGE!	107	A0A125YLA3	8	A0A125YLA3_TOXGM	tr	Uncharacterized protein	Toxoplasma gondii (strain ATCC 50611 / Me49)	TGME49_232130	446	4	na	1	A0A125YLA3	A0A125YLA3	A0A125YLA3		A0A125YLA3	8	8	8			Uncharacterized protein	1	8	8	8	2	5	6	1	6	5	2	5	6	1	6	5	2	5	6	1	6	5	23.1	23.1	23.1	47.865
LEADING_AUTO - DO NOT CHANGE!	108	A0A125YLE3	7	A0A125YLE3_TOXGM	tr	T-complex protein beta subunit	Toxoplasma gondii (strain ATCC 50611 / Me49)	TGME49_243710	568	3	na	1	A0A125YLE3	A0A125YLE3	A0A125YLE3		A0A125YLE3	7	7	7			T-complex protein beta subunit	1	7	7	7	5	2	4	2	3	5	5	2	4	2	3	5	5	2	4	2	3	5	15.5	15.5	15.5	61.472
LEADING_AUTO - DO NOT CHANGE!	109	A0A125YLE7	3	A0A125YLE7_TOXGM	tr	FoP_duplication domain-containing protein	Toxoplasma gondii (strain ATCC 50611 / Me49)	TGME49_297430	248	4	na	1	A0A125YLE7	A0A125YLE7	A0A125YLE7		A0A125YLE7	3	3	3			FoP_duplication domain-containing protein	1	3	3	3	3	2	1	3	1	1	3	2	1	3	1	1	3	2	1	3	1	1	24.2	24.2	24.2	25.336
LEADING_AUTO - DO NOT CHANGE!	110	A0A125YLG2	9	A0A125YLG2_TOXGM	tr	Eukaryotic initiation factor-4A, putative	Toxoplasma gondii (strain ATCC 50611 / Me49)	TGME49_250770	412	3	na	1	A0A125YLG2	A0A125YLG2	A0A125YLG2		A0A125YLG2	9	9	7			Eukaryotic initiation factor-4A, putative	1	9	9	7	3	5	4	4	6	5	3	5	4	4	6	5	2	4	2	3	5	3	29.9	29.9	25.5	46.673
LEADING_AUTO - DO NOT CHANGE!	111	A0A125YLI8	15	A0A125YLI8_TOXGM	tr	MoeA N-terminal region (Domain I and II) domain-containing protein	Toxoplasma gondii (strain ATCC 50611 / Me49)	TGME49_293480	1255	4	na	1	A0A125YLI8	A0A125YLI8	A0A125YLI8		A0A125YLI8	15	15	15			MoeA N-terminal region (Domain I and II) domain-containing protein	1	15	15	15	8	10	11	7	9	11	8	10	11	7	9	11	8	10	11	7	9	11	17.7	17.7	17.7	133.82
LEADING_AUTO - DO NOT CHANGE!	112	A0A125YLJ4	6	A0A125YLJ4_TOXGM	tr	14-3-3 protein	Toxoplasma gondii (strain ATCC 50611 / Me49)	TGME49_263090	323	3	na	1	A0A125YLJ4	A0A125YLJ4	A0A125YLJ4		A0A125YLJ4	6	6	6			14-3-3 protein	1	6	6	6	4	4	5	4	5	5	4	4	5	4	5	5	4	4	5	4	5	5	25.1	25.1	25.1	37.173
LEADING_AUTO - DO NOT CHANGE!	113	A0A125YLK2	7	A0A125YLK2_TOXGM	tr	Uncharacterized protein	Toxoplasma gondii (strain ATCC 50611 / Me49)	TGME49_314750	469	4	na	1	A0A125YLK2	A0A125YLK2	A0A125YLK2		A0A125YLK2	7	7	7			Uncharacterized protein	1	7	7	7	1	4	4	1	5	5	1	4	4	1	5	5	1	4	4	1	5	5	24.1	24.1	24.1	49.994
LEADING_AUTO - DO NOT CHANGE!	114	A0A125YLN3	5	A0A125YLN3_TOXGM	tr	Eukaryotic translation initiation factor 3 subunit G	Toxoplasma gondii (strain ATCC 50611 / Me49)	TGME49_294670	277	3	na	1	A0A125YLN3	A0A125YLN3	A0A125YLN3		A0A125YLN3	5	5	5			Eukaryotic translation initiation factor 3 subunit G	1	5	5	5	2	3	3	3	3	3	2	3	3	3	3	3	2	3	3	3	3	3	27.1	27.1	27.1	31.812
LEADING_AUTO - DO NOT CHANGE!	115	A0A125YLN8	7	A0A125YLN8_TOXGM	tr	Splicing factor U2AF family SnRNP auxilary factor large subunit, RRM domain-containing protein	Toxoplasma gondii (strain ATCC 50611 / Me49)	TGME49_319850	495	4	na	1	A0A125YLN8	A0A125YLN8	A0A125YLN8		A0A125YLN8	7	7	7			Splicing factor U2AF family SnRNP auxilary factor large subunit, RRM domain-containing protein	1	7	7	7	3	1	2	4	3	4	3	1	2	4	3	4	3	1	2	4	3	4	20.6	20.6	20.6	51.681
LEADING_AUTO - DO NOT CHANGE!	116	A0A125YLP9	3	A0A125YLP9_TOXGM	tr	Uncharacterized protein	Toxoplasma gondii (strain ATCC 50611 / Me49)	TGME49_258470	284	4	na	1	A0A125YLP9	A0A125YLP9	A0A125YLP9		A0A125YLP9	3	3	3			Uncharacterized protein	1	3	3	3	1	2	1	1	3	1	1	2	1	1	3	1	1	2	1	1	3	1	14.4	14.4	14.4	31.707
LEADING_AUTO - DO NOT CHANGE!	117	A0A125YLR8	9	A0A125YLR8_TOXGM	tr	TCP-1 chaperonin, putative	Toxoplasma gondii (strain ATCC 50611 / Me49)	TGME49_318410	537	3	na	1	A0A125YLR8	A0A125YLR8	A0A125YLR8		A0A125YLR8	9	9	9			TCP-1 chaperonin, putative	1	9	9	9	7	6	5	6	5	8	7	6	5	6	5	8	7	6	5	6	5	8	20.9	20.9	20.9	58.665
LEADING_AUTO - DO NOT CHANGE!	118	A0A125YLS6	23	A0A125YLS6_TOXGM	tr	Adenine nucleotide translocator, putative	Toxoplasma gondii (strain ATCC 50611 / Me49)	TGME49_249900	318	3	na	1	A0A125YLS6	A0A125YLS6	A0A125YLS6		A0A125YLS6	23	23	23			Adenine nucleotide translocator, putative	1	23	23	23	18	18	17	19	19	22	18	18	17	19	19	22	18	18	17	19	19	22	83.3	83.3	83.3	35.255
LEADING_AUTO - DO NOT CHANGE!	119	A0A125YLV5	10	A0A125YLV5_TOXGM	tr	Enolase 2	Toxoplasma gondii (strain ATCC 50611 / Me49)	TGME49_268850	475	3	na	1	A0A125YLV5;A0A125YK06;P13929;P09104	A0A125YLV5	A0A125YLV5		A0A125YLV5	10;2;1;1	10;2;1;1	9;1;0;0			Enolase 2	4	10	10	9	7	10	9	8	10	10	7	10	9	8	10	10	6	9	8	7	9	9	38.1	38.1	34.3	52.113
LEADING_AUTO - DO NOT CHANGE!	120	A0A125YLV9	1	A0A125YLV9_TOXGM	tr	RED family protein	Toxoplasma gondii (strain ATCC 50611 / Me49)	TGME49_249360	586	4	na	1	A0A125YLV9	A0A125YLV9	A0A125YLV9		A0A125YLV9	1	1	1			RED family protein	1	1	1	1	1	1	0	1	1	1	1	1	0	1	1	1	1	1	0	1	1	1	1.4	1.4	1.4	66.928
LEADING_AUTO - DO NOT CHANGE!	121	A0A125YM09	5	A0A125YM09_TOXGM	tr	SnoRNA binding domain-containing protein	Toxoplasma gondii (strain ATCC 50611 / Me49)	TGME49_244100	553	4	na	1	A0A125YM09	A0A125YM09	A0A125YM09		A0A125YM09	5	5	5			SnoRNA binding domain-containing protein	1	5	5	5	1	2	4	2	3	4	1	2	4	2	3	4	1	2	4	2	3	4	16.6	16.6	16.6	59.851
LEADING_AUTO - DO NOT CHANGE!	122	A0A125YM20	2	A0A125YM20_TOXGM	tr	Uncharacterized protein	Toxoplasma gondii (strain ATCC 50611 / Me49)	TGME49_246570	226	4	na	1	A0A125YM20	A0A125YM20	A0A125YM20		A0A125YM20	2	2	2			Uncharacterized protein	1	2	2	2	0	1	1	0	1	2	0	1	1	0	1	2	0	1	1	0	1	2	11.1	11.1	11.1	26.004
LEADING_AUTO - DO NOT CHANGE!	123	A0A125YM60	16	A0A125YM60_TOXGM	tr	Glyceraldehyde-3-phosphate dehydrogenase GAPDH2	Toxoplasma gondii (strain ATCC 50611 / Me49)	GAPDH2	995	3	na	1	A0A125YM60;O14556	A0A125YM60	A0A125YM60		A0A125YM60	16;1	15;0	15;0			Glyceraldehyde-3-phosphate dehydrogenase GAPDH2	2	16	15	15	9	10	11	5	12	14	8	9	10	4	11	13	8	9	10	4	11	13	25.5	24.8	24.8	105.12
LEADING_AUTO - DO NOT CHANGE!	124	A0A125YM67	7	A0A125YM67_TOXGM	tr	Chaperonin cpn60, putative	Toxoplasma gondii (strain ATCC 50611 / Me49)	TGME49_240600	667	3	na	1	A0A125YM67	A0A125YM67	A0A125YM67		A0A125YM67	7	7	7			Chaperonin cpn60, putative	1	7	7	7	4	4	0	3	4	3	4	4	0	3	4	3	4	4	0	3	4	3	19.6	19.6	19.6	72.236
LEADING_AUTO - DO NOT CHANGE!	125	A0A125YMA1	14	A0A125YMA1_TOXGM	tr	ATP-binding cassette sub-family E member 1, putative	Toxoplasma gondii (strain ATCC 50611 / Me49)	TGME49_216790	613	4	na	1	A0A125YMA1	A0A125YMA1	A0A125YMA1		A0A125YMA1	14	14	14			ATP-binding cassette sub-family E member 1, putative	1	14	14	14	9	8	6	6	11	10	9	8	6	6	11	10	9	8	6	6	11	10	27.1	27.1	27.1	69.219
LEADING_AUTO - DO NOT CHANGE!	126	A0A125YMB6	3	A0A125YMB6_TOXGM	tr	Nicotinate phosphoribosyltransferase	Toxoplasma gondii (strain ATCC 50611 / Me49)	TGME49_208530	589	3	na	1	A0A125YMB6	A0A125YMB6	A0A125YMB6		A0A125YMB6	3	3	3			Nicotinate phosphoribosyltransferase	1	3	3	3	1	1	2	1	2	3	1	1	2	1	2	3	1	1	2	1	2	3	5.8	5.8	5.8	65.58
LEADING_AUTO - DO NOT CHANGE!	127	A0A125YMF8	4	A0A125YMF8_TOXGM	tr	Microneme protein MIC1	Toxoplasma gondii (strain ATCC 50611 / Me49)	MIC1	456	4	na	1	A0A125YMF8	A0A125YMF8	A0A125YMF8		A0A125YMF8	4	4	4			Microneme protein MIC1	1	4	4	4	3	1	0	2	2	1	3	1	0	2	2	1	3	1	0	2	2	1	10.3	10.3	10.3	48.629
LEADING_AUTO - DO NOT CHANGE!	128	A0A125YMJ4	2	A0A125YMJ4_TOXGM	tr	Brf1p family coiled coil protein	Toxoplasma gondii (strain ATCC 50611 / Me49)	TGME49_232440	468	4	na	1	A0A125YMJ4	A0A125YMJ4	A0A125YMJ4		A0A125YMJ4	2	2	2			Brf1p family coiled coil protein	1	2	2	2	2	1	1	2	1	1	2	1	1	2	1	1	2	1	1	2	1	1	2.8	2.8	2.8	54.044
LEADING_AUTO - DO NOT CHANGE!	129	A0A125YMK6	11	A0A125YMK6_TOXGM	tr	Histidyl-tRNA synthetase (HisRS), putative	Toxoplasma gondii (strain ATCC 50611 / Me49)	TGME49_280600	1252	3	na	1	A0A125YMK6	A0A125YMK6	A0A125YMK6		A0A125YMK6	11	11	11			Histidyl-tRNA synthetase (HisRS), putative	1	11	11	11	3	8	3	5	8	5	3	8	3	5	8	5	3	8	3	5	8	5	9.8	9.8	9.8	134.87
LEADING_AUTO - DO NOT CHANGE!	130	A0A125YML3	5	A0A125YML3_TOXGM	tr	Uracil phosphoribosyltransferase FUR1, putative	Toxoplasma gondii (strain ATCC 50611 / Me49)	TGME49_312480	244	4	na	1	A0A125YML3	A0A125YML3	A0A125YML3		A0A125YML3	5	5	5			Uracil phosphoribosyltransferase FUR1, putative	1	5	5	5	2	2	2	2	2	5	2	2	2	2	2	5	2	2	2	2	2	5	31.6	31.6	31.6	27.646
LEADING_AUTO - DO NOT CHANGE!	131	A0A125YMN5	2	A0A125YMN5_TOXGM	tr	Dihydropteroate synthase	Toxoplasma gondii (strain ATCC 50611 / Me49)	TGME49_259550	748	4	na	1	A0A125YMN5	A0A125YMN5	A0A125YMN5		A0A125YMN5	2	2	2			Dihydropteroate synthase	1	2	2	2	1	0	1	1	1	1	1	0	1	1	1	1	1	0	1	1	1	1	2.7	2.7	2.7	82.684
LEADING_AUTO - DO NOT CHANGE!	132	A0A125YMN8	19	A0A125YMN8_TOXGM	tr	Helicase associated domain (Ha2) protein	Toxoplasma gondii (strain ATCC 50611 / Me49)	TGME49_318440	2234	4	na	1	A0A125YMN8	A0A125YMN8	A0A125YMN8		A0A125YMN8	19	19	19			Helicase associated domain (Ha2) protein	1	19	19	19	9	1	4	12	15	9	9	1	4	12	15	9	9	1	4	12	15	9	12.3	12.3	12.3	236.96
LEADING_AUTO - DO NOT CHANGE!	133	A0A125YMP2	2	A0A125YMP2_TOXGM	tr	WD domain, G-beta repeat-containing protein	Toxoplasma gondii (strain ATCC 50611 / Me49)	TGME49_239590	683	4	na	1	A0A125YMP2	A0A125YMP2	A0A125YMP2		A0A125YMP2	2	2	2			WD domain, G-beta repeat-containing protein	1	2	2	2	2	0	1	1	0	1	2	0	1	1	0	1	2	0	1	1	0	1	4.7	4.7	4.7	74.724
LEADING_AUTO - DO NOT CHANGE!	134	A0A125YMQ9	4	A0A125YMQ9_TOXGM	tr	Importin-beta N-terminal domain-containing protein	Toxoplasma gondii (strain ATCC 50611 / Me49)	TGME49_222380	1147	4	na	1	A0A125YMQ9	A0A125YMQ9	A0A125YMQ9		A0A125YMQ9	4	4	4			Importin-beta N-terminal domain-containing protein	1	4	4	4	1	3	3	1	4	3	1	3	3	1	4	3	1	3	3	1	4	3	5.5	5.5	5.5	129.49
LEADING_AUTO - DO NOT CHANGE!	135	A0A125YMU0	2	A0A125YMU0_TOXGM	tr	Ribosomal protein RPL21	Toxoplasma gondii (strain ATCC 50611 / Me49)	RPL21	157	4	na	1	A0A125YMU0	A0A125YMU0	A0A125YMU0		A0A125YMU0	2	2	2			Ribosomal protein RPL21	1	2	2	2	1	1	2	0	1	2	1	1	2	0	1	2	1	1	2	0	1	2	15.9	15.9	15.9	17.894
LEADING_AUTO - DO NOT CHANGE!	136	A0A125YMU7	4	A0A125YMU7_TOXGM	tr	N2227 domain-containing protein	Toxoplasma gondii (strain ATCC 50611 / Me49)	TGME49_241150	592	4	na	1	A0A125YMU7	A0A125YMU7	A0A125YMU7		A0A125YMU7	4	4	4			N2227 domain-containing protein	1	4	4	4	0	3	1	1	2	3	0	3	1	1	2	3	0	3	1	1	2	3	11.3	11.3	11.3	65.205
LEADING_AUTO - DO NOT CHANGE!	137	A0A125YMV8	18	A0A125YMV8_TOXGM	tr	RNA recognition motif-containing protein	Toxoplasma gondii (strain ATCC 50611 / Me49)	TGME49_305850	372	4	na	1	A0A125YMV8	A0A125YMV8	A0A125YMV8		A0A125YMV8	18	18	18			RNA recognition motif-containing protein	1	18	18	18	15	14	10	11	16	13	15	14	10	11	16	13	15	14	10	11	16	13	61.8	61.8	61.8	39.168
LEADING_AUTO - DO NOT CHANGE!	138	A0A125YMW1	3	A0A125YMW1_TOXGM	tr	Ribosomal protein RPL19	Toxoplasma gondii (strain ATCC 50611 / Me49)	RPL19	187	4	na	1	A0A125YMW1;REV__Q15059;REV__P25440;REV__O60885	A0A125YMW1	A0A125YMW1		A0A125YMW1	3;1;1;1	3;1;1;1	3;1;1;1			Ribosomal protein RPL19	4	3	3	3	2	3	2	2	2	3	2	3	2	2	2	3	2	3	2	2	2	3	19.3	19.3	19.3	22.16
LEADING_AUTO - DO NOT CHANGE!	139	A0A125YMX5	11	A0A125YMX5_TOXGM	tr	Zinc knuckle domain-containing protein	Toxoplasma gondii (strain ATCC 50611 / Me49)	TGME49_244840	219	4	na	1	A0A125YMX5	A0A125YMX5	A0A125YMX5		A0A125YMX5	11	11	11			Zinc knuckle domain-containing protein	1	11	11	11	7	10	10	7	11	9	7	10	10	7	11	9	7	10	10	7	11	9	47.5	47.5	47.5	24.157
LEADING_AUTO - DO NOT CHANGE!	140	A0A125YMY9	18	A0A125YMY9_TOXGM	tr	D-3-phosphoglycerate dehydrogenase	Toxoplasma gondii (strain ATCC 50611 / Me49)	TGME49_239820	604	3	na	1	A0A125YMY9	A0A125YMY9	A0A125YMY9		A0A125YMY9	18	18	18			D-3-phosphoglycerate dehydrogenase	1	18	18	18	9	14	14	8	12	14	9	14	14	8	12	14	9	14	14	8	12	14	35.3	35.3	35.3	65.193
LEADING_AUTO - DO NOT CHANGE!	141	A0A125YN00	16	A0A125YN00_TOXGM	tr	U1 snRNP-associated protein Usp106, putative	Toxoplasma gondii (strain ATCC 50611 / Me49)	TGME49_262960	394	4	na	1	A0A125YN00	A0A125YN00	A0A125YN00		A0A125YN00	16	16	16			U1 snRNP-associated protein Usp106, putative	1	16	16	16	11	11	8	9	13	13	11	11	8	9	13	13	11	11	8	9	13	13	50.5	50.5	50.5	44.776
LEADING_AUTO - DO NOT CHANGE!	142	A0A125YN32	6	A0A125YN32_TOXGM	tr	Rhoptry protein ROP7	Toxoplasma gondii (strain ATCC 50611 / Me49)	ROP7	575	4	na	1	A0A125YN32	A0A125YN32	A0A125YN32		A0A125YN32	6	2	2			Rhoptry protein ROP7	1	6	2	2	5	6	6	5	5	6	2	2	2	2	1	2	2	2	2	2	1	2	13.6	4.9	4.9	63.394
LEADING_AUTO - DO NOT CHANGE!	143	A0A125YN45	20	A0A125YN45_TOXGM	tr	Rhoptry protein ROP17	Toxoplasma gondii (strain ATCC 50611 / Me49)	ROP17	608	4	na	1	A0A125YN45	A0A125YN45	A0A125YN45		A0A125YN45	20	20	20			Rhoptry protein ROP17	1	20	20	20	17	13	14	16	18	19	17	13	14	16	18	19	17	13	14	16	18	19	38	38	38	69.087
LEADING_AUTO - DO NOT CHANGE!	144	A0A125YN52	13	A0A125YN52_TOXGM	tr	40S ribosomal protein S8	Toxoplasma gondii (strain ATCC 50611 / Me49)	RPS8	205	3	na	1	A0A125YN52	A0A125YN52	A0A125YN52		A0A125YN52	13	13	13			40S ribosomal protein S8	1	13	13	13	7	13	12	7	13	12	7	13	12	7	13	12	7	13	12	7	13	12	57.6	57.6	57.6	23.561
LEADING_AUTO - DO NOT CHANGE!	145	A0A125YN74	1	A0A125YN74_TOXGM	tr	Cyclase-associated protein, putative	Toxoplasma gondii (strain ATCC 50611 / Me49)	TGME49_310030	203	4	na	1	A0A125YN74	A0A125YN74	A0A125YN74		A0A125YN74	1	1	1			Cyclase-associated protein, putative	1	1	1	1	0	1	1	0	0	1	0	1	1	0	0	1	0	1	1	0	0	1	6.4	6.4	6.4	22.483
LEADING_AUTO - DO NOT CHANGE!	146	A0A125YNA1	2	A0A125YNA1_TOXGM	tr	RNA recognition motif-containing protein	Toxoplasma gondii (strain ATCC 50611 / Me49)	TGME49_223930	382	4	na	1	A0A125YNA1	A0A125YNA1	A0A125YNA1		A0A125YNA1	2	2	2			RNA recognition motif-containing protein	1	2	2	2	1	0	1	1	0	1	1	0	1	1	0	1	1	0	1	1	0	1	5.5	5.5	5.5	40.671
LEADING_AUTO - DO NOT CHANGE!	147	A0A125YNA9	11	A0A125YNA9_TOXGM	tr	Ribosome biogenesis protein NSA2, putative	Toxoplasma gondii (strain ATCC 50611 / Me49)	TGME49_242800	260	4	na	1	A0A125YNA9;O95478	A0A125YNA9	A0A125YNA9		A0A125YNA9	11;1	11;1	11;1			Ribosome biogenesis protein NSA2, putative	2	11	11	11	5	5	7	4	10	9	5	5	7	4	10	9	5	5	7	4	10	9	47.3	47.3	47.3	30.152
LEADING_AUTO - DO NOT CHANGE!	148	A0A125YNC3	5	A0A125YNC3_TOXGM	tr	Coatomer subunit gamma	Toxoplasma gondii (strain ATCC 50611 / Me49)	TGME49_273370	1044	3	na	1	A0A125YNC3	A0A125YNC3	A0A125YNC3		A0A125YNC3	5	5	5			Coatomer subunit gamma	1	5	5	5	1	4	2	1	5	3	1	4	2	1	5	3	1	4	2	1	5	3	6.7	6.7	6.7	112.29
LEADING_AUTO - DO NOT CHANGE!	149	A0A125YNC4	14	A0A125YNC4_TOXGM	tr	2-oxoglutarate/malate translocase OMT	Toxoplasma gondii (strain ATCC 50611 / Me49)	OMT	323	3	na	1	A0A125YNC4	A0A125YNC4	A0A125YNC4		A0A125YNC4	14	14	14			2-oxoglutarate/malate translocase OMT	1	14	14	14	9	10	7	10	11	11	9	10	7	10	11	11	9	10	7	10	11	11	53.9	53.9	53.9	35.041
LEADING_AUTO - DO NOT CHANGE!	150	A0A125YND7	15	A0A125YND7_TOXGM	tr	Uncharacterized protein	Toxoplasma gondii (strain ATCC 50611 / Me49)	TGME49_320760	357	4	na	1	A0A125YND7	A0A125YND7	A0A125YND7		A0A125YND7	15	15	15			Uncharacterized protein	1	15	15	15	7	7	9	7	14	14	7	7	9	7	14	14	7	7	9	7	14	14	41.2	41.2	41.2	39.389
LEADING_AUTO - DO NOT CHANGE!	151	A0A125YNH2	12	A0A125YNH2_TOXGM	tr	Heat shock protein HSP60	Toxoplasma gondii (strain ATCC 50611 / Me49)	HSP60	575	3	na	1	A0A125YNH2	A0A125YNH2	A0A125YNH2		A0A125YNH2	12	12	12			Heat shock protein HSP60	1	12	12	12	7	9	4	5	8	8	7	9	4	5	8	8	7	9	4	5	8	8	31.8	31.8	31.8	60.913
LEADING_AUTO - DO NOT CHANGE!	152	A0A125YNI8	3	A0A125YNI8_TOXGM	tr	Vacuolar ATP synthase subunit A, putative	Toxoplasma gondii (strain ATCC 50611 / Me49)	TGME49_256970	616	3	na	1	A0A125YNI8	A0A125YNI8	A0A125YNI8		A0A125YNI8	3	3	3			Vacuolar ATP synthase subunit A, putative	1	3	3	3	2	1	2	1	1	0	2	1	2	1	1	0	2	1	2	1	1	0	10.1	10.1	10.1	68.121
LEADING_AUTO - DO NOT CHANGE!	153	A0A125YNL3	4	A0A125YNL3_TOXGM	tr	Uncharacterized protein	Toxoplasma gondii (strain ATCC 50611 / Me49)	TGME49_315610	158	4	na	1	A0A125YNL3	A0A125YNL3	A0A125YNL3		A0A125YNL3	4	4	4			Uncharacterized protein	1	4	4	4	3	3	0	2	3	2	3	3	0	2	3	2	3	3	0	2	3	2	24.1	24.1	24.1	15.971
LEADING_AUTO - DO NOT CHANGE!	154	A0A125YNN5	3	A0A125YNN5_TOXGM	tr	ARM repeats containing protein	Toxoplasma gondii (strain ATCC 50611 / Me49)	TGME49_261440	274	4	na	1	A0A125YNN5	A0A125YNN5	A0A125YNN5		A0A125YNN5	3	3	3			ARM repeats containing protein	1	3	3	3	0	1	1	1	2	3	0	1	1	1	2	3	0	1	1	1	2	3	17.2	17.2	17.2	30.509
LEADING_AUTO - DO NOT CHANGE!	155	A0A125YNP4	4	A0A125YNP4_TOXGM	tr	Uncharacterized protein	Toxoplasma gondii (strain ATCC 50611 / Me49)	TGME49_312260	915	4	na	1	A0A125YNP4	A0A125YNP4	A0A125YNP4		A0A125YNP4	4	4	4			Uncharacterized protein	1	4	4	4	2	3	2	2	4	2	2	3	2	2	4	2	2	3	2	2	4	2	5.8	5.8	5.8	97.344
LEADING_AUTO - DO NOT CHANGE!	156	A0A125YNQ1	1	A0A125YNQ1_TOXGM	tr	ABC transporter transmembrane region domain-containing protein	Toxoplasma gondii (strain ATCC 50611 / Me49)	TGME49_273360	1163	4	na	1	A0A125YNQ1	A0A125YNQ1	A0A125YNQ1		A0A125YNQ1	1	1	1			ABC transporter transmembrane region domain-containing protein	1	1	1	1	1	0	1	1	1	1	1	0	1	1	1	1	1	0	1	1	1	1	0.6	0.6	0.6	127.36
LEADING_AUTO - DO NOT CHANGE!	157	A0A125YNR2	6	A0A125YNR2_TOXGM	tr	DEAD (Asp-Glu-Ala-Asp) box polypeptide DDX39	Toxoplasma gondii (strain ATCC 50611 / Me49)	DDX39	434	4	na	1	A0A125YNR2	A0A125YNR2	A0A125YNR2		A0A125YNR2	6	6	6			DEAD (Asp-Glu-Ala-Asp) box polypeptide DDX39	1	6	6	6	2	4	2	0	5	5	2	4	2	0	5	5	2	4	2	0	5	5	22.6	22.6	22.6	49.113
LEADING_AUTO - DO NOT CHANGE!	158	A0A125YNS2	1	A0A125YNS2_TOXGM	tr	S-adenosylmethionine synthase	Toxoplasma gondii (strain ATCC 50611 / Me49)	TGME49_240690	415	3	na	1	A0A125YNS2	A0A125YNS2	A0A125YNS2		A0A125YNS2	1	1	1			S-adenosylmethionine synthase	1	1	1	1	0	1	0	0	1	0	0	1	0	0	1	0	0	1	0	0	1	0	3.6	3.6	3.6	45.894
Multi TR	159	S8EUC5	4	S8EUC5_TOXGM	tr	Polyubiquitin UbC, putative	Toxoplasma gondii (strain ATCC 50611 / Me49)	TGME49_219820	611	4	na	1	A0A125YNY5;S8EUC5;A0A2R8Y422		A0A125YNY5;S8EUC5		A0A125YNY5;S8EUC5;A0A2R8Y422	4;4;3	1;1;0	1;1;0			Ribosomal-ubiquitin protein RPL40;Polyubiquitin UbC, putative;Ubiquitin-like domain-containing protein	3	4	1	1	2	3	4	1	4	4	1	1	1	0	1	1	1	1	1	0	1	1	36.4	12.4	12.4	14.685
LEADING_AUTO - DO NOT CHANGE!	160	A0A125YP06	2	A0A125YP06_TOXGM	tr	GAP40 protein	Toxoplasma gondii (strain ATCC 50611 / Me49)	GAP40	385	4	na	1	A0A125YP06	A0A125YP06	A0A125YP06		A0A125YP06	2	2	2			GAP40 protein	1	2	2	2	1	2	2	0	2	2	1	2	2	0	2	2	1	2	2	0	2	2	3.9	3.9	3.9	43.081
LEADING_AUTO - DO NOT CHANGE!	161	A0A125YP07	2	A0A125YP07_TOXGM	tr	Flap endonuclease 1	Toxoplasma gondii (strain ATCC 50611 / Me49)	FEN1	552	3	na	1	A0A125YP07	A0A125YP07	A0A125YP07		A0A125YP07	2	2	2			Flap endonuclease 1	1	2	2	2	0	0	2	0	1	2	0	0	2	0	1	2	0	0	2	0	1	2	6.5	6.5	6.5	60.295
LEADING_AUTO - DO NOT CHANGE!	162	A0A125YP09	6	A0A125YP09_TOXGM	tr	SAG-related sequence SRS29B	Toxoplasma gondii (strain ATCC 50611 / Me49)	SRS29B	336	4	na	1	A0A125YP09	A0A125YP09	A0A125YP09		A0A125YP09	6	6	6			SAG-related sequence SRS29B	1	6	6	6	2	6	4	1	5	3	2	6	4	1	5	3	2	6	4	1	5	3	24.7	24.7	24.7	34.731
LEADING_AUTO - DO NOT CHANGE!	163	A0A125YP11	4	A0A125YP11_TOXGM	tr	Microneme protein MIC4	Toxoplasma gondii (strain ATCC 50611 / Me49)	MIC4	580	4	na	1	A0A125YP11	A0A125YP11	A0A125YP11		A0A125YP11	4	4	4			Microneme protein MIC4	1	4	4	4	2	2	2	2	4	4	2	2	2	2	4	4	2	2	2	2	4	4	5.3	5.3	5.3	63.021
LEADING_AUTO - DO NOT CHANGE!	164	A0A125YP27	2	A0A125YP27_TOXGM	tr	RNA recognition motif-containing protein	Toxoplasma gondii (strain ATCC 50611 / Me49)	TGME49_320100	1216	4	na	1	A0A125YP27	A0A125YP27	A0A125YP27		A0A125YP27	2	2	2			RNA recognition motif-containing protein	1	2	2	2	0	0	0	0	2	0	0	0	0	0	2	0	0	0	0	0	2	0	2.1	2.1	2.1	128.92
LEADING_AUTO - DO NOT CHANGE!	165	A0A125YP35	4	A0A125YP35_TOXGM	tr	Uncharacterized protein	Toxoplasma gondii (strain ATCC 50611 / Me49)	TGME49_249780	328	4	na	1	A0A125YP35	A0A125YP35	A0A125YP35		A0A125YP35	4	4	4			Uncharacterized protein	1	4	4	4	4	0	1	3	0	1	4	0	1	3	0	1	4	0	1	3	0	1	19.2	19.2	19.2	35.574
LEADING_AUTO - DO NOT CHANGE!	166	A0A125YP48	4	A0A125YP48_TOXGM	tr	Rhoptry protein ROP1	Toxoplasma gondii (strain ATCC 50611 / Me49)	ROP1	446	4	na	1	A0A125YP48	A0A125YP48	A0A125YP48		A0A125YP48	4	4	4			Rhoptry protein ROP1	1	4	4	4	3	4	3	3	4	4	3	4	3	3	4	4	3	4	3	3	4	4	4	4	4	47.994
LEADING_AUTO - DO NOT CHANGE!	167	A0A125YP57	1	A0A125YP57_TOXGM	tr	Ribosomal protein RPL27	Toxoplasma gondii (strain ATCC 50611 / Me49)	RPL27	396	4	na	1	A0A125YP57	A0A125YP57	A0A125YP57		A0A125YP57	1	1	1			Ribosomal protein RPL27	1	1	1	1	0	0	0	0	0	1	0	0	0	0	0	1	0	0	0	0	0	1	5.3	5.3	5.3	43.522
LEADING_AUTO - DO NOT CHANGE!	168	A0A125YP92	4	A0A125YP92_TOXGM	tr	Cathepsin B	Toxoplasma gondii (strain ATCC 50611 / Me49)	TGME49_249670	572	3	na	1	A0A125YP92	A0A125YP92	A0A125YP92		A0A125YP92	4	4	4			Cathepsin B	1	4	4	4	1	0	4	1	2	4	1	0	4	1	2	4	1	0	4	1	2	4	7	7	7	62.476
LEADING_AUTO - DO NOT CHANGE!	169	A0A125YPA6	12	A0A125YPA6_TOXGM	tr	N-ethylmaleimide-sensitive fusion protein, putative	Toxoplasma gondii (strain ATCC 50611 / Me49)	TGME49_318510	751	4	na	1	A0A125YPA6	A0A125YPA6	A0A125YPA6		A0A125YPA6	12	12	12			N-ethylmaleimide-sensitive fusion protein, putative	1	12	12	12	3	8	9	3	8	10	3	8	9	3	8	10	3	8	9	3	8	10	20.4	20.4	20.4	83.466
LEADING_AUTO - DO NOT CHANGE!	170	A0A125YPB5	2	A0A125YPB5_TOXGM	tr	IMP2_N domain-containing protein	Toxoplasma gondii (strain ATCC 50611 / Me49)	TGME49_255420	278	4	na	1	A0A125YPB5	A0A125YPB5	A0A125YPB5		A0A125YPB5	2	2	2			IMP2_N domain-containing protein	1	2	2	2	0	2	1	0	2	1	0	2	1	0	2	1	0	2	1	0	2	1	13.7	13.7	13.7	30.213
LEADING_AUTO - DO NOT CHANGE!	171	A0A125YPB8	8	A0A125YPB8_TOXGM	tr	Eukaryotic initiation factor-2A, putative	Toxoplasma gondii (strain ATCC 50611 / Me49)	TGME49_258740	594	4	na	1	A0A125YPB8	A0A125YPB8	A0A125YPB8		A0A125YPB8	8	8	8			Eukaryotic initiation factor-2A, putative	1	8	8	8	5	4	6	5	5	7	5	4	6	5	5	7	5	4	6	5	5	7	19.2	19.2	19.2	64.654
LEADING_AUTO - DO NOT CHANGE!	172	A0A125YPC6	6	A0A125YPC6_TOXGM	tr	SWI2/SNF2-containing protein RAD5	Toxoplasma gondii (strain ATCC 50611 / Me49)	RAD5	1748	4	na	1	A0A125YPC6	A0A125YPC6	A0A125YPC6		A0A125YPC6	6	6	6			SWI2/SNF2-containing protein RAD5	1	6	6	6	1	5	6	0	5	4	1	5	6	0	5	4	1	5	6	0	5	4	5.7	5.7	5.7	191.43
LEADING_AUTO - DO NOT CHANGE!	173	A0A125YPG1	5	A0A125YPG1_TOXGM	tr	S15 sporozoite-expressed protein	Toxoplasma gondii (strain ATCC 50611 / Me49)	TGME49_216650	436	4	na	1	A0A125YPG1	A0A125YPG1	A0A125YPG1		A0A125YPG1	5	5	5			S15 sporozoite-expressed protein	1	5	5	5	3	3	1	3	3	4	3	3	1	3	3	4	3	3	1	3	3	4	16.1	16.1	16.1	48.987
LEADING_AUTO - DO NOT CHANGE!	174	A0A125YPG4	6	A0A125YPG4_TOXGM	tr	Methyltransferase	Toxoplasma gondii (strain ATCC 50611 / Me49)	TGME49_260610	383	4	na	1	A0A125YPG4	A0A125YPG4	A0A125YPG4		A0A125YPG4	6	6	6			Methyltransferase	1	6	6	6	4	5	4	4	5	6	4	5	4	4	5	6	4	5	4	4	5	6	20.6	20.6	20.6	41.528
LEADING_AUTO - DO NOT CHANGE!	175	A0A125YPJ1	8	A0A125YPJ1_TOXGM	tr	Vacuolar proton pump subunit B	Toxoplasma gondii (strain ATCC 50611 / Me49)	TGME49_219800	505	3	na	1	A0A125YPJ1;P21281;P15313	A0A125YPJ1	A0A125YPJ1		A0A125YPJ1	8;1;1	8;1;1	8;1;1			Vacuolar proton pump subunit B	3	8	8	8	4	4	4	3	4	7	4	4	4	3	4	7	4	4	4	3	4	7	26.9	26.9	26.9	56.614
LEADING_AUTO - DO NOT CHANGE!	176	A0A125YPP3	2	A0A125YPP3_TOXGM	tr	Ribosomal protein RPL35	Toxoplasma gondii (strain ATCC 50611 / Me49)	RPL35	178	3	na	1	A0A125YPP3	A0A125YPP3	A0A125YPP3		A0A125YPP3	2	2	2			Ribosomal protein RPL35	1	2	2	2	1	2	1	0	1	2	1	2	1	0	1	2	1	2	1	0	1	2	8.4	8.4	8.4	20.069
LEADING_AUTO - DO NOT CHANGE!	177	A0A125YPQ0	5	A0A125YPQ0_TOXGM	tr	Uncharacterized protein	Toxoplasma gondii (strain ATCC 50611 / Me49)	TGME49_311230	4690	4	na	1	A0A125YPQ0	A0A125YPQ0	A0A125YPQ0		A0A125YPQ0	5	5	5			Uncharacterized protein	1	5	5	5	0	2	0	1	5	1	0	2	0	1	5	1	0	2	0	1	5	1	1.9	1.9	1.9	504.75
LEADING_AUTO - DO NOT CHANGE!	178	A0A125YPR4	35	A0A125YPR4_TOXGM	tr	Tryptophanyl-tRNA synthetase (TrpRS2)	Toxoplasma gondii (strain ATCC 50611 / Me49)	TGME49_288360	689	4	na	1	A0A125YPR4;S8EU28;P23381	A0A125YPR4	A0A125YPR4		A0A125YPR4	35;6;1	35;6;1	35;6;1			Tryptophanyl-tRNA synthetase (TrpRS2)	3	35	35	35	25	23	26	24	28	30	25	23	26	24	28	30	25	23	26	24	28	30	55.3	55.3	55.3	77.057
LEADING_AUTO - DO NOT CHANGE!	179	A0A125YPV2	2	A0A125YPV2_TOXGM	tr	Uncharacterized protein	Toxoplasma gondii (strain ATCC 50611 / Me49)	TGME49_226320	720	4	na	1	A0A125YPV2	A0A125YPV2	A0A125YPV2		A0A125YPV2	2	2	2			Uncharacterized protein	1	2	2	2	0	1	1	0	1	2	0	1	1	0	1	2	0	1	1	0	1	2	7.5	7.5	7.5	73.663
LEADING_AUTO - DO NOT CHANGE!	180	A0A125YPV9	2	A0A125YPV9_TOXGM	tr	PRP38 family protein	Toxoplasma gondii (strain ATCC 50611 / Me49)	TGME49_285230	614	4	na	1	A0A125YPV9	A0A125YPV9	A0A125YPV9		A0A125YPV9	2	2	2			PRP38 family protein	1	2	2	2	1	2	2	1	2	1	1	2	2	1	2	1	1	2	2	1	2	1	4.2	4.2	4.2	68.773
LEADING_AUTO - DO NOT CHANGE!	181	A0A125YPX6	9	A0A125YPX6_TOXGM	tr	C2H2-type domain-containing protein	Toxoplasma gondii (strain ATCC 50611 / Me49)	TGME49_293630	811	4	na	1	A0A125YPX6	A0A125YPX6	A0A125YPX6		A0A125YPX6	9	9	9			C2H2-type domain-containing protein	1	9	9	9	5	3	6	4	5	5	5	3	6	4	5	5	5	3	6	4	5	5	15.5	15.5	15.5	89.575
LEADING_AUTO - DO NOT CHANGE!	182	A0A125YPZ0	6	A0A125YPZ0_TOXGM	tr	Alveolin domain containing intermediate filament IMC4	Toxoplasma gondii (strain ATCC 50611 / Me49)	ALV4	452	4	na	1	A0A125YPZ0	A0A125YPZ0	A0A125YPZ0		A0A125YPZ0	6	6	6			Alveolin domain containing intermediate filament IMC4	1	6	6	6	3	5	5	2	4	4	3	5	5	2	4	4	3	5	5	2	4	4	15	15	15	50.171
LEADING_AUTO - DO NOT CHANGE!	183	A0A125YQ18	7	A0A125YQ18_TOXGM	tr	Tetratricopeptide repeat-containing protein	Toxoplasma gondii (strain ATCC 50611 / Me49)	TGME49_255340	1697	4	na	1	A0A125YQ18	A0A125YQ18	A0A125YQ18		A0A125YQ18	7	7	7			Tetratricopeptide repeat-containing protein	1	7	7	7	3	1	1	3	6	2	3	1	1	3	6	2	3	1	1	3	6	2	8.6	8.6	8.6	185.66
LEADING_AUTO - DO NOT CHANGE!	184	A0A125YQ30	38	A0A125YQ30_TOXGM	tr	Rhoptry protein ROP5	Toxoplasma gondii (strain ATCC 50611 / Me49)	ROP5	549	4	na	1	A0A125YQ30	A0A125YQ30	A0A125YQ30		A0A125YQ30	38	38	38			Rhoptry protein ROP5	1	38	38	38	29	35	30	29	37	35	29	35	30	29	37	35	29	35	30	29	37	35	57.2	57.2	57.2	61.101
LEADING_AUTO - DO NOT CHANGE!	185	A0A125YQ54	33	A0A125YQ54_TOXGM	tr	Domain K-type RNA binding proteins family protein	Toxoplasma gondii (strain ATCC 50611 / Me49)	TGME49_235930	570	4	na	1	A0A125YQ54	A0A125YQ54	A0A125YQ54		A0A125YQ54	33	33	33			Domain K-type RNA binding proteins family protein	1	33	33	33	31	24	24	32	24	26	31	24	24	32	24	26	31	24	24	32	24	26	54.4	54.4	54.4	64.264
LEADING_AUTO - DO NOT CHANGE!	186	A0A125YQ68	14	A0A125YQ68_TOXGM	tr	Asparagine synthetase, putative	Toxoplasma gondii (strain ATCC 50611 / Me49)	TGME49_253430	588	4	na	1	A0A125YQ68	A0A125YQ68	A0A125YQ68		A0A125YQ68	14	14	14			Asparagine synthetase, putative	1	14	14	14	10	7	8	6	7	9	10	7	8	6	7	9	10	7	8	6	7	9	34.7	34.7	34.7	65.868
LEADING_AUTO - DO NOT CHANGE!	187	A0A125YQ73	11	A0A125YQ73_TOXGM	tr	Uncharacterized protein	Toxoplasma gondii (strain ATCC 50611 / Me49)	TGME49_249990	838	4	na	1	A0A125YQ73	A0A125YQ73	A0A125YQ73		A0A125YQ73	11	11	11			Uncharacterized protein	1	11	11	11	7	4	5	4	4	6	7	4	5	4	4	6	7	4	5	4	4	6	19.1	19.1	19.1	92.585
LEADING_AUTO - DO NOT CHANGE!	188	A0A125YQ79	2	A0A125YQ79_TOXGM	tr	Membrane occupation and recognition nexus protein MORN2	Toxoplasma gondii (strain ATCC 50611 / Me49)	MORN2	465	4	na	1	A0A125YQ79	A0A125YQ79	A0A125YQ79		A0A125YQ79	2	2	2			Membrane occupation and recognition nexus protein MORN2	1	2	2	2	0	1	0	0	1	1	0	1	0	0	1	1	0	1	0	0	1	1	13.8	13.8	13.8	49.235
LEADING_AUTO - DO NOT CHANGE!	189	A0A125YQD4	1	A0A125YQD4_TOXGM	tr	Myosin H	Toxoplasma gondii (strain ATCC 50611 / Me49)	TGME49_243250	1513	3	na	1	A0A125YQD4	A0A125YQD4	A0A125YQD4		A0A125YQD4	1	1	1			Myosin H	1	1	1	1	0	0	0	0	1	0	0	0	0	0	1	0	0	0	0	0	1	0	0.9	0.9	0.9	169.66
LEADING_AUTO - DO NOT CHANGE!	190	A0A125YQE6	1	A0A125YQE6_TOXGM	tr	U5 snRNP-specific protein	Toxoplasma gondii (strain ATCC 50611 / Me49)	TGME49_310860	367	4	na	1	A0A125YQE6	A0A125YQE6	A0A125YQE6		A0A125YQE6	1	1	1			U5 snRNP-specific protein	1	1	1	1	1	1	1	1	1	0	1	1	1	1	1	0	1	1	1	1	1	0	7.6	7.6	7.6	39.273
LEADING_AUTO - DO NOT CHANGE!	191	A0A125YQG0	7	A0A125YQG0_TOXGM	tr	Tubulin alpha chain	Toxoplasma gondii (strain ATCC 50611 / Me49)	TUBA1	453	3	na	1	A0A125YQG0	A0A125YQG0	A0A125YQG0		A0A125YQG0	7	5	5			Tubulin alpha chain	1	7	5	5	3	4	3	2	7	2	2	3	2	1	5	1	2	3	2	1	5	1	23.8	17.9	17.9	50.113
LEADING_AUTO - DO NOT CHANGE!	192	A0A125YQJ0	5	A0A125YQJ0_TOXGM	tr	Protein disulfide-isomerase	Toxoplasma gondii (strain ATCC 50611 / Me49)	TGME49_211680	471	3	na	1	A0A125YQJ0	A0A125YQJ0	A0A125YQJ0		A0A125YQJ0	5	5	5			Protein disulfide-isomerase	1	5	5	5	0	0	0	0	2	5	0	0	0	0	2	5	0	0	0	0	2	5	14	14	14	52.801
LEADING_AUTO - DO NOT CHANGE!	193	A0A125YQK8	8	A0A125YQK8_TOXGM	tr	Apical complex lysine methyltransferase	Toxoplasma gondii (strain ATCC 50611 / Me49)	TGME49_216080	709	4	na	1	A0A125YQK8	A0A125YQK8	A0A125YQK8		A0A125YQK8	8	8	8			Apical complex lysine methyltransferase	1	8	8	8	8	0	0	4	0	0	8	0	0	4	0	0	8	0	0	4	0	0	18.1	18.1	18.1	79.432
LEADING_AUTO - DO NOT CHANGE!	194	A0A125YQL1	9	A0A125YQL1_TOXGM	tr	Rhoptry protein ROP18	Toxoplasma gondii (strain ATCC 50611 / Me49)	ROP18	554	4	na	1	A0A125YQL1	A0A125YQL1	A0A125YQL1		A0A125YQL1	9	9	9			Rhoptry protein ROP18	1	9	9	9	7	5	4	6	9	8	7	5	4	6	9	8	7	5	4	6	9	8	24.4	24.4	24.4	62.665
LEADING_AUTO - DO NOT CHANGE!	195	A0A125YQM3	4	A0A125YQM3_TOXGM	tr	Nuclear factor NF3	Toxoplasma gondii (strain ATCC 50611 / Me49)	TGME49_260440	311	4	na	1	A0A125YQM3	A0A125YQM3	A0A125YQM3		A0A125YQM3	4	4	4			Nuclear factor NF3	1	4	4	4	2	4	3	2	3	3	2	4	3	2	3	3	2	4	3	2	3	3	14.8	14.8	14.8	33.97
LEADING_AUTO - DO NOT CHANGE!	196	A0A125YQM6	2	A0A125YQM6_TOXGM	tr	Guanylate-binding protein, N-terminal domain-containing protein	Toxoplasma gondii (strain ATCC 50611 / Me49)	TGME49_304990	1281	4	na	1	A0A125YQM6	A0A125YQM6	A0A125YQM6		A0A125YQM6	2	2	2			Guanylate-binding protein, N-terminal domain-containing protein	1	2	2	2	0	1	1	0	1	2	0	1	1	0	1	2	0	1	1	0	1	2	2.2	2.2	2.2	142.7
LEADING_AUTO - DO NOT CHANGE!	197	A0A125YQN0	3	A0A125YQN0_TOXGM	tr	Alveolin domain containing intermediate filament IMC12	Toxoplasma gondii (strain ATCC 50611 / Me49)	IMC12	277	4	na	1	A0A125YQN0	A0A125YQN0	A0A125YQN0		A0A125YQN0	3	3	3			Alveolin domain containing intermediate filament IMC12	1	3	3	3	1	1	0	1	2	1	1	1	0	1	2	1	1	1	0	1	2	1	14.1	14.1	14.1	29.762
LEADING_AUTO - DO NOT CHANGE!	198	A0A125YQR2	2	A0A125YQR2_TOXGM	tr	Eukaryotic translation initiation factor 3 subunit E	Toxoplasma gondii (strain ATCC 50611 / Me49)	TGME49_273520	601	3	na	1	A0A125YQR2	A0A125YQR2	A0A125YQR2		A0A125YQR2	2	2	2			Eukaryotic translation initiation factor 3 subunit E	1	2	2	2	0	1	1	0	1	1	0	1	1	0	1	1	0	1	1	0	1	1	6.2	6.2	6.2	67.341
LEADING_AUTO - DO NOT CHANGE!	199	A0A125YQR6	1	A0A125YQR6_TOXGM	tr	Ribosomal protein RPS11	Toxoplasma gondii (strain ATCC 50611 / Me49)	RPS11	161	3	na	1	A0A125YQR6	A0A125YQR6	A0A125YQR6		A0A125YQR6	1	1	1			Ribosomal protein RPS11	1	1	1	1	1	1	0	0	0	1	1	1	0	0	0	1	1	1	0	0	0	1	5.6	5.6	5.6	18.677
LEADING_AUTO - DO NOT CHANGE!	200	A0A125YQU0	4	A0A125YQU0_TOXGM	tr	Ribosomal protein RPS18	Toxoplasma gondii (strain ATCC 50611 / Me49)	RPS18	156	3	na	1	A0A125YQU0	A0A125YQU0	A0A125YQU0		A0A125YQU0	4	4	4			Ribosomal protein RPS18	1	4	4	4	2	2	1	2	2	3	2	2	1	2	2	3	2	2	1	2	2	3	28.2	28.2	28.2	17.722
LEADING_AUTO - DO NOT CHANGE!	201	A0A125YQV2	23	A0A125YQV2_TOXGM	tr	Ribosomal protein RPL3	Toxoplasma gondii (strain ATCC 50611 / Me49)	RPL3	389	3	na	1	A0A125YQV2	A0A125YQV2	A0A125YQV2		A0A125YQV2	23	23	22			Ribosomal protein RPL3	1	23	23	22	16	18	22	13	22	20	16	18	22	13	22	20	15	17	21	13	21	19	57.8	57.8	55.5	44.056
LEADING_AUTO - DO NOT CHANGE!	202	A0A125YQV8	1	A0A125YQV8_TOXGM	tr	RuvB-like helicase	Toxoplasma gondii (strain ATCC 50611 / Me49)	TGME49_288860	508	3	na	1	A0A125YQV8	A0A125YQV8	A0A125YQV8		A0A125YQV8	1	1	1			RuvB-like helicase	1	1	1	1	1	1	1	1	1	1	1	1	1	1	1	1	1	1	1	1	1	1	2.4	2.4	2.4	55.446
LEADING_AUTO - DO NOT CHANGE!	203	A0A125YQX7	1	A0A125YQX7_TOXGM	tr	Uncharacterized protein	Toxoplasma gondii (strain ATCC 50611 / Me49)	TGME49_313370	1687	4	na	1	A0A125YQX7	A0A125YQX7	A0A125YQX7		A0A125YQX7	1	1	1			Uncharacterized protein	1	1	1	1	0	1	0	0	1	0	0	1	0	0	1	0	0	1	0	0	1	0	1.2	1.2	1.2	174.66
LEADING_AUTO - DO NOT CHANGE!	204	A0A125YQZ8	5	A0A125YQZ8_TOXGM	tr	Ribosomal protein RPL17	Toxoplasma gondii (strain ATCC 50611 / Me49)	RPL17	195	3	na	1	A0A125YQZ8	A0A125YQZ8	A0A125YQZ8		A0A125YQZ8	5	5	5			Ribosomal protein RPL17	1	5	5	5	2	5	4	2	4	5	2	5	4	2	4	5	2	5	4	2	4	5	33.3	33.3	33.3	22.269
LEADING_AUTO - DO NOT CHANGE!	205	A0A125YR23	18	A0A125YR23_TOXGM	tr	Uncharacterized protein	Toxoplasma gondii (strain ATCC 50611 / Me49)	TGME49_258850	276	4	na	1	A0A125YR23	A0A125YR23	A0A125YR23		A0A125YR23	18	18	18			Uncharacterized protein	1	18	18	18	6	4	4	6	17	12	6	4	4	6	17	12	6	4	4	6	17	12	40.9	40.9	40.9	32.75
LEADING_AUTO - DO NOT CHANGE!	206	A0A125YR48	1	A0A125YR48_TOXGM	tr	Uncharacterized protein	Toxoplasma gondii (strain ATCC 50611 / Me49)	TGME49_316250	394	4	na	1	A0A125YR48	A0A125YR48	A0A125YR48		A0A125YR48	1	1	1			Uncharacterized protein	1	1	1	1	1	0	0	1	0	0	1	0	0	1	0	0	1	0	0	1	0	0	4.6	4.6	4.6	44.748
LEADING_AUTO - DO NOT CHANGE!	207	A0A125YR57	11	A0A125YR57_TOXGM	tr	Bifunctional GMP synthase/glutamine amidotransferase protein	Toxoplasma gondii (strain ATCC 50611 / Me49)	TGME49_230450	569	3	na	1	A0A125YR57	A0A125YR57	A0A125YR57		A0A125YR57	11	11	11			Bifunctional GMP synthase/glutamine amidotransferase protein	1	11	11	11	5	9	5	5	7	6	5	9	5	5	7	6	5	9	5	5	7	6	26.5	26.5	26.5	62.294
LEADING_AUTO - DO NOT CHANGE!	208	A0A125YR63	7	A0A125YR63_TOXGM	tr	RNA recognition motif-containing protein	Toxoplasma gondii (strain ATCC 50611 / Me49)	TGME49_265530	492	4	na	1	A0A125YR63	A0A125YR63	A0A125YR63		A0A125YR63	7	7	7			RNA recognition motif-containing protein	1	7	7	7	7	3	2	6	3	4	7	3	2	6	3	4	7	3	2	6	3	4	22	22	22	51.487
LEADING_AUTO - DO NOT CHANGE!	209	A0A125YR84	16	A0A125YR84_TOXGM	tr	Uncharacterized protein	Toxoplasma gondii (strain ATCC 50611 / Me49)	TGME49_309600	960	4	na	1	A0A125YR84	A0A125YR84	A0A125YR84		A0A125YR84	16	16	16			Uncharacterized protein	1	16	16	16	11	9	7	11	12	10	11	9	7	11	12	10	11	9	7	11	12	10	21.9	21.9	21.9	106.52
LEADING_AUTO - DO NOT CHANGE!	210	A0A125YR93	2	A0A125YR93_TOXGM	tr	Uncharacterized protein	Toxoplasma gondii (strain ATCC 50611 / Me49)	TGME49_285250	1151	4	na	1	A0A125YR93	A0A125YR93	A0A125YR93		A0A125YR93	2	2	2			Uncharacterized protein	1	2	2	2	0	1	2	0	1	2	0	1	2	0	1	2	0	1	2	0	1	2	2.5	2.5	2.5	121.22
LEADING_AUTO - DO NOT CHANGE!	211	A0A125YRB1	6	A0A125YRB1_TOXGM	tr	Ribosomal protein RPL18	Toxoplasma gondii (strain ATCC 50611 / Me49)	RPL18	187	4	na	1	A0A125YRB1	A0A125YRB1	A0A125YRB1		A0A125YRB1	6	6	6			Ribosomal protein RPL18	1	6	6	6	5	3	5	2	4	5	5	3	5	2	4	5	5	3	5	2	4	5	36.9	36.9	36.9	21.17
LEADING_AUTO - DO NOT CHANGE!	212	A0A125YRB2	7	A0A125YRB2_TOXGM	tr	Fructose-bisphospatase I	Toxoplasma gondii (strain ATCC 50611 / Me49)	TGME49_205380	388	3	na	1	A0A125YRB2	A0A125YRB2	A0A125YRB2		A0A125YRB2	7	7	7			Fructose-bisphospatase I	1	7	7	7	5	7	2	5	7	6	5	7	2	5	7	6	5	7	2	5	7	6	24.5	24.5	24.5	42.245
LEADING_AUTO - DO NOT CHANGE!	213	A0A125YRD0	1	A0A125YRD0_TOXGM	tr	Trafficking protein particle complex subunit	Toxoplasma gondii (strain ATCC 50611 / Me49)	TGME49_269140	202	3	na	1	A0A125YRD0	A0A125YRD0	A0A125YRD0		A0A125YRD0	1	1	1			Trafficking protein particle complex subunit	1	1	1	1	0	1	1	0	1	0	0	1	1	0	1	0	0	1	1	0	1	0	6.9	6.9	6.9	23.035
LEADING_AUTO - DO NOT CHANGE!	214	A0A125YRD3	7	A0A125YRD3_TOXGM	tr	Eukaryotic initiation factor-2 gamma, putative	Toxoplasma gondii (strain ATCC 50611 / Me49)	TGME49_235970	465	4	na	1	A0A125YRD3	A0A125YRD3	A0A125YRD3		A0A125YRD3	7	7	7			Eukaryotic initiation factor-2 gamma, putative	1	7	7	7	3	6	6	4	4	4	3	6	6	4	4	4	3	6	6	4	4	4	27.1	27.1	27.1	50.508
LEADING_AUTO - DO NOT CHANGE!	215	A0A125YRG3	9	A0A125YRG3_TOXGM	tr	Prohibitin	Toxoplasma gondii (strain ATCC 50611 / Me49)	TGME49_243950	271	3	na	1	A0A125YRG3	A0A125YRG3	A0A125YRG3		A0A125YRG3	9	9	9			Prohibitin	1	9	9	9	3	6	8	4	7	9	3	6	8	4	7	9	3	6	8	4	7	9	44.3	44.3	44.3	30.221
LEADING_AUTO - DO NOT CHANGE!	216	A0A125YRG7	4	A0A125YRG7_TOXGM	tr	WD domain, G-beta repeat-containing protein	Toxoplasma gondii (strain ATCC 50611 / Me49)	TGME49_311870	535	4	na	1	A0A125YRG7	A0A125YRG7	A0A125YRG7		A0A125YRG7	4	4	4			WD domain, G-beta repeat-containing protein	1	4	4	4	0	0	0	1	3	2	0	0	0	1	3	2	0	0	0	1	3	2	13.3	13.3	13.3	59.643
LEADING_AUTO - DO NOT CHANGE!	217	A0A125YRJ1	5	A0A125YRJ1_TOXGM	tr	Cullin family protein	Toxoplasma gondii (strain ATCC 50611 / Me49)	TGME49_316660	808	3	na	1	A0A125YRJ1	A0A125YRJ1	A0A125YRJ1		A0A125YRJ1	5	5	5			Cullin family protein	1	5	5	5	2	5	3	1	4	2	2	5	3	1	4	2	2	5	3	1	4	2	7.2	7.2	7.2	91.524
LEADING_AUTO - DO NOT CHANGE!	218	A0A125YRK2	2	A0A125YRK2_TOXGM	tr	Uncharacterized protein	Toxoplasma gondii (strain ATCC 50611 / Me49)	TGME49_272660	258	4	na	1	A0A125YRK2	A0A125YRK2	A0A125YRK2		A0A125YRK2	2	2	2			Uncharacterized protein	1	2	2	2	2	0	0	1	0	1	2	0	0	1	0	1	2	0	0	1	0	1	14	14	14	28.096
LEADING_AUTO - DO NOT CHANGE!	219	A0A125YRL4	8	A0A125YRL4_TOXGM	tr	Alternative splicing type 3 and, putative	Toxoplasma gondii (strain ATCC 50611 / Me49)	TGME49_210980	554	4	na	1	A0A125YRL4	A0A125YRL4	A0A125YRL4		A0A125YRL4	8	8	8			Alternative splicing type 3 and, putative	1	8	8	8	4	5	5	4	5	7	4	5	5	4	5	7	4	5	5	4	5	7	17.3	17.3	17.3	64.528
LEADING_AUTO - DO NOT CHANGE!	220	A0A125YRN8	2	A0A125YRN8_TOXGM	tr	Uncharacterized protein	Toxoplasma gondii (strain ATCC 50611 / Me49)	TGME49_311480	386	4	na	1	A0A125YRN8	A0A125YRN8	A0A125YRN8		A0A125YRN8	2	2	2			Uncharacterized protein	1	2	2	2	0	0	0	1	0	1	0	0	0	1	0	1	0	0	0	1	0	1	12.4	12.4	12.4	42.379
LEADING_AUTO - DO NOT CHANGE!	221	A0A125YRU0	4	A0A125YRU0_TOXGM	tr	Lactamase_B domain-containing protein	Toxoplasma gondii (strain ATCC 50611 / Me49)	TGME49_231150	662	4	na	1	A0A125YRU0	A0A125YRU0	A0A125YRU0		A0A125YRU0	4	4	4			Lactamase_B domain-containing protein	1	4	4	4	1	0	2	2	2	3	1	0	2	2	2	3	1	0	2	2	2	3	10.6	10.6	10.6	73.266
LEADING_AUTO - DO NOT CHANGE!	222	A0A125YRU2	26	A0A125YRU2_TOXGM	tr	Myosin F	Toxoplasma gondii (strain ATCC 50611 / Me49)	TGME49_278870	1953	3	na	1	A0A125YRU2	A0A125YRU2	A0A125YRU2		A0A125YRU2	26	26	26			Myosin F	1	26	26	26	3	9	11	2	22	19	3	9	11	2	22	19	3	9	11	2	22	19	21.3	21.3	21.3	216.4
LEADING_AUTO - DO NOT CHANGE!	223	A0A125YRW4	2	A0A125YRW4_TOXGM	tr	Phosphorylase family protein	Toxoplasma gondii (strain ATCC 50611 / Me49)	TGME49_310640	303	4	na	1	A0A125YRW4	A0A125YRW4	A0A125YRW4		A0A125YRW4	2	2	2			Phosphorylase family protein	1	2	2	2	1	2	0	1	1	2	1	2	0	1	1	2	1	2	0	1	1	2	10.6	10.6	10.6	33.043
LEADING_AUTO - DO NOT CHANGE!	224	A0A125YRX2	4	A0A125YRX2_TOXGM	tr	Ribosomal protein RPS23	Toxoplasma gondii (strain ATCC 50611 / Me49)	RPS23	143	3	na	1	A0A125YRX2	A0A125YRX2	A0A125YRX2		A0A125YRX2	4	4	4			Ribosomal protein RPS23	1	4	4	4	3	3	3	2	3	4	3	3	3	2	3	4	3	3	3	2	3	4	35	35	35	15.801
LEADING_AUTO - DO NOT CHANGE!	225	A0A125YS22	2	A0A125YS22_TOXGM	tr	Diacylglycerol kinase catalytic domain-containing protein	Toxoplasma gondii (strain ATCC 50611 / Me49)	TGME49_259830	628	4	na	1	A0A125YS22	A0A125YS22	A0A125YS22		A0A125YS22	2	2	2			Diacylglycerol kinase catalytic domain-containing protein	1	2	2	2	1	1	1	1	1	2	1	1	1	1	1	2	1	1	1	1	1	2	4	4	4	69.588
LEADING_AUTO - DO NOT CHANGE!	226	A0A125YS55	2	A0A125YS55_TOXGM	tr	Dense granule protein GRA6	Toxoplasma gondii (strain ATCC 50611 / Me49)	GRA6	224	4	na	1	A0A125YS55	A0A125YS55	A0A125YS55		A0A125YS55	2	2	2			Dense granule protein GRA6	1	2	2	2	2	1	0	2	1	1	2	1	0	2	1	1	2	1	0	2	1	1	7.6	7.6	7.6	23.308
LEADING_AUTO - DO NOT CHANGE!	227	A0A125YS58	3	A0A125YS58_TOXGM	tr	ATP-dependent RNA helicase	Toxoplasma gondii (strain ATCC 50611 / Me49)	TGME49_233520	801	4	na	1	A0A125YS58	A0A125YS58	A0A125YS58		A0A125YS58	3	3	3			ATP-dependent RNA helicase	1	3	3	3	3	1	0	2	0	0	3	1	0	2	0	0	3	1	0	2	0	0	4.4	4.4	4.4	88.864
LEADING_AUTO - DO NOT CHANGE!	228	A0A125YS60	1	A0A125YS60_TOXGM	tr	Succinate--CoA ligase [ADP-forming] subunit alpha, mitochondrial	Toxoplasma gondii (strain ATCC 50611 / Me49)	SCSA	333	3	na	1	A0A125YS60	A0A125YS60	A0A125YS60		A0A125YS60	1	1	1			Succinate--CoA ligase [ADP-forming] subunit alpha, mitochondrial	1	1	1	1	1	1	0	1	1	0	1	1	0	1	1	0	1	1	0	1	1	0	3.9	3.9	3.9	35.09
LEADING_AUTO - DO NOT CHANGE!	229	A0A125YS68	14	A0A125YS68_TOXGM	tr	Nuclease and tudor domain-containing protein	Toxoplasma gondii (strain ATCC 50611 / Me49)	SND1	941	4	na	1	A0A125YS68	A0A125YS68	A0A125YS68		A0A125YS68	14	14	14			Nuclease and tudor domain-containing protein	1	14	14	14	8	8	6	6	7	7	8	8	6	6	7	7	8	8	6	6	7	7	19.9	19.9	19.9	104.04
LEADING_AUTO - DO NOT CHANGE!	230	A0A125YS70	3	A0A125YS70_TOXGM	tr	Profilin	Toxoplasma gondii (strain ATCC 50611 / Me49)	PRF	165	3	na	1	A0A125YS70	A0A125YS70	A0A125YS70		A0A125YS70	3	3	3			Profilin	1	3	3	3	0	2	2	0	2	3	0	2	2	0	2	3	0	2	2	0	2	3	27.3	27.3	27.3	17.741
LEADING_AUTO - DO NOT CHANGE!	231	A0A125YS99	5	A0A125YS99_TOXGM	tr	Eukaryotic translation initiation factor 3 subunit B	Toxoplasma gondii (strain ATCC 50611 / Me49)	TGME49_222860	756	3	na	1	A0A125YS99	A0A125YS99	A0A125YS99		A0A125YS99	5	5	5			Eukaryotic translation initiation factor 3 subunit B	1	5	5	5	1	1	3	1	1	5	1	1	3	1	1	5	1	1	3	1	1	5	8.2	8.2	8.2	88.391
LEADING_AUTO - DO NOT CHANGE!	232	A0A125YSC1	2	A0A125YSC1_TOXGM	tr	Actin like protein ALP1	Toxoplasma gondii (strain ATCC 50611 / Me49)	ALP1	414	3	na	1	A0A125YSC1	A0A125YSC1	A0A125YSC1		A0A125YSC1	2	2	2			Actin like protein ALP1	1	2	2	2	1	0	0	2	0	0	1	0	0	2	0	0	1	0	0	2	0	0	7.2	7.2	7.2	46.086
LEADING_AUTO - DO NOT CHANGE!	233	A0A125YSF2	2	A0A125YSF2_TOXGM	tr	GTP-binding protein	Toxoplasma gondii (strain ATCC 50611 / Me49)	TGME49_244310	367	4	na	1	A0A125YSF2	A0A125YSF2	A0A125YSF2		A0A125YSF2	2	2	2			GTP-binding protein	1	2	2	2	2	1	0	0	1	1	2	1	0	0	1	1	2	1	0	0	1	1	5.4	5.4	5.4	40.835
LEADING_AUTO - DO NOT CHANGE!	234	A0A125YSG4	2	A0A125YSG4_TOXGM	tr	Ribosomal protein RPS13	Toxoplasma gondii (strain ATCC 50611 / Me49)	RPS13	151	3	na	1	A0A125YSG4	A0A125YSG4	A0A125YSG4		A0A125YSG4	2	2	2			Ribosomal protein RPS13	1	2	2	2	2	0	1	2	0	2	2	0	1	2	0	2	2	0	1	2	0	2	16.6	16.6	16.6	17.176
LEADING_AUTO - DO NOT CHANGE!	235	A0A125YSI7	37	A0A125YSI7_TOXGM	tr	DEAD (Asp-Glu-Ala-Asp) box polypeptide DDX3X	Toxoplasma gondii (strain ATCC 50611 / Me49)	DDX3X	734	3	na	1	A0A125YSI7;Q9NQI0;Q7L014	A0A125YSI7	A0A125YSI7		A0A125YSI7	37;1;1	37;1;1	36;0;1			DEAD (Asp-Glu-Ala-Asp) box polypeptide DDX3X	3	37	37	36	27	23	28	27	30	32	27	23	28	27	30	32	27	23	27	27	29	31	73.7	73.7	72.1	78.592
LEADING_AUTO - DO NOT CHANGE!	236	A0A125YSK8	14	A0A125YSK8_TOXGM	tr	DNA replication licensing factor MCM5, putative	Toxoplasma gondii (strain ATCC 50611 / Me49)	TGME49_243920	794	3	na	1	A0A125YSK8	A0A125YSK8	A0A125YSK8		A0A125YSK8	14	14	14			DNA replication licensing factor MCM5, putative	1	14	14	14	3	6	7	2	10	11	3	6	7	2	10	11	3	6	7	2	10	11	24.4	24.4	24.4	88.211
LEADING_AUTO - DO NOT CHANGE!	237	A0A125YSM2	7	A0A125YSM2_TOXGM	tr	Uncharacterized protein	Toxoplasma gondii (strain ATCC 50611 / Me49)	TGME49_312950	470	4	na	1	A0A125YSM2	A0A125YSM2	A0A125YSM2		A0A125YSM2	7	7	7			Uncharacterized protein	1	7	7	7	5	1	4	5	5	6	5	1	4	5	5	6	5	1	4	5	5	6	21.7	21.7	21.7	53.485
LEADING_AUTO - DO NOT CHANGE!	238	A0A125YSN3	2	A0A125YSN3_TOXGM	tr	Uncharacterized protein	Toxoplasma gondii (strain ATCC 50611 / Me49)	TGME49_209600	451	4	na	1	A0A125YSN3	A0A125YSN3	A0A125YSN3		A0A125YSN3	2	2	2			Uncharacterized protein	1	2	2	2	1	1	0	1	1	2	1	1	0	1	1	2	1	1	0	1	1	2	8.4	8.4	8.4	50.2
LEADING_AUTO - DO NOT CHANGE!	239	A0A125YSP5	1	A0A125YSP5_TOXGM	tr	60S ribosomal protein L18a	Toxoplasma gondii (strain ATCC 50611 / Me49)	RPL18A	183	3	na	1	A0A125YSP5	A0A125YSP5	A0A125YSP5		A0A125YSP5	1	1	1			60S ribosomal protein L18a	1	1	1	1	1	0	0	1	0	0	1	0	0	1	0	0	1	0	0	1	0	0	4.9	4.9	4.9	21.33
LEADING_AUTO - DO NOT CHANGE!	240	A0A125YSQ4	7	A0A125YSQ4_TOXGM	tr	Ribosomal protein RPL10	Toxoplasma gondii (strain ATCC 50611 / Me49)	RPL10	221	4	na	1	A0A125YSQ4	A0A125YSQ4	A0A125YSQ4		A0A125YSQ4	7	7	7			Ribosomal protein RPL10	1	7	7	7	2	5	1	2	4	5	2	5	1	2	4	5	2	5	1	2	4	5	33.5	33.5	33.5	24.801
LEADING_AUTO - DO NOT CHANGE!	241	A0A125YSR3	23	A0A125YSR3_TOXGM	tr	Rhoptry kinase family protein ROP35	Toxoplasma gondii (strain ATCC 50611 / Me49)	ROP35	640	4	na	1	A0A125YSR3	A0A125YSR3	A0A125YSR3		A0A125YSR3	23	23	23			Rhoptry kinase family protein ROP35	1	23	23	23	19	13	17	17	17	21	19	13	17	17	17	21	19	13	17	17	17	21	37.8	37.8	37.8	71.272
LEADING_AUTO - DO NOT CHANGE!	242	A0A125YSV6	8	A0A125YSV6_TOXGM	tr	Eukaryotic translation initiation factor 4A, isoform 3, putative	Toxoplasma gondii (strain ATCC 50611 / Me49)	TGME49_256770	395	3	na	1	A0A125YSV6	A0A125YSV6	A0A125YSV6		A0A125YSV6	8	8	6			Eukaryotic translation initiation factor 4A, isoform 3, putative	1	8	8	6	2	4	6	4	6	6	2	4	6	4	6	6	2	3	4	3	4	4	27.1	27.1	22.3	45.126
LEADING_AUTO - DO NOT CHANGE!	243	A0A125YSW4	2	A0A125YSW4_TOXGM	tr	Preprotein translocase Sec61, putative	Toxoplasma gondii (strain ATCC 50611 / Me49)	TGME49_269980	473	3	na	1	A0A125YSW4	A0A125YSW4	A0A125YSW4		A0A125YSW4	2	2	2			Preprotein translocase Sec61, putative	1	2	2	2	1	2	2	0	2	2	1	2	2	0	2	2	1	2	2	0	2	2	4.7	4.7	4.7	52.164
LEADING_AUTO - DO NOT CHANGE!	244	A0A125YT21	9	A0A125YT21_TOXGM	tr	Acetyl-coenzyme A synthetase	Toxoplasma gondii (strain ATCC 50611 / Me49)	TGME49_266640	714	3	na	1	A0A125YT21	A0A125YT21	A0A125YT21		A0A125YT21	9	9	9			Acetyl-coenzyme A synthetase	1	9	9	9	7	6	5	6	6	5	7	6	5	6	6	5	7	6	5	6	6	5	19.3	19.3	19.3	79.99
LEADING_AUTO - DO NOT CHANGE!	245	A0A125YT36	6	A0A125YT36_TOXGM	tr	CP-type G domain-containing protein	Toxoplasma gondii (strain ATCC 50611 / Me49)	TGME49_208490	1064	4	na	1	A0A125YT36	A0A125YT36	A0A125YT36		A0A125YT36	6	6	6			CP-type G domain-containing protein	1	6	6	6	0	0	2	0	3	5	0	0	2	0	3	5	0	0	2	0	3	5	8.8	8.8	8.8	118.28
LEADING_AUTO - DO NOT CHANGE!	246	A0A125YT37	5	A0A125YT37_TOXGM	tr	Uncharacterized protein	Toxoplasma gondii (strain ATCC 50611 / Me49)	TGME49_308970	342	4	na	1	A0A125YT37	A0A125YT37	A0A125YT37		A0A125YT37	5	5	5			Uncharacterized protein	1	5	5	5	3	1	1	4	1	2	3	1	1	4	1	2	3	1	1	4	1	2	22.2	22.2	22.2	38.239
LEADING_AUTO - DO NOT CHANGE!	247	A0A125YT38	3	A0A125YT38_TOXGM	tr	DEAD/DEAH box helicase family protein	Toxoplasma gondii (strain ATCC 50611 / Me49)	TGME49_279330	479	3	na	1	A0A125YT38	A0A125YT38	A0A125YT38		A0A125YT38	3	3	3			DEAD/DEAH box helicase family protein	1	3	3	3	1	1	1	1	3	1	1	1	1	1	3	1	1	1	1	1	3	1	9	9	9	51.648
LEADING_AUTO - DO NOT CHANGE!	248	A0A125YT53	6	A0A125YT53_TOXGM	tr	Rab 5	Toxoplasma gondii (strain ATCC 50611 / Me49)	TGME49_267810	241	4	na	1	A0A125YT53	A0A125YT53	A0A125YT53		A0A125YT53	6	6	6			Rab 5	1	6	6	6	5	5	5	4	4	4	5	5	5	4	4	4	5	5	5	4	4	4	39	39	39	26.503
LEADING_AUTO - DO NOT CHANGE!	249	A0A125YT54	2	A0A125YT54_TOXGM	tr	IMP4 family U3 small nucleolar ribonucleoprotein (snoRNP), putative	Toxoplasma gondii (strain ATCC 50611 / Me49)	TGME49_251600	389	4	na	1	A0A125YT54	A0A125YT54	A0A125YT54		A0A125YT54	2	2	2			IMP4 family U3 small nucleolar ribonucleoprotein (snoRNP), putative	1	2	2	2	0	1	1	0	2	2	0	1	1	0	2	2	0	1	1	0	2	2	7.5	7.5	7.5	44.8
LEADING_AUTO - DO NOT CHANGE!	250	A0A125YT62	1	A0A125YT62_TOXGM	tr	Dynamin-related protein DRPB	Toxoplasma gondii (strain ATCC 50611 / Me49)	DRPB	860	3	na	1	A0A125YT62	A0A125YT62	A0A125YT62		A0A125YT62	1	1	1			Dynamin-related protein DRPB	1	1	1	1	1	1	0	1	0	0	1	1	0	1	0	0	1	1	0	1	0	0	2.3	2.3	2.3	95.93
LEADING_AUTO - DO NOT CHANGE!	251	A0A125YT78	4	A0A125YT78_TOXGM	tr	CTP synthase	Toxoplasma gondii (strain ATCC 50611 / Me49)	TGME49_299210	652	3	na	1	A0A125YT78	A0A125YT78	A0A125YT78		A0A125YT78	4	4	4			CTP synthase	1	4	4	4	3	1	2	3	1	2	3	1	2	3	1	2	3	1	2	3	1	2	10.1	10.1	10.1	70.998
LEADING_AUTO - DO NOT CHANGE!	252	A0A125YT84	8	A0A125YT84_TOXGM	tr	Acid phosphatase GAP50	Toxoplasma gondii (strain ATCC 50611 / Me49)	GAP50	431	4	na	1	A0A125YT84	A0A125YT84	A0A125YT84		A0A125YT84	8	8	8			Acid phosphatase GAP50	1	8	8	8	2	3	3	1	7	3	2	3	3	1	7	3	2	3	3	1	7	3	23.7	23.7	23.7	46.606
LEADING_AUTO - DO NOT CHANGE!	253	A0A125YTD6	2	A0A125YTD6_TOXGM	tr	mRNA export protein	Toxoplasma gondii (strain ATCC 50611 / Me49)	TGME49_272350	375	4	na	1	A0A125YTD6	A0A125YTD6	A0A125YTD6		A0A125YTD6	2	2	2			mRNA export protein	1	2	2	2	0	0	0	0	2	0	0	0	0	0	2	0	0	0	0	0	2	0	10.7	10.7	10.7	41.477
LEADING_AUTO - DO NOT CHANGE!	254	A0A125YTG9	1	A0A125YTG9_TOXGM	tr	Uncharacterized protein	Toxoplasma gondii (strain ATCC 50611 / Me49)	TGME49_310420	210	4	na	1	A0A125YTG9	A0A125YTG9	A0A125YTG9		A0A125YTG9	1	1	1			Uncharacterized protein	1	1	1	1	0	1	1	0	1	1	0	1	1	0	1	1	0	1	1	0	1	1	11.9	11.9	11.9	22.925
LEADING_AUTO - DO NOT CHANGE!	255	A0A125YTH0	6	A0A125YTH0_TOXGM	tr	Poly(ADP-ribose) glycohydrolase	Toxoplasma gondii (strain ATCC 50611 / Me49)	TGME49_280380	553	4	na	1	A0A125YTH0	A0A125YTH0	A0A125YTH0		A0A125YTH0	6	6	6			Poly(ADP-ribose) glycohydrolase	1	6	6	6	5	1	1	5	1	4	5	1	1	5	1	4	5	1	1	5	1	4	13.2	13.2	13.2	61.836
LEADING_AUTO - DO NOT CHANGE!	256	A0A125YTH5	2	A0A125YTH5_TOXGM	tr	Ribosomal protein RPL11	Toxoplasma gondii (strain ATCC 50611 / Me49)	RPL11	175	3	na	1	A0A125YTH5	A0A125YTH5	A0A125YTH5		A0A125YTH5	2	2	2			Ribosomal protein RPL11	1	2	2	2	0	1	2	0	1	2	0	1	2	0	1	2	0	1	2	0	1	2	12.6	12.6	12.6	20.199
LEADING_AUTO - DO NOT CHANGE!	257	A0A125YTI0	2	A0A125YTI0_TOXGM	tr	Eukaryotic translation initiation factor 3 subunit K	Toxoplasma gondii (strain ATCC 50611 / Me49)	TGME49_262040	269	3	na	1	A0A125YTI0	A0A125YTI0	A0A125YTI0		A0A125YTI0	2	2	2			Eukaryotic translation initiation factor 3 subunit K	1	2	2	2	0	2	1	0	2	1	0	2	1	0	2	1	0	2	1	0	2	1	14.1	14.1	14.1	29.693
LEADING_AUTO - DO NOT CHANGE!	258	A0A125YTI6	19	A0A125YTI6_TOXGM	tr	DEAD/DEAH box helicase domain-containing protein	Toxoplasma gondii (strain ATCC 50611 / Me49)	TGME49_294350	2434	4	na	1	A0A125YTI6	A0A125YTI6	A0A125YTI6		A0A125YTI6	19	19	19			DEAD/DEAH box helicase domain-containing protein	1	19	19	19	7	13	10	4	15	14	7	13	10	4	15	14	7	13	10	4	15	14	10.9	10.9	10.9	273.73
LEADING_AUTO - DO NOT CHANGE!	259	A0A125YTJ1	10	A0A125YTJ1_TOXGM	tr	Protein transport protein SEC23	Toxoplasma gondii (strain ATCC 50611 / Me49)	TGME49_291680	791	3	na	1	A0A125YTJ1	A0A125YTJ1	A0A125YTJ1		A0A125YTJ1	10	10	10			Protein transport protein SEC23	1	10	10	10	3	3	4	6	7	6	3	3	4	6	7	6	3	3	4	6	7	6	16.4	16.4	16.4	87.609
LEADING_AUTO - DO NOT CHANGE!	260	A0A125YTJ3	2	A0A125YTJ3_TOXGM	tr	DNA replication licensing factor MCM7	Toxoplasma gondii (strain ATCC 50611 / Me49)	MCM7	865	3	na	1	A0A125YTJ3	A0A125YTJ3	A0A125YTJ3		A0A125YTJ3	2	2	2			DNA replication licensing factor MCM7	1	2	2	2	1	1	1	1	1	1	1	1	1	1	1	1	1	1	1	1	1	1	2.5	2.5	2.5	96.874
LEADING_AUTO - DO NOT CHANGE!	261	A0A125YTL4	2	A0A125YTL4_TOXGM	tr	Uncharacterized protein	Toxoplasma gondii (strain ATCC 50611 / Me49)	TGME49_270010	556	4	na	1	A0A125YTL4	A0A125YTL4	A0A125YTL4		A0A125YTL4	2	2	2			Uncharacterized protein	1	2	2	2	0	1	2	1	0	0	0	1	2	1	0	0	0	1	2	1	0	0	5.2	5.2	5.2	59.264
LEADING_AUTO - DO NOT CHANGE!	262	A0A125YTM2	5	A0A125YTM2_TOXGM	tr	Ribosomal protein RPL27A	Toxoplasma gondii (strain ATCC 50611 / Me49)	RPL27A	147	3	na	1	A0A125YTM2	A0A125YTM2	A0A125YTM2		A0A125YTM2	5	5	5			Ribosomal protein RPL27A	1	5	5	5	1	5	3	1	4	4	1	5	3	1	4	4	1	5	3	1	4	4	36.7	36.7	36.7	16.344
LEADING_AUTO - DO NOT CHANGE!	263	A0A125YTP4	1	A0A125YTP4_TOXGM	tr	Ribosomal protein RPL32	Toxoplasma gondii (strain ATCC 50611 / Me49)	RPL32	134	4	na	1	A0A125YTP4	A0A125YTP4	A0A125YTP4		A0A125YTP4	1	1	1			Ribosomal protein RPL32	1	1	1	1	0	0	1	0	0	1	0	0	1	0	0	1	0	0	1	0	0	1	8.2	8.2	8.2	15.617
LEADING_AUTO - DO NOT CHANGE!	264	A0A125YTP8	2	A0A125YTP8_TOXGM	tr	Seryl-tRNA synthetase, cytoplasmic, putative	Toxoplasma gondii (strain ATCC 50611 / Me49)	TGME49_251690	482	4	na	1	A0A125YTP8	A0A125YTP8	A0A125YTP8		A0A125YTP8	2	2	2			Seryl-tRNA synthetase, cytoplasmic, putative	1	2	2	2	0	2	1	0	2	2	0	2	1	0	2	2	0	2	1	0	2	2	6.2	6.2	6.2	54.116
LEADING_AUTO - DO NOT CHANGE!	265	A0A125YTQ1	17	A0A125YTQ1_TOXGM	tr	DnaJ protein, putative	Toxoplasma gondii (strain ATCC 50611 / Me49)	TGME49_258390	397	4	na	1	A0A125YTQ1	A0A125YTQ1	A0A125YTQ1		A0A125YTQ1	17	17	17			DnaJ protein, putative	1	17	17	17	8	11	12	7	13	14	8	11	12	7	13	14	8	11	12	7	13	14	48.4	48.4	48.4	44.653
LEADING_AUTO - DO NOT CHANGE!	266	A0A125YTR3	6	A0A125YTR3_TOXGM	tr	Phosphate carrier, putative	Toxoplasma gondii (strain ATCC 50611 / Me49)	TGME49_278990	479	3	na	1	A0A125YTR3	A0A125YTR3	A0A125YTR3		A0A125YTR3	6	6	6			Phosphate carrier, putative	1	6	6	6	5	5	0	5	5	5	5	5	0	5	5	5	5	5	0	5	5	5	16.1	16.1	16.1	53.093
LEADING_AUTO - DO NOT CHANGE!	267	A0A125YTT4	2	A0A125YTT4_TOXGM	tr	Ribosomal protein RPL37A	Toxoplasma gondii (strain ATCC 50611 / Me49)	RPL37A	96	3	na	1	A0A125YTT4;S8EQJ3	A0A125YTT4	A0A125YTT4		A0A125YTT4;S8EQJ3	2;1	2;1	2;1			Ribosomal protein RPL37A;Ribosomal L37ae family protein (Fragment)	2	2	2	2	0	1	1	1	1	1	0	1	1	1	1	1	0	1	1	1	1	1	28.1	28.1	28.1	10.404
LEADING_AUTO - DO NOT CHANGE!	268	A0A125YTV0	6	A0A125YTV0_TOXGM	tr	Ribosome assembly factor mrt4	Toxoplasma gondii (strain ATCC 50611 / Me49)	TGME49_255320	228	3	na	1	A0A125YTV0	A0A125YTV0	A0A125YTV0		A0A125YTV0	6	6	6			Ribosome assembly factor mrt4	1	6	6	6	2	1	1	2	3	6	2	1	1	2	3	6	2	1	1	2	3	6	38.6	38.6	38.6	25.866
LEADING_AUTO - DO NOT CHANGE!	269	A0A125YTY2	3	A0A125YTY2_TOXGM	tr	Uncharacterized protein	Toxoplasma gondii (strain ATCC 50611 / Me49)	TGME49_279380	320	4	na	1	A0A125YTY2	A0A125YTY2	A0A125YTY2		A0A125YTY2	3	3	3			Uncharacterized protein	1	3	3	3	2	2	3	2	3	2	2	2	3	2	3	2	2	2	3	2	3	2	13.1	13.1	13.1	34.769
LEADING_AUTO - DO NOT CHANGE!	270	A0A125YTY4	4	A0A125YTY4_TOXGM	tr	RNA polymerase II accessory factor CDC73	Toxoplasma gondii (strain ATCC 50611 / Me49)	CDC73	720	4	na	1	A0A125YTY4	A0A125YTY4	A0A125YTY4		A0A125YTY4	4	4	4			RNA polymerase II accessory factor CDC73	1	4	4	4	1	1	2	1	3	2	1	1	2	1	3	2	1	1	2	1	3	2	8.8	8.8	8.8	77.625
LEADING_AUTO - DO NOT CHANGE!	271	A0A125YTZ0	20	A0A125YTZ0_TOXGM	tr	BING4CT (NUC141) domain-containing protein	Toxoplasma gondii (strain ATCC 50611 / Me49)	TGME49_268640	568	4	na	1	A0A125YTZ0	A0A125YTZ0	A0A125YTZ0		A0A125YTZ0	20	20	20			BING4CT (NUC141) domain-containing protein	1	20	20	20	12	11	11	12	13	10	12	11	11	12	13	10	12	11	11	12	13	10	38.7	38.7	38.7	64.501
LEADING_AUTO - DO NOT CHANGE!	272	A0A125YTZ3	7	A0A125YTZ3_TOXGM	tr	Acetyl-CoA acetyltransferase	Toxoplasma gondii (strain ATCC 50611 / Me49)	TGME49_301120	413	3	na	1	A0A125YTZ3	A0A125YTZ3	A0A125YTZ3		A0A125YTZ3	7	7	7			Acetyl-CoA acetyltransferase	1	7	7	7	3	4	3	3	6	4	3	4	3	3	6	4	3	4	3	3	6	4	26.4	26.4	26.4	43.892
LEADING_AUTO - DO NOT CHANGE!	273	A0A125YU00	2	A0A125YU00_TOXGM	tr	RNA recognition motif-containing protein	Toxoplasma gondii (strain ATCC 50611 / Me49)	TGME49_202770	532	4	na	1	A0A125YU00	A0A125YU00	A0A125YU00		A0A125YU00	2	2	2			RNA recognition motif-containing protein	1	2	2	2	1	1	0	1	0	0	1	1	0	1	0	0	1	1	0	1	0	0	5.3	5.3	5.3	55.868
LEADING_AUTO - DO NOT CHANGE!	274	A0A125YU06	4	A0A125YU06_TOXGM	tr	Ribosomal protein RPL13A	Toxoplasma gondii (strain ATCC 50611 / Me49)	RPL13A	286	3	na	1	A0A125YU06	A0A125YU06	A0A125YU06		A0A125YU06	4	4	4			Ribosomal protein RPL13A	1	4	4	4	2	3	2	2	0	0	2	3	2	2	0	0	2	3	2	2	0	0	18.2	18.2	18.2	32.749
LEADING_AUTO - DO NOT CHANGE!	275	A0A125YU22	1	A0A125YU22_TOXGM	tr	Actin-related protein ARP1	Toxoplasma gondii (strain ATCC 50611 / Me49)	ARP1	383	3	na	1	A0A125YU22	A0A125YU22	A0A125YU22		A0A125YU22	1	1	1			Actin-related protein ARP1	1	1	1	1	1	0	0	1	1	1	1	0	0	1	1	1	1	0	0	1	1	1	4.7	4.7	4.7	42.346
LEADING_AUTO - DO NOT CHANGE!	276	A0A125YU39	10	A0A125YU39_TOXGM	tr	Uncharacterized protein	Toxoplasma gondii (strain ATCC 50611 / Me49)	TGME49_312960	227	4	na	1	A0A125YU39	A0A125YU39	A0A125YU39		A0A125YU39	10	10	10			Uncharacterized protein	1	10	10	10	5	7	10	4	10	10	5	7	10	4	10	10	5	7	10	4	10	10	49.8	49.8	49.8	26.701
LEADING_AUTO - DO NOT CHANGE!	277	A0A125YUB3	3	A0A125YUB3_TOXGM	tr	Proteasome regulatory subunit	Toxoplasma gondii (strain ATCC 50611 / Me49)	TGME49_269840	314	4	na	1	A0A125YUB3	A0A125YUB3	A0A125YUB3		A0A125YUB3	3	3	3			Proteasome regulatory subunit	1	3	3	3	1	3	1	1	3	1	1	3	1	1	3	1	1	3	1	1	3	1	13.7	13.7	13.7	35.261
LEADING_AUTO - DO NOT CHANGE!	278	A0A125YUB4	1	A0A125YUB4_TOXGM	tr	Uncharacterized protein	Toxoplasma gondii (strain ATCC 50611 / Me49)	TGME49_255880	787	4	na	1	A0A125YUB4	A0A125YUB4	A0A125YUB4		A0A125YUB4	1	1	1			Uncharacterized protein	1	1	1	1	1	0	0	1	0	0	1	0	0	1	0	0	1	0	0	1	0	0	4.2	4.2	4.2	85.748
LEADING_AUTO - DO NOT CHANGE!	279	A0A125YUB5	1	A0A125YUB5_TOXGM	tr	Splicesome-associated protein, putative	Toxoplasma gondii (strain ATCC 50611 / Me49)	TGME49_221950	558	4	na	1	A0A125YUB5	A0A125YUB5	A0A125YUB5		A0A125YUB5	1	1	1			Splicesome-associated protein, putative	1	1	1	1	0	1	1	1	1	1	0	1	1	1	1	1	0	1	1	1	1	1	1.6	1.6	1.6	64.911
LEADING_AUTO - DO NOT CHANGE!	280	A0A125YUF7	19	A0A125YUF7_TOXGM	tr	Ribosomal protein RPL7	Toxoplasma gondii (strain ATCC 50611 / Me49)	RPL7	258	4	na	1	A0A125YUF7	A0A125YUF7	A0A125YUF7		A0A125YUF7	19	19	19			Ribosomal protein RPL7	1	19	19	19	12	16	17	11	17	16	12	16	17	11	17	16	12	16	17	11	17	16	52.7	52.7	52.7	30.121
LEADING_AUTO - DO NOT CHANGE!	281	A0A125YUG3	11	A0A125YUG3_TOXGM	tr	Ribosomal protein RPS2	Toxoplasma gondii (strain ATCC 50611 / Me49)	RPS2	269	3	na	1	A0A125YUG3	A0A125YUG3	A0A125YUG3		A0A125YUG3	11	11	10			Ribosomal protein RPS2	1	11	11	10	3	10	8	4	10	9	3	10	8	4	10	9	2	9	7	3	9	9	51.3	51.3	48.7	29.336
LEADING_AUTO - DO NOT CHANGE!	282	A0A125YUG9	4	A0A125YUG9_TOXGM	tr	Microneme protein MIC3	Toxoplasma gondii (strain ATCC 50611 / Me49)	MIC3	383	4	na	1	A0A125YUG9;S8EU18	A0A125YUG9	A0A125YUG9		A0A125YUG9	4;1	4;1	4;1			Microneme protein MIC3	2	4	4	4	2	1	1	2	4	3	2	1	1	2	4	3	2	1	1	2	4	3	14.1	14.1	14.1	40.528
LEADING_AUTO - DO NOT CHANGE!	283	A0A125YUH1	3	A0A125YUH1_TOXGM	tr	ATP synthase F1 gamma subunit	Toxoplasma gondii (strain ATCC 50611 / Me49)	TGME49_231910	314	3	na	1	A0A125YUH1	A0A125YUH1	A0A125YUH1		A0A125YUH1	3	3	3			ATP synthase F1 gamma subunit	1	3	3	3	0	1	3	1	2	0	0	1	3	1	2	0	0	1	3	1	2	0	15.6	15.6	15.6	34.53
LEADING_AUTO - DO NOT CHANGE!	284	A0A125YUH6	5	A0A125YUH6_TOXGM	tr	FFD and TFG box motifs protein	Toxoplasma gondii (strain ATCC 50611 / Me49)	TGME49_269650	492	4	na	1	A0A125YUH6	A0A125YUH6	A0A125YUH6		A0A125YUH6	5	5	5			FFD and TFG box motifs protein	1	5	5	5	1	2	3	2	3	4	1	2	3	2	3	4	1	2	3	2	3	4	16.9	16.9	16.9	51.44
LEADING_AUTO - DO NOT CHANGE!	285	A0A125YUI8	6	A0A125YUI8_TOXGM	tr	T-complex protein 1 subunit delta	Toxoplasma gondii (strain ATCC 50611 / Me49)	TGME49_272910	542	3	na	1	A0A125YUI8;P50991	A0A125YUI8	A0A125YUI8		A0A125YUI8	6;1	6;1	6;1			T-complex protein 1 subunit delta	2	6	6	6	3	3	1	3	2	3	3	3	1	3	2	3	3	3	1	3	2	3	15.7	15.7	15.7	58.644
LEADING_AUTO - DO NOT CHANGE!	286	A0A125YUJ3	12	A0A125YUJ3_TOXGM	tr	Selenide, water dikinase	Toxoplasma gondii (strain ATCC 50611 / Me49)	TGME49_280560	1298	4	na	1	A0A125YUJ3	A0A125YUJ3	A0A125YUJ3		A0A125YUJ3	12	12	12			Selenide, water dikinase	1	12	12	12	5	6	9	4	10	8	5	6	9	4	10	8	5	6	9	4	10	8	15	15	15	137.87
LEADING_AUTO - DO NOT CHANGE!	287	A0A125YUK0	13	A0A125YUK0_TOXGM	tr	Eukaryotic porin protein	Toxoplasma gondii (strain ATCC 50611 / Me49)	TGME49_263300	290	4	na	1	A0A125YUK0	A0A125YUK0	A0A125YUK0		A0A125YUK0	13	13	13			Eukaryotic porin protein	1	13	13	13	10	7	9	9	10	10	10	7	9	9	10	10	10	7	9	9	10	10	57.6	57.6	57.6	31.352
LEADING_AUTO - DO NOT CHANGE!	288	A0A125YUN8	2	A0A125YUN8_TOXGM	tr	3-ketoacyl-(Acyl-carrier-protein) reductase	Toxoplasma gondii (strain ATCC 50611 / Me49)	TGME49_217740	376	4	na	1	A0A125YUN8	A0A125YUN8	A0A125YUN8		A0A125YUN8	2	2	2			3-ketoacyl-(Acyl-carrier-protein) reductase	1	2	2	2	1	2	2	1	2	1	1	2	2	1	2	1	1	2	2	1	2	1	8.5	8.5	8.5	39.04
LEADING_AUTO - DO NOT CHANGE!	289	A0A125YUR1	9	A0A125YUR1_TOXGM	tr	Eukaryotic translation initiation factor 3 subunit 7, putative	Toxoplasma gondii (strain ATCC 50611 / Me49)	TGME49_317720	609	3	na	1	A0A125YUR1	A0A125YUR1	A0A125YUR1		A0A125YUR1	9	9	9			Eukaryotic translation initiation factor 3 subunit 7, putative	1	9	9	9	5	6	8	5	8	8	5	6	8	5	8	8	5	6	8	5	8	8	21.3	21.3	21.3	68.766
LEADING_AUTO - DO NOT CHANGE!	290	A0A125YUU4	16	A0A125YUU4_TOXGM	tr	DEAD (Asp-Glu-Ala-Asp) box polypeptide DDX6	Toxoplasma gondii (strain ATCC 50611 / Me49)	DDX6	475	3	na	1	A0A125YUU4	A0A125YUU4	A0A125YUU4		A0A125YUU4	16	16	16			DEAD (Asp-Glu-Ala-Asp) box polypeptide DDX6	1	16	16	16	13	7	10	10	8	13	13	7	10	10	8	13	13	7	10	10	8	13	41.9	41.9	41.9	53.434
LEADING_AUTO - DO NOT CHANGE!	291	A0A125YUV2	1	A0A125YUV2_TOXGM	tr	Ribosomal protein L37	Toxoplasma gondii (strain ATCC 50611 / Me49)	RPL37	98	3	na	1	A0A125YUV2	A0A125YUV2	A0A125YUV2		A0A125YUV2	1	1	1			Ribosomal protein L37	1	1	1	1	0	1	0	0	0	0	0	1	0	0	0	0	0	1	0	0	0	0	11.2	11.2	11.2	11.221
LEADING_AUTO - DO NOT CHANGE!	292	A0A125YUV5	1	A0A125YUV5_TOXGM	tr	Uncharacterized protein	Toxoplasma gondii (strain ATCC 50611 / Me49)	TGME49_208830	505	4	na	1	A0A125YUV5	A0A125YUV5	A0A125YUV5		A0A125YUV5	1	1	1			Uncharacterized protein	1	1	1	1	0	0	1	0	1	1	0	0	1	0	1	1	0	0	1	0	1	1	3.4	3.4	3.4	54.771
LEADING_AUTO - DO NOT CHANGE!	293	A0A125YUW2	27	A0A125YUW2_TOXGM	tr	Peptidyl-prolyl cis-trans isomerase, cyclophilin-type domain-containing protein	Toxoplasma gondii (strain ATCC 50611 / Me49)	TGME49_305940	612	4	na	1	A0A125YUW2	A0A125YUW2	A0A125YUW2		A0A125YUW2	27	27	27			Peptidyl-prolyl cis-trans isomerase, cyclophilin-type domain-containing protein	1	27	27	27	22	18	22	18	20	24	22	18	22	18	20	24	22	18	22	18	20	24	52	52	52	68.858
LEADING_AUTO - DO NOT CHANGE!	294	A0A125YV29	6	A0A125YV29_TOXGM	tr	Catalase	Toxoplasma gondii (strain ATCC 50611 / Me49)	TGME49_232250	502	3	na	1	A0A125YV29	A0A125YV29	A0A125YV29		A0A125YV29	6	6	6			Catalase	1	6	6	6	4	1	2	3	2	1	4	1	2	3	2	1	4	1	2	3	2	1	18.7	18.7	18.7	57.298
LEADING_AUTO - DO NOT CHANGE!	295	A0A125YV46	10	A0A125YV46_TOXGM	tr	GTP-binding nuclear protein	Toxoplasma gondii (strain ATCC 50611 / Me49)	TGME49_248340	229	3	na	1	A0A125YV46;P62826	A0A125YV46	A0A125YV46		A0A125YV46	10;1	10;1	10;1			GTP-binding nuclear protein	2	10	10	10	6	9	5	7	8	9	6	9	5	7	8	9	6	9	5	7	8	9	51.1	51.1	51.1	25.997
LEADING_AUTO - DO NOT CHANGE!	296	A0A125YV57	16	A0A125YV57_TOXGM	tr	Ribosomal protein RPL8	Toxoplasma gondii (strain ATCC 50611 / Me49)	RPL8	260	3	na	1	A0A125YV57	A0A125YV57	A0A125YV57		A0A125YV57	16	16	16			Ribosomal protein RPL8	1	16	16	16	15	15	15	13	15	15	15	15	15	13	15	15	15	15	15	13	15	15	65.8	65.8	65.8	28.254
LEADING_AUTO - DO NOT CHANGE!	297	A0A125YV61	21	A0A125YV61_TOXGM	tr	Uncharacterized protein	Toxoplasma gondii (strain ATCC 50611 / Me49)	TGME49_210370	479	4	na	1	A0A125YV61	A0A125YV61	A0A125YV61		A0A125YV61	21	21	21			Uncharacterized protein	1	21	21	21	16	14	16	15	19	20	16	14	16	15	19	20	16	14	16	15	19	20	56.6	56.6	56.6	52.432
LEADING_AUTO - DO NOT CHANGE!	298	A0A125YVB7	13	A0A125YVB7_TOXGM	tr	Heat shock protein HSP90	Toxoplasma gondii (strain ATCC 50611 / Me49)	HSP90	708	3	na	1	A0A125YVB7	A0A125YVB7	A0A125YVB7		A0A125YVB7	13	13	10			Heat shock protein HSP90	1	13	13	10	5	7	11	4	9	8	5	7	11	4	9	8	3	5	8	2	6	7	20.5	20.5	16.5	81.932
LEADING_AUTO - DO NOT CHANGE!	299	A0A125YVB9	7	A0A125YVB9_TOXGM	tr	Phosphoglycerate kinase	Toxoplasma gondii (strain ATCC 50611 / Me49)	PGKI	417	3	na	1	A0A125YVB9;P07205	A0A125YVB9	A0A125YVB9		A0A125YVB9	7;1	7;1	6;0			Phosphoglycerate kinase	2	7	7	6	3	3	5	5	3	4	3	3	5	5	3	4	3	2	4	5	3	3	23.7	23.7	19.4	44.676
LEADING_AUTO - DO NOT CHANGE!	300	A0A125YVC1	2	A0A125YVC1_TOXGM	tr	Thioredoxin, putative	Toxoplasma gondii (strain ATCC 50611 / Me49)	TGME49_224060	622	4	na	1	A0A125YVC1	A0A125YVC1	A0A125YVC1		A0A125YVC1	2	2	2			Thioredoxin, putative	1	2	2	2	2	1	0	2	1	0	2	1	0	2	1	0	2	1	0	2	1	0	4	4	4	68.947
LEADING_AUTO - DO NOT CHANGE!	301	A0A125YVE3	4	A0A125YVE3_TOXGM	tr	Zn-finger, RING domain containing protein	Toxoplasma gondii (strain ATCC 50611 / Me49)	TGME49_278490	289	4	na	1	A0A125YVE3	A0A125YVE3	A0A125YVE3		A0A125YVE3	4	4	4			Zn-finger, RING domain containing protein	1	4	4	4	1	1	2	1	3	3	1	1	2	1	3	3	1	1	2	1	3	3	22.5	22.5	22.5	32.747
LEADING_AUTO - DO NOT CHANGE!	302	A0A125YVE4	6	A0A125YVE4_TOXGM	tr	Eukaryotic translation initiation factor 3 subunit L	Toxoplasma gondii (strain ATCC 50611 / Me49)	TGME49_273460	639	3	na	1	A0A125YVE4	A0A125YVE4	A0A125YVE4		A0A125YVE4	6	6	6			Eukaryotic translation initiation factor 3 subunit L	1	6	6	6	3	4	3	3	5	3	3	4	3	3	5	3	3	4	3	3	5	3	10.6	10.6	10.6	75.073
LEADING_AUTO - DO NOT CHANGE!	303	A0A125YVJ3	1	A0A125YVJ3_TOXGM	tr	RNA recognition motif-containing protein	Toxoplasma gondii (strain ATCC 50611 / Me49)	TGME49_294710	1151	4	na	1	A0A125YVJ3	A0A125YVJ3	A0A125YVJ3		A0A125YVJ3	1	1	1			RNA recognition motif-containing protein	1	1	1	1	1	1	0	0	0	0	1	1	0	0	0	0	1	1	0	0	0	0	1.2	1.2	1.2	122.11
LEADING_AUTO - DO NOT CHANGE!	304	A0A125YVK6	3	A0A125YVK6_TOXGM	tr	Helicase associated domain (Ha2) protein	Toxoplasma gondii (strain ATCC 50611 / Me49)	TGME49_295070	1603	4	na	1	A0A125YVK6	A0A125YVK6	A0A125YVK6		A0A125YVK6	3	3	3			Helicase associated domain (Ha2) protein	1	3	3	3	1	1	1	1	3	1	1	1	1	1	3	1	1	1	1	1	3	1	3.2	3.2	3.2	175.25
LEADING_AUTO - DO NOT CHANGE!	305	A0A125YVK8	2	A0A125YVK8_TOXGM	tr	Micro-fibrillar-associated protein 1	Toxoplasma gondii (strain ATCC 50611 / Me49)	TGME49_214590	438	4	na	1	A0A125YVK8	A0A125YVK8	A0A125YVK8		A0A125YVK8	2	2	2			Micro-fibrillar-associated protein 1	1	2	2	2	0	1	1	0	1	1	0	1	1	0	1	1	0	1	1	0	1	1	4.3	4.3	4.3	51.964
LEADING_AUTO - DO NOT CHANGE!	306	A0A125YVM0	1	A0A125YVM0_TOXGM	tr	Dense granule protein GRA9	Toxoplasma gondii (strain ATCC 50611 / Me49)	GRA9	318	4	na	1	A0A125YVM0	A0A125YVM0	A0A125YVM0		A0A125YVM0	1	1	1			Dense granule protein GRA9	1	1	1	1	0	1	1	0	1	0	0	1	1	0	1	0	0	1	1	0	1	0	5.3	5.3	5.3	35.338
LEADING_AUTO - DO NOT CHANGE!	307	A0A125YVM9	2	A0A125YVM9_TOXGM	tr	Proteasome subunit alpha type	Toxoplasma gondii (strain ATCC 50611 / Me49)	TGME49_249590	258	3	na	1	A0A125YVM9	A0A125YVM9	A0A125YVM9		A0A125YVM9	2	2	2			Proteasome subunit alpha type	1	2	2	2	0	0	0	0	0	2	0	0	0	0	0	2	0	0	0	0	0	2	9.7	9.7	9.7	28.279
LEADING_AUTO - DO NOT CHANGE!	308	A0A125YVN4	1	A0A125YVN4_TOXGM	tr	AGC kinase	Toxoplasma gondii (strain ATCC 50611 / Me49)	TGME49_226030	343	3	na	1	A0A125YVN4	A0A125YVN4	A0A125YVN4		A0A125YVN4	1	1	1			AGC kinase	1	1	1	1	0	0	0	0	1	0	0	0	0	0	1	0	0	0	0	0	1	0	2.6	2.6	2.6	39.41
LEADING_AUTO - DO NOT CHANGE!	309	A0A125YVQ4	5	A0A125YVQ4_TOXGM	tr	ATP-binding cassette sub-family F member 1	Toxoplasma gondii (strain ATCC 50611 / Me49)	TGME49_318710	811	4	na	1	A0A125YVQ4	A0A125YVQ4	A0A125YVQ4		A0A125YVQ4	5	5	5			ATP-binding cassette sub-family F member 1	1	5	5	5	2	2	3	3	3	5	2	2	3	3	3	5	2	2	3	3	3	5	10.6	10.6	10.6	89.165
LEADING_AUTO - DO NOT CHANGE!	310	A0A125YVR5	2	A0A125YVR5_TOXGM	tr	Uncharacterized protein	Toxoplasma gondii (strain ATCC 50611 / Me49)	TGME49_211250	275	4	na	1	A0A125YVR5	A0A125YVR5	A0A125YVR5		A0A125YVR5	2	2	2			Uncharacterized protein	1	2	2	2	0	1	1	1	2	1	0	1	1	1	2	1	0	1	1	1	2	1	14.9	14.9	14.9	28.568
LEADING_AUTO - DO NOT CHANGE!	311	A0A125YVR6	13	A0A125YVR6_TOXGM	tr	Fibrillarin	Toxoplasma gondii (strain ATCC 50611 / Me49)	TGME49_311430	304	3	na	1	A0A125YVR6	A0A125YVR6	A0A125YVR6		A0A125YVR6	13	13	13			Fibrillarin	1	13	13	13	5	6	9	5	9	10	5	6	9	5	9	10	5	6	9	5	9	10	44.7	44.7	44.7	31.988
LEADING_AUTO - DO NOT CHANGE!	312	A0A125YVU3	2	A0A125YVU3_TOXGM	tr	DEAD/DEAH box helicase	Toxoplasma gondii (strain ATCC 50611 / Me49)	TGME49_220860	602	3	na	1	A0A125YVU3	A0A125YVU3	A0A125YVU3		A0A125YVU3	2	2	2			DEAD/DEAH box helicase	1	2	2	2	2	0	0	2	1	0	2	0	0	2	1	0	2	0	0	2	1	0	4.3	4.3	4.3	65.158
LEADING_AUTO - DO NOT CHANGE!	313	A0A125YVV5	3	A0A125YVV5_TOXGM	tr	Transcription elongation factor 1 homolog	Toxoplasma gondii (strain ATCC 50611 / Me49)	TGME49_297730	226	3	na	1	A0A125YVV5	A0A125YVV5	A0A125YVV5		A0A125YVV5	3	3	3			Transcription elongation factor 1 homolog	1	3	3	3	0	1	2	0	2	3	0	1	2	0	2	3	0	1	2	0	2	3	23.9	23.9	23.9	25.165
LEADING_AUTO - DO NOT CHANGE!	314	A0A125YVV8	3	A0A125YVV8_TOXGM	tr	Uncharacterized protein	Toxoplasma gondii (strain ATCC 50611 / Me49)	TGME49_212220	981	4	na	1	A0A125YVV8	A0A125YVV8	A0A125YVV8		A0A125YVV8	3	3	3			Uncharacterized protein	1	3	3	3	3	0	0	3	0	0	3	0	0	3	0	0	3	0	0	3	0	0	3.3	3.3	3.3	107.98
LEADING_AUTO - DO NOT CHANGE!	315	A0A125YVY9	2	A0A125YVY9_TOXGM	tr	40S ribosomal protein S26	Toxoplasma gondii (strain ATCC 50611 / Me49)	RPS26	112	3	na	1	A0A125YVY9	A0A125YVY9	A0A125YVY9		A0A125YVY9	2	2	2			40S ribosomal protein S26	1	2	2	2	2	2	2	1	2	2	2	2	2	1	2	2	2	2	2	1	2	2	18.8	18.8	18.8	12.725
LEADING_AUTO - DO NOT CHANGE!	316	A0A125YVZ4	2	A0A125YVZ4_TOXGM	tr	MaoC family domain-containing protein	Toxoplasma gondii (strain ATCC 50611 / Me49)	TGME49_229140	324	4	na	1	A0A125YVZ4	A0A125YVZ4	A0A125YVZ4		A0A125YVZ4	2	2	2			MaoC family domain-containing protein	1	2	2	2	2	2	1	2	2	1	2	2	1	2	2	1	2	2	1	2	2	1	7.7	7.7	7.7	35.939
LEADING_AUTO - DO NOT CHANGE!	317	A0A125YW15	4	A0A125YW15_TOXGM	tr	RuvB-like helicase	Toxoplasma gondii (strain ATCC 50611 / Me49)	TGME49_219590	492	3	na	1	A0A125YW15	A0A125YW15	A0A125YW15		A0A125YW15	4	4	4			RuvB-like helicase	1	4	4	4	3	3	2	2	1	3	3	3	2	2	1	3	3	3	2	2	1	3	13.4	13.4	13.4	52.949
LEADING_AUTO - DO NOT CHANGE!	318	A0A125YW58	6	A0A125YW58_TOXGM	tr	Glucose-6-phosphate 1-dehydrogenase	Toxoplasma gondii (strain ATCC 50611 / Me49)	TGME49_278830	878	3	na	1	A0A125YW58	A0A125YW58	A0A125YW58		A0A125YW58	6	6	6			Glucose-6-phosphate 1-dehydrogenase	1	6	6	6	1	1	1	2	5	3	1	1	1	2	5	3	1	1	1	2	5	3	10.1	10.1	10.1	98.279
LEADING_AUTO - DO NOT CHANGE!	319	A0A125YW69	4	A0A125YW69_TOXGM	tr	DnaK family protein	Toxoplasma gondii (strain ATCC 50611 / Me49)	TGME49_219310	818	4	na	1	A0A125YW69	A0A125YW69	A0A125YW69		A0A125YW69	4	4	4			DnaK family protein	1	4	4	4	0	3	0	0	4	3	0	3	0	0	4	3	0	3	0	0	4	3	6.8	6.8	6.8	90.142
LEADING_AUTO - DO NOT CHANGE!	320	A0A125YW75	14	A0A125YW75_TOXGM	tr	Ribosomal protein RPL7A	Toxoplasma gondii (strain ATCC 50611 / Me49)	RPL7A	276	4	na	1	A0A125YW75	A0A125YW75	A0A125YW75		A0A125YW75	14	14	14			Ribosomal protein RPL7A	1	14	14	14	4	11	8	4	11	9	4	11	8	4	11	9	4	11	8	4	11	9	41.7	41.7	41.7	31.031
LEADING_AUTO - DO NOT CHANGE!	321	A0A125YWB2	2	A0A125YWB2_TOXGM	tr	Eukaryotic initiation factor 2B epsilon subunit, putative	Toxoplasma gondii (strain ATCC 50611 / Me49)	TGME49_274190	809	4	na	1	A0A125YWB2	A0A125YWB2	A0A125YWB2		A0A125YWB2	2	2	2			Eukaryotic initiation factor 2B epsilon subunit, putative	1	2	2	2	1	2	2	1	1	2	1	2	2	1	1	2	1	2	2	1	1	2	3.5	3.5	3.5	88.811
LEADING_AUTO - DO NOT CHANGE!	322	A0A125YWC0	1	A0A125YWC0_TOXGM	tr	Uncharacterized protein	Toxoplasma gondii (strain ATCC 50611 / Me49)	TGME49_267500	230	4	na	1	A0A125YWC0	A0A125YWC0	A0A125YWC0		A0A125YWC0	1	1	1			Uncharacterized protein	1	1	1	1	1	1	0	1	1	0	1	1	0	1	1	0	1	1	0	1	1	0	4.8	4.8	4.8	25.697
LEADING_AUTO - DO NOT CHANGE!	323	A0A125YWC9	4	A0A125YWC9_TOXGM	tr	Lactate dehydrogenase LDH1	Toxoplasma gondii (strain ATCC 50611 / Me49)	LDH1	329	3	na	1	A0A125YWC9	A0A125YWC9	A0A125YWC9		A0A125YWC9	4	4	4			Lactate dehydrogenase LDH1	1	4	4	4	3	2	2	2	2	2	3	2	2	2	2	2	3	2	2	2	2	2	15.2	15.2	15.2	35.548
LEADING_AUTO - DO NOT CHANGE!	324	A0A125YWE8	4	A0A125YWE8_TOXGM	tr	Ribosomal protein RPS17	Toxoplasma gondii (strain ATCC 50611 / Me49)	RPS17	132	3	na	1	A0A125YWE8	A0A125YWE8	A0A125YWE8		A0A125YWE8	4	4	4			Ribosomal protein RPS17	1	4	4	4	2	1	2	1	1	4	2	1	2	1	1	4	2	1	2	1	1	4	48.5	48.5	48.5	15.228
LEADING_AUTO - DO NOT CHANGE!	325	A0A125YWF6	10	A0A125YWF6_TOXGM	tr	Ribosomal protein RPS9	Toxoplasma gondii (strain ATCC 50611 / Me49)	RPS9	188	3	na	1	A0A125YWF6	A0A125YWF6	A0A125YWF6		A0A125YWF6	10	10	10			Ribosomal protein RPS9	1	10	10	10	5	4	8	4	5	10	5	4	8	4	5	10	5	4	8	4	5	10	41.5	41.5	41.5	21.684
LEADING_AUTO - DO NOT CHANGE!	326	A0A125YWG5	13	A0A125YWG5_TOXGM	tr	Tubulin beta chain	Toxoplasma gondii (strain ATCC 50611 / Me49)	TGME49_266960	449	3	na	1	A0A125YWG5	A0A125YWG5	A0A125YWG5		A0A125YWG5	13	13	3			Tubulin beta chain	1	13	13	3	6	13	8	6	12	9	6	13	8	6	12	9	1	3	2	1	3	2	40.5	40.5	11.6	50.073
LEADING_AUTO - DO NOT CHANGE!	327	A0A125YWJ2	7	A0A125YWJ2_TOXGM	tr	DEAD (Asp-Glu-Ala-Asp) box polypeptide 41 family protein	Toxoplasma gondii (strain ATCC 50611 / Me49)	TGME49_210360	657	4	na	1	A0A125YWJ2	A0A125YWJ2	A0A125YWJ2		A0A125YWJ2	7	7	7			DEAD (Asp-Glu-Ala-Asp) box polypeptide 41 family protein	1	7	7	7	0	3	6	0	5	6	0	3	6	0	5	6	0	3	6	0	5	6	14.5	14.5	14.5	73.227
LEADING_AUTO - DO NOT CHANGE!	328	A0A125YWK7	8	A0A125YWK7_TOXGM	tr	Glucose-6-phosphate 1-dehydrogenase	Toxoplasma gondii (strain ATCC 50611 / Me49)	TGME49_294200	560	3	na	1	A0A125YWK7	A0A125YWK7	A0A125YWK7		A0A125YWK7	8	8	8			Glucose-6-phosphate 1-dehydrogenase	1	8	8	8	5	2	3	4	0	4	5	2	3	4	0	4	5	2	3	4	0	4	19.5	19.5	19.5	62.736
LEADING_AUTO - DO NOT CHANGE!	329	A0A125YWL1	3	A0A125YWL1_TOXGM	tr	Microneme protein MIC13	Toxoplasma gondii (strain ATCC 50611 / Me49)	MIC13	468	4	na	1	A0A125YWL1	A0A125YWL1	A0A125YWL1		A0A125YWL1	3	3	3			Microneme protein MIC13	1	3	3	3	2	0	1	1	0	1	2	0	1	1	0	1	2	0	1	1	0	1	9	9	9	51.459
LEADING_AUTO - DO NOT CHANGE!	330	A0A125YWP9	2	A0A125YWP9_TOXGM	tr	Acyltransferase domain-containing protein	Toxoplasma gondii (strain ATCC 50611 / Me49)	TGME49_240860	281	4	na	1	A0A125YWP9	A0A125YWP9	A0A125YWP9		A0A125YWP9	2	2	2			Acyltransferase domain-containing protein	1	2	2	2	0	0	1	0	1	2	0	0	1	0	1	2	0	0	1	0	1	2	13.9	13.9	13.9	31.851
LEADING_AUTO - DO NOT CHANGE!	331	A0A125YWW4	3	A0A125YWW4_TOXGM	tr	Prohibitin	Toxoplasma gondii (strain ATCC 50611 / Me49)	TGME49_233100	290	3	na	1	A0A125YWW4	A0A125YWW4	A0A125YWW4		A0A125YWW4	3	3	3			Prohibitin	1	3	3	3	2	1	0	2	1	1	2	1	0	2	1	1	2	1	0	2	1	1	23.4	23.4	23.4	32.061
LEADING_AUTO - DO NOT CHANGE!	332	A0A125YWZ4	2	A0A125YWZ4_TOXGM	tr	RNA recognition motif-containing protein	Toxoplasma gondii (strain ATCC 50611 / Me49)	TGME49_208970	283	4	na	1	A0A125YWZ4	A0A125YWZ4	A0A125YWZ4		A0A125YWZ4	2	2	2			RNA recognition motif-containing protein	1	2	2	2	2	0	0	2	0	0	2	0	0	2	0	0	2	0	0	2	0	0	6.7	6.7	6.7	33.732
LEADING_AUTO - DO NOT CHANGE!	333	A0A125YX08	20	A0A125YX08_TOXGM	tr	N-acyl-phosphatidylethanolamine-hydrolyzing phospholipase D family protein	Toxoplasma gondii (strain ATCC 50611 / Me49)	TGME49_320490	1134	4	na	1	A0A125YX08	A0A125YX08	A0A125YX08		A0A125YX08	20	20	20			N-acyl-phosphatidylethanolamine-hydrolyzing phospholipase D family protein	1	20	20	20	13	6	8	10	11	15	13	6	8	10	11	15	13	6	8	10	11	15	29.5	29.5	29.5	126.22
LEADING_AUTO - DO NOT CHANGE!	334	A0A125YX31	5	A0A125YX31_TOXGM	tr	Pyruvate dehydrogenase E1 component, beta subunit, putative	Toxoplasma gondii (strain ATCC 50611 / Me49)	TGME49_314400	423	4	na	1	A0A125YX31	A0A125YX31	A0A125YX31		A0A125YX31	5	5	5			Pyruvate dehydrogenase E1 component, beta subunit, putative	1	5	5	5	4	4	4	4	4	5	4	4	4	4	4	5	4	4	4	4	4	5	25.1	25.1	25.1	45.598
LEADING_AUTO - DO NOT CHANGE!	335	A0A125YX45	7	A0A125YX45_TOXGM	tr	Cell division protein CDC48CY	Toxoplasma gondii (strain ATCC 50611 / Me49)	CDC48CY	811	4	na	1	A0A125YX45;S8EZT9	A0A125YX45	A0A125YX45		A0A125YX45	7;1	7;1	7;1			Cell division protein CDC48CY	2	7	7	7	2	4	3	4	6	6	2	4	3	4	6	6	2	4	3	4	6	6	11	11	11	89.396
LEADING_AUTO - DO NOT CHANGE!	336	A0A125YX57	1	A0A125YX57_TOXGM	tr	Ribosomal protein L15	Toxoplasma gondii (strain ATCC 50611 / Me49)	RPL15	205	3	na	1	A0A125YX57	A0A125YX57	A0A125YX57		A0A125YX57	1	1	1			Ribosomal protein L15	1	1	1	1	0	1	1	1	1	1	0	1	1	1	1	1	0	1	1	1	1	1	6.8	6.8	6.8	24.325
LEADING_AUTO - DO NOT CHANGE!	337	A0A125YXB1	3	A0A125YXB1_TOXGM	tr	Rhoptry protein ROP14	Toxoplasma gondii (strain ATCC 50611 / Me49)	ROP14	1061	4	na	1	A0A125YXB1	A0A125YXB1	A0A125YXB1		A0A125YXB1	3	3	3			Rhoptry protein ROP14	1	3	3	3	0	0	2	0	2	2	0	0	2	0	2	2	0	0	2	0	2	2	5.3	5.3	5.3	121.91
LEADING_AUTO - DO NOT CHANGE!	338	A0A125YXB2	4	A0A125YXB2_TOXGM	tr	ULK kinase	Toxoplasma gondii (strain ATCC 50611 / Me49)	TGME49_235750	363	3	na	1	A0A125YXB2	A0A125YXB2	A0A125YXB2		A0A125YXB2	4	4	4			ULK kinase	1	4	4	4	1	2	2	1	2	4	1	2	2	1	2	4	1	2	2	1	2	4	15.7	15.7	15.7	41.224
LEADING_AUTO - DO NOT CHANGE!	339	A0A125YXC0	10	A0A125YXC0_TOXGM	tr	rRNA adenine N(6)-methyltransferase	Toxoplasma gondii (strain ATCC 50611 / Me49)	TGME49_248200	494	3	na	1	A0A125YXC0	A0A125YXC0	A0A125YXC0		A0A125YXC0	10	10	10			rRNA adenine N(6)-methyltransferase	1	10	10	10	3	4	6	3	5	9	3	4	6	3	5	9	3	4	6	3	5	9	23.7	23.7	23.7	53.869
LEADING_AUTO - DO NOT CHANGE!	340	A0A125YXI9	44	A0A125YXI9_TOXGM	tr	Heat shock protein HSP70	Toxoplasma gondii (strain ATCC 50611 / Me49)	HSP70	674	3	na	1	A0A125YXI9	A0A125YXI9	A0A125YXI9		A0A125YXI9	44	42	37			Heat shock protein HSP70	1	44	42	37	34	40	38	33	38	39	32	38	36	31	36	37	29	34	31	28	32	32	67.4	64.8	57.9	72.88
LEADING_AUTO - DO NOT CHANGE!	341	A0A125YXK1	5	A0A125YXK1_TOXGM	tr	60S ribosomal protein L7-B, putative	Toxoplasma gondii (strain ATCC 50611 / Me49)	TGME49_250730	267	4	na	1	A0A125YXK1	A0A125YXK1	A0A125YXK1		A0A125YXK1	5	5	5			60S ribosomal protein L7-B, putative	1	5	5	5	1	4	4	1	5	5	1	4	4	1	5	5	1	4	4	1	5	5	22.1	22.1	22.1	30.874
LEADING_AUTO - DO NOT CHANGE!	342	A0A125YXK8	6	A0A125YXK8_TOXGM	tr	Methionine aminopeptidase	Toxoplasma gondii (strain ATCC 50611 / Me49)	TGME49_248850	416	3	na	1	A0A125YXK8	A0A125YXK8	A0A125YXK8		A0A125YXK8	6	6	6			Methionine aminopeptidase	1	6	6	6	2	4	5	2	5	5	2	4	5	2	5	5	2	4	5	2	5	5	24.5	24.5	24.5	46.805
LEADING_AUTO - DO NOT CHANGE!	343	A0A125YXL3	2	A0A125YXL3_TOXGM	tr	Glutaminyl-tRNA synthetase (GlnRS)	Toxoplasma gondii (strain ATCC 50611 / Me49)	TGME49_217460	860	3	na	1	A0A125YXL3	A0A125YXL3	A0A125YXL3		A0A125YXL3	2	2	2			Glutaminyl-tRNA synthetase (GlnRS)	1	2	2	2	1	1	0	1	1	0	1	1	0	1	1	0	1	1	0	1	1	0	2.7	2.7	2.7	95.526
LEADING_AUTO - DO NOT CHANGE!	344	A0A125YXM8	4	A0A125YXM8_TOXGM	tr	RRM domain-containing protein	Toxoplasma gondii (strain ATCC 50611 / Me49)	TGME49_208350	369	4	na	1	A0A125YXM8	A0A125YXM8	A0A125YXM8		A0A125YXM8	4	4	4			RRM domain-containing protein	1	4	4	4	2	1	1	1	2	3	2	1	1	1	2	3	2	1	1	1	2	3	17.3	17.3	17.3	40.043
LEADING_AUTO - DO NOT CHANGE!	345	A0A125YXS5	4	A0A125YXS5_TOXGM	tr	MYND finger domain-containing protein	Toxoplasma gondii (strain ATCC 50611 / Me49)	TGME49_310850	253	4	na	1	A0A125YXS5	A0A125YXS5	A0A125YXS5		A0A125YXS5	4	4	4			MYND finger domain-containing protein	1	4	4	4	1	2	2	1	3	4	1	2	2	1	3	4	1	2	2	1	3	4	23.7	23.7	23.7	28.311
LEADING_AUTO - DO NOT CHANGE!	346	A0A125YXW1	3	A0A125YXW1_TOXGM	tr	Ribosomal protein RPS14	Toxoplasma gondii (strain ATCC 50611 / Me49)	RPS14	156	3	na	1	A0A125YXW1	A0A125YXW1	A0A125YXW1		A0A125YXW1	3	3	2			Ribosomal protein RPS14	1	3	3	2	0	3	2	0	3	2	0	3	2	0	3	2	0	2	2	0	2	2	27.6	27.6	20.5	16.301
LEADING_AUTO - DO NOT CHANGE!	347	A0A125YY08	3	A0A125YY08_TOXGM	tr	Rhoptry protein ROP16	Toxoplasma gondii (strain ATCC 50611 / Me49)	ROP16	707	4	na	1	A0A125YY08	A0A125YY08	A0A125YY08		A0A125YY08	3	3	3			Rhoptry protein ROP16	1	3	3	3	2	1	0	2	2	0	2	1	0	2	2	0	2	1	0	2	2	0	5	5	5	76.215
LEADING_AUTO - DO NOT CHANGE!	348	A0A125YY13	12	A0A125YY13_TOXGM	tr	Serine/threonine-protein phosphatase	Toxoplasma gondii (strain ATCC 50611 / Me49)	TGME49_310700	306	3	na	1	A0A125YY13;P36873;P62136;P62140	A0A125YY13	A0A125YY13		A0A125YY13;P36873;P62136	12;6;6;5	12;6;6;5	12;6;6;5	Serine/threonine-protein phosphatase PP1-gamma catalytic subunit;Serine/threonine-protein phosphatase PP1-alpha catalytic subunit	PPP1CC;PPP1CA	Serine/threonine-protein phosphatase;Serine/threonine-protein phosphatase PP1-gamma catalytic subunit;Serine/threonine-protein phosphatase PP1-alpha catalytic subunit	4	12	12	12	6	7	8	7	9	7	6	7	8	7	9	7	6	7	8	7	9	7	53.3	53.3	53.3	35.005
LEADING_AUTO - DO NOT CHANGE!	349	A0A125YY30	1	A0A125YY30_TOXGM	tr	DUF2040 domain-containing protein	Toxoplasma gondii (strain ATCC 50611 / Me49)	TGME49_316490	492	4	na	1	A0A125YY30	A0A125YY30	A0A125YY30		A0A125YY30	1	1	1			DUF2040 domain-containing protein	1	1	1	1	0	1	1	0	0	1	0	1	1	0	0	1	0	1	1	0	0	1	3.5	3.5	3.5	53.288
LEADING_AUTO - DO NOT CHANGE!	350	A0A125YY45	6	A0A125YY45_TOXGM	tr	Dense granule protein GRA3	Toxoplasma gondii (strain ATCC 50611 / Me49)	GRA3	220	4	na	1	A0A125YY45	A0A125YY45	A0A125YY45		A0A125YY45	6	6	6			Dense granule protein GRA3	1	6	6	6	4	3	3	4	5	3	4	3	3	4	5	3	4	3	3	4	5	3	12.3	12.3	12.3	23.875
LEADING_AUTO - DO NOT CHANGE!	351	A0A125YY47	2	A0A125YY47_TOXGM	tr	NAC domain-containing protein	Toxoplasma gondii (strain ATCC 50611 / Me49)	TGME49_205558	189	4	na	1	A0A125YY47	A0A125YY47	A0A125YY47		A0A125YY47	2	2	2			NAC domain-containing protein	1	2	2	2	1	2	1	1	2	2	1	2	1	1	2	2	1	2	1	1	2	2	15.3	15.3	15.3	20.507
LEADING_AUTO - DO NOT CHANGE!	352	A0A125YY77	9	A0A125YY77_TOXGM	tr	Cell-cycle-associated protein kinase GSK, putative	Toxoplasma gondii (strain ATCC 50611 / Me49)	TGME49_265330	394	3	na	1	A0A125YY77	A0A125YY77	A0A125YY77		A0A125YY77	9	9	9			Cell-cycle-associated protein kinase GSK, putative	1	9	9	9	8	4	5	8	6	6	8	4	5	8	6	6	8	4	5	8	6	6	36.8	36.8	36.8	44.467
LEADING_AUTO - DO NOT CHANGE!	353	A0A125YYC6	19	A0A125YYC6_TOXGM	tr	Uncharacterized protein	Toxoplasma gondii (strain ATCC 50611 / Me49)	TGME49_216435	350	4	na	1	A0A125YYC6	A0A125YYC6	A0A125YYC6		A0A125YYC6	19	19	19			Uncharacterized protein	1	19	19	19	10	13	16	11	18	18	10	13	16	11	18	18	10	13	16	11	18	18	52	52	52	38.327
LEADING_AUTO - DO NOT CHANGE!	354	A0A125YYD4	3	A0A125YYD4_TOXGM	tr	Myosin light chain MLC1	Toxoplasma gondii (strain ATCC 50611 / Me49)	TGME49_257680	213	4	na	1	A0A125YYD4	A0A125YYD4	A0A125YYD4		A0A125YYD4	3	3	3			Myosin light chain MLC1	1	3	3	3	1	1	3	1	2	3	1	1	3	1	2	3	1	1	3	1	2	3	17.4	17.4	17.4	24.124
LEADING_AUTO - DO NOT CHANGE!	355	A0A125YYH8	16	A0A125YYH8_TOXGM	tr	Ribosomal protein RPL5	Toxoplasma gondii (strain ATCC 50611 / Me49)	RPL5	310	3	na	1	A0A125YYH8	A0A125YYH8	A0A125YYH8		A0A125YYH8	16	16	16			Ribosomal protein RPL5	1	16	16	16	11	12	11	9	12	13	11	12	11	9	12	13	11	12	11	9	12	13	61.9	61.9	61.9	35.341
LEADING_AUTO - DO NOT CHANGE!	356	A0A125YYJ1	21	A0A125YYJ1_TOXGM	tr	Ribosomal protein RPS4	Toxoplasma gondii (strain ATCC 50611 / Me49)	RPS4	312	3	na	1	A0A125YYJ1	A0A125YYJ1	A0A125YYJ1		A0A125YYJ1	21	21	21			Ribosomal protein RPS4	1	21	21	21	12	17	17	11	20	17	12	17	17	11	20	17	12	17	17	11	20	17	55.1	55.1	55.1	35.507
LEADING_AUTO - DO NOT CHANGE!	357	A0A125YYJ8	20	A0A125YYJ8_TOXGM	tr	Mitotic checkpoint protein, BUB3 family protein	Toxoplasma gondii (strain ATCC 50611 / Me49)	TGME49_245470	332	4	na	1	A0A125YYJ8	A0A125YYJ8	A0A125YYJ8		A0A125YYJ8	20	20	20			Mitotic checkpoint protein, BUB3 family protein	1	20	20	20	12	18	16	12	18	18	12	18	16	12	18	18	12	18	16	12	18	18	85.8	85.8	85.8	36.574
LEADING_AUTO - DO NOT CHANGE!	358	A0A125YYK4	2	A0A125YYK4_TOXGM	tr	MC family transporter, putative	Toxoplasma gondii (strain ATCC 50611 / Me49)	TGME49_208790	310	4	na	1	A0A125YYK4	A0A125YYK4	A0A125YYK4		A0A125YYK4	2	2	2			MC family transporter, putative	1	2	2	2	1	1	0	1	2	0	1	1	0	1	2	0	1	1	0	1	2	0	11.6	11.6	11.6	33.687
LEADING_AUTO - DO NOT CHANGE!	359	A0A125YYK6	10	A0A125YYK6_TOXGM	tr	Uncharacterized protein	Toxoplasma gondii (strain ATCC 50611 / Me49)	TGME49_240060	843	4	na	1	A0A125YYK6	A0A125YYK6	A0A125YYK6		A0A125YYK6	10	10	10			Uncharacterized protein	1	10	10	10	6	6	9	5	9	9	6	6	9	5	9	9	6	6	9	5	9	9	18.9	18.9	18.9	88.532
LEADING_AUTO - DO NOT CHANGE!	360	A0A125YYL2	1	A0A125YYL2_TOXGM	tr	Polyphosphoinositide binding protein, putative	Toxoplasma gondii (strain ATCC 50611 / Me49)	TGME49_237000	335	4	na	1	A0A125YYL2	A0A125YYL2	A0A125YYL2		A0A125YYL2	1	1	1			Polyphosphoinositide binding protein, putative	1	1	1	1	1	0	0	1	0	0	1	0	0	1	0	0	1	0	0	1	0	0	5.4	5.4	5.4	37.999
LEADING_AUTO - DO NOT CHANGE!	361	A0A125YYN4	2	A0A125YYN4_TOXGM	tr	Carrier superfamily protein	Toxoplasma gondii (strain ATCC 50611 / Me49)	TGME49_248320	358	3	na	1	A0A125YYN4	A0A125YYN4	A0A125YYN4		A0A125YYN4	2	2	2			Carrier superfamily protein	1	2	2	2	0	1	0	0	2	0	0	1	0	0	2	0	0	1	0	0	2	0	8.4	8.4	8.4	38.908
LEADING_AUTO - DO NOT CHANGE!	362	A0A125YYN9	4	A0A125YYN9_TOXGM	tr	Uncharacterized protein	Toxoplasma gondii (strain ATCC 50611 / Me49)	TGME49_308860	654	4	na	1	A0A125YYN9	A0A125YYN9	A0A125YYN9		A0A125YYN9	4	4	4			Uncharacterized protein	1	4	4	4	1	3	2	1	3	2	1	3	2	1	3	2	1	3	2	1	3	2	6	6	6	69.756
LEADING_AUTO - DO NOT CHANGE!	363	A0A125YYP6	23	A0A125YYP6_TOXGM	tr	Heat shock protein	Toxoplasma gondii (strain ATCC 50611 / Me49)	TGME49_251780	728	3	na	1	A0A125YYP6	A0A125YYP6	A0A125YYP6		A0A125YYP6	23	22	22			Heat shock protein	1	23	22	22	9	16	11	9	21	16	9	15	10	9	20	15	9	15	10	9	20	15	42.7	41.8	41.8	78.25
LEADING_AUTO - DO NOT CHANGE!	364	A0A125YYP7	4	A0A125YYP7_TOXGM	tr	AARP2CN (NUC121) domain-containing protein	Toxoplasma gondii (strain ATCC 50611 / Me49)	TGME49_313830	1267	4	na	1	A0A125YYP7	A0A125YYP7	A0A125YYP7		A0A125YYP7	4	4	4			AARP2CN (NUC121) domain-containing protein	1	4	4	4	0	0	1	0	4	0	0	0	1	0	4	0	0	0	1	0	4	0	4.3	4.3	4.3	142.77
LEADING_AUTO - DO NOT CHANGE!	365	A0A125YYS0	16	A0A125YYS0_TOXGM	tr	Guanine nucleotide-binding protein	Toxoplasma gondii (strain ATCC 50611 / Me49)	TGME49_216880	321	4	na	1	A0A125YYS0	A0A125YYS0	A0A125YYS0		A0A125YYS0	16	16	16			Guanine nucleotide-binding protein	1	16	16	16	13	10	9	14	10	14	13	10	9	14	10	14	13	10	9	14	10	14	82.2	82.2	82.2	35.147
LEADING_AUTO - DO NOT CHANGE!	366	A0A125YYU2	2	A0A125YYU2_TOXGM	tr	Pre-mRNA processing splicing factor PRP8	Toxoplasma gondii (strain ATCC 50611 / Me49)	PRP8	2538	4	na	1	A0A125YYU2;Q6P2Q9	A0A125YYU2	A0A125YYU2		A0A125YYU2;Q6P2Q9	2;1	2;1	2;1	Pre-mRNA-processing-splicing factor 8	PRPF8	Pre-mRNA processing splicing factor PRP8;Pre-mRNA-processing-splicing factor 8	2	2	2	2	1	2	0	1	1	0	1	2	0	1	1	0	1	2	0	1	1	0	1	1	1	291.84
LEADING_AUTO - DO NOT CHANGE!	367	A0A125YYW8	3	A0A125YYW8_TOXGM	tr	Histone arginine methyltransferase PRMT1	Toxoplasma gondii (strain ATCC 50611 / Me49)	PRMT1	392	3	na	1	A0A125YYW8	A0A125YYW8	A0A125YYW8		A0A125YYW8	3	3	3			Histone arginine methyltransferase PRMT1	1	3	3	3	1	3	2	1	3	3	1	3	2	1	3	3	1	3	2	1	3	3	14.3	14.3	14.3	44.029
LEADING_AUTO - DO NOT CHANGE!	368	A0A125YYY5	8	A0A125YYY5_TOXGM	tr	ATP synthase subunit beta	Toxoplasma gondii (strain ATCC 50611 / Me49)	ATPB	560	3	na	1	A0A125YYY5	A0A125YYY5	A0A125YYY5		A0A125YYY5	8	8	5			ATP synthase subunit beta	1	8	8	5	3	4	3	3	5	3	3	4	3	3	5	3	2	2	2	2	3	0	21.4	21.4	15.2	59.916
LEADING_AUTO - DO NOT CHANGE!	369	A0A125YYZ6	12	A0A125YYZ6_TOXGM	tr	Tubulin beta chain	Toxoplasma gondii (strain ATCC 50611 / Me49)	TGME49_221620	449	3	na	1	A0A125YYZ6;A0A125YJU4	A0A125YYZ6	A0A125YYZ6		A0A125YYZ6;A0A125YJU4	12;10	2;2	1;1			Tubulin beta chain;Tubulin beta chain	2	12	2	1	5	11	7	5	11	7	0	1	1	0	2	0	0	1	0	0	1	0	37.9	8.9	5.6	50.037
LEADING_AUTO - DO NOT CHANGE!	370	A0A125YZ05	9	A0A125YZ05_TOXGM	tr	Uncharacterized protein	Toxoplasma gondii (strain ATCC 50611 / Me49)	TGME49_230190	290	4	na	1	A0A125YZ05	A0A125YZ05	A0A125YZ05		A0A125YZ05	9	9	9			Uncharacterized protein	1	9	9	9	3	6	9	3	9	9	3	6	9	3	9	9	3	6	9	3	9	9	43.8	43.8	43.8	31.239
LEADING_AUTO - DO NOT CHANGE!	371	A0A125YZ11	21	A0A125YZ11_TOXGM	tr	40S ribosomal protein S6	Toxoplasma gondii (strain ATCC 50611 / Me49)	RPS6	256	3	na	1	A0A125YZ11	A0A125YZ11	A0A125YZ11		A0A125YZ11	21	21	20			40S ribosomal protein S6	1	21	21	20	17	19	17	17	21	17	17	19	17	17	21	17	16	18	16	16	20	16	54.7	54.7	54.7	28.956
LEADING_AUTO - DO NOT CHANGE!	372	A0A125YZ15	2	A0A125YZ15_TOXGM	tr	Uncharacterized protein	Toxoplasma gondii (strain ATCC 50611 / Me49)	TGME49_263320	403	4	na	1	A0A125YZ15	A0A125YZ15	A0A125YZ15		A0A125YZ15	2	2	2			Uncharacterized protein	1	2	2	2	1	2	1	1	2	1	1	2	1	1	2	1	1	2	1	1	2	1	5	5	5	42.137
LEADING_AUTO - DO NOT CHANGE!	373	A0A125YZ19	10	A0A125YZ19_TOXGM	tr	40S ribosomal protein S7	Toxoplasma gondii (strain ATCC 50611 / Me49)	RPS7	196	3	na	1	A0A125YZ19	A0A125YZ19	A0A125YZ19		A0A125YZ19	10	10	10			40S ribosomal protein S7	1	10	10	10	8	3	2	7	2	3	8	3	2	7	2	3	8	3	2	7	2	3	52	52	52	22.587
LEADING_AUTO - DO NOT CHANGE!	374	A0A125YZ64	2	A0A125YZ64_TOXGM	tr	Serine-threonine phosophatase 2C (PP2C)	Toxoplasma gondii (strain ATCC 50611 / Me49)	TGME49_231850	331	4	na	1	A0A125YZ64	A0A125YZ64	A0A125YZ64		A0A125YZ64	2	2	2			Serine-threonine phosophatase 2C (PP2C)	1	2	2	2	1	2	2	1	2	1	1	2	2	1	2	1	1	2	2	1	2	1	8.8	8.8	8.8	36.79
LEADING_AUTO - DO NOT CHANGE!	375	A0A125YZ77	1	A0A125YZ77_TOXGM	tr	GAPM1a	Toxoplasma gondii (strain ATCC 50611 / Me49)	TGME49_202500	305	4	na	1	A0A125YZ77	A0A125YZ77	A0A125YZ77		A0A125YZ77	1	1	1			GAPM1a	1	1	1	1	1	1	1	1	1	0	1	1	1	1	1	0	1	1	1	1	1	0	5.2	5.2	5.2	33.534
LEADING_AUTO - DO NOT CHANGE!	376	A0A125YZC1	3	A0A125YZC1_TOXGM	tr	Ubiquinol cytochrome c oxidoreductase, putative	Toxoplasma gondii (strain ATCC 50611 / Me49)	TGME49_320220	487	4	na	1	A0A125YZC1	A0A125YZC1	A0A125YZC1		A0A125YZC1	3	3	3			Ubiquinol cytochrome c oxidoreductase, putative	1	3	3	3	1	2	2	1	2	1	1	2	2	1	2	1	1	2	2	1	2	1	12.7	12.7	12.7	54.792
LEADING_AUTO - DO NOT CHANGE!	377	A0A125YZF0	1	A0A125YZF0_TOXGM	tr	Serine/threonine specific protein phosphatase	Toxoplasma gondii (strain ATCC 50611 / Me49)	TGME49_314430	479	4	na	1	A0A125YZF0	A0A125YZF0	A0A125YZF0		A0A125YZF0	1	1	1			Serine/threonine specific protein phosphatase	1	1	1	1	1	1	1	0	0	1	1	1	1	0	0	1	1	1	1	0	0	1	2.7	2.7	2.7	53.793
LEADING_AUTO - DO NOT CHANGE!	378	A0A125YZH2	2	A0A125YZH2_TOXGM	tr	Protein phosphatase 2C domain-containing protein	Toxoplasma gondii (strain ATCC 50611 / Me49)	TGME49_270320	538	4	na	1	A0A125YZH2	A0A125YZH2	A0A125YZH2		A0A125YZH2	2	2	2			Protein phosphatase 2C domain-containing protein	1	2	2	2	1	0	1	1	0	1	1	0	1	1	0	1	1	0	1	1	0	1	6.3	6.3	6.3	58.673
LEADING_AUTO - DO NOT CHANGE!	379	A0A125YZI2	1	A0A125YZI2_TOXGM	tr	Proteasome subunit alpha type	Toxoplasma gondii (strain ATCC 50611 / Me49)	TGME49_258150	245	3	na	1	A0A125YZI2	A0A125YZI2	A0A125YZI2		A0A125YZI2	1	1	1			Proteasome subunit alpha type	1	1	1	1	0	0	1	0	1	1	0	0	1	0	1	1	0	0	1	0	1	1	5.7	5.7	5.7	27.081
LEADING_AUTO - DO NOT CHANGE!	380	A0A125YZL1	3	A0A125YZL1_TOXGM	tr	Eukaryotic translation initiation factor, putative	Toxoplasma gondii (strain ATCC 50611 / Me49)	TGME49_257350	820	4	na	1	A0A125YZL1	A0A125YZL1	A0A125YZL1		A0A125YZL1	3	3	3			Eukaryotic translation initiation factor, putative	1	3	3	3	2	1	2	2	1	3	2	1	2	2	1	3	2	1	2	2	1	3	6.1	6.1	6.1	89.775
LEADING_AUTO - DO NOT CHANGE!	381	A0A125YZL8	15	A0A125YZL8_TOXGM	tr	Pyridine nucleotide-disulfide oxidoreductase domain-containing protein	Toxoplasma gondii (strain ATCC 50611 / Me49)	TGME49_207620	664	4	na	1	A0A125YZL8	A0A125YZL8	A0A125YZL8		A0A125YZL8	15	15	15			Pyridine nucleotide-disulfide oxidoreductase domain-containing protein	1	15	15	15	12	10	11	10	10	12	12	10	11	10	10	12	12	10	11	10	10	12	34.5	34.5	34.5	71.158
LEADING_AUTO - DO NOT CHANGE!	382	A0A125YZM4	5	A0A125YZM4_TOXGM	tr	NADP-specific glutamate dehydrogenase	Toxoplasma gondii (strain ATCC 50611 / Me49)	TGME49_293180	578	3	na	1	A0A125YZM4	A0A125YZM4	A0A125YZM4		A0A125YZM4	5	5	5			NADP-specific glutamate dehydrogenase	1	5	5	5	2	3	2	2	3	2	2	3	2	2	3	2	2	3	2	2	3	2	10	10	10	63.798
LEADING_AUTO - DO NOT CHANGE!	383	A0A125YZM9	27	A0A125YZM9_TOXGM	tr	40S ribosomal protein S3a	Toxoplasma gondii (strain ATCC 50611 / Me49)	RPS3A	259	3	na	1	A0A125YZM9	A0A125YZM9	A0A125YZM9		A0A125YZM9	27	27	27			40S ribosomal protein S3a	1	27	27	27	20	22	24	19	25	27	20	22	24	19	25	27	20	22	24	19	25	27	71.4	71.4	71.4	29.371
LEADING_AUTO - DO NOT CHANGE!	384	A0A125YZT1	6	A0A125YZT1_TOXGM	tr	Transport protein Sec24, putative	Toxoplasma gondii (strain ATCC 50611 / Me49)	TGME49_277000	1019	4	na	1	A0A125YZT1	A0A125YZT1	A0A125YZT1		A0A125YZT1	6	6	6			Transport protein Sec24, putative	1	6	6	6	3	4	4	3	6	5	3	4	4	3	6	5	3	4	4	3	6	5	10.7	10.7	10.7	108.03
Multi SP	385	P04899	1	GNAI2_HUMAN	sp	Guanine nucleotide-binding protein G(i) subunit alpha-2	Homo sapiens	GNAI2	355	1	50	1	P11488;P63096;P19087;P09471;P08754;A8MTJ3;P04899;P38405;Q5JWF2		P11488;P63096;P19087;P09471;P08754;A8MTJ3;P04899;P38405;Q5JWF2		P11488;P63096;P19087;P09471;P08754;A8MTJ3;P04899;P38405;Q5JWF2	1;1;1;1;1;1;1;1;1	1;1;1;1;1;1;1;1;1	1;1;1;1;1;1;1;1;1	Guanine nucleotide-binding protein G(t) subunit alpha-1;Guanine nucleotide-binding protein G(i) subunit alpha-1;Guanine nucleotide-binding protein G(t) subunit alpha-2;Guanine nucleotide-binding protein G(o) subunit alpha;Guanine nucleotide-binding protein G(k) subunit alpha;Guanine nucleotide-binding protein G(t) subunit alpha-3;Guanine nucleotide-binding protein G(i) subunit alpha-2;Guanine nuc…	GNAT1;GNAI1;GNAT2;GNAO1;GNAI3;GNAT3;GNAI2;GNAL;GNAS	Guanine nucleotide-binding protein G(t) subunit alpha-1;Guanine nucleotide-binding protein G(i) subunit alpha-1;Guanine nucleotide-binding protein G(t) subunit alpha-2;Guanine nucleotide-binding protein G(o) subunit alpha;Guanine nucleotide-binding protein	9	1	1	1	1	0	0	1	0	0	1	0	0	1	0	0	1	0	0	1	0	0	3.1	3.1	3.1	40.04
LEADING_AUTO - DO NOT CHANGE!	386	A8MUV8	1	ZN727_HUMAN	sp	Putative zinc finger protein 727	Homo sapiens	ZNF727	499	5	4	1	A8MUV8	A8MUV8	A8MUV8		A8MUV8	1	1	1	Putative zinc finger protein 727	ZNF727	Putative zinc finger protein 727	1	1	1	1	0	1	0	0	0	0	0	1	0	0	0	0	0	1	0	0	0	0	3	3	3	57.971
LEADING_AUTO - DO NOT CHANGE!	387	B6KV60	11	RON2_TOXGM	sp	Rhoptry neck protein 2	Toxoplasma gondii (strain ATCC 50611 / Me49)	RON2	1479	1	na	1	B6KV60	B6KV60	B6KV60		B6KV60	11	11	11			Rhoptry neck protein 2	1	11	11	11	6	6	4	5	9	7	6	6	4	5	9	7	6	6	4	5	9	7	9.1	9.1	9.1	166.46
LEADING_AUTO - DO NOT CHANGE!	388	B6SEH8	1	ERVV1_HUMAN	sp	Endogenous retrovirus group V member 1 Env polyprotein	Homo sapiens	ERVV-1	477	2	2	1	B6SEH8	B6SEH8	B6SEH8		B6SEH8	1	1	1	Endogenous retrovirus group V member 1 Env polyprotein	ERVV-1	Endogenous retrovirus group V member 1 Env polyprotein	1	1	1	1	1	0	0	0	0	0	1	0	0	0	0	0	1	0	0	0	0	0	2.9	2.9	2.9	52.557
LEADING_AUTO - DO NOT CHANGE!	389	E9PAV3	2	NACAM_HUMAN	sp	Nascent polypeptide-associated complex subunit alpha, muscle-specific form	Homo sapiens	NACA	2078	1	3	1	E9PAV3	E9PAV3	E9PAV3		E9PAV3	2	2	2	Nascent polypeptide-associated complex subunit alpha, muscle-specific form	NACA	Nascent polypeptide-associated complex subunit alpha, muscle-specific form	1	2	2	2	0	2	2	0	0	1	0	2	2	0	0	1	0	2	2	0	0	1	1.4	1.4	1.4	205.42
Multi CONTAM_FPP	390	FPPCON_ENSBTAP00000011227	3	ENSEMBL_ENSBTAP00000011227	CON	Contaminant: Similar 66% to HV459_HUMAN Immunoglobulin heavy variable 4-59	Bos taurus	na	137	na	na	1	FPPCON_ENSBTAP00000011227		FPPCON_ENSBTAP00000011227	Potential contaminant	FPPCON_ENSBTAP00000011227	3	3	3			Contaminant: Similar 66% to HV459_HUMAN Immunoglobulin heavy variable 4-59	1	3	3	3	1	0	0	2	0	0	1	0	0	2	0	0	1	0	0	2	0	0	55.5	55.5	55.5	14.629
Multi CONTAM_FPP	391	FPPCON_ENSBTAP00000014147	4	ENSEMBL_ENSBTAP00000014147	CON	Contaminant: Similar 67% to LV140_HUMAN Immunoglobulin lambda variable 1-40	Bos taurus	na	113	na	na	1	FPPCON_ENSBTAP00000014147		FPPCON_ENSBTAP00000014147	Potential contaminant	FPPCON_ENSBTAP00000014147	4	4	4			Contaminant: Similar 67% to LV140_HUMAN Immunoglobulin lambda variable 1-40	1	4	4	4	3	0	1	3	1	1	3	0	1	3	1	1	3	0	1	3	1	1	40.7	40.7	40.7	11.756
Multi CONTAM_FPP	392	FPPCON_ENSBTAP00000024466	1	ENSEMBL_ENSBTAP00000024466	CON	Contaminant: Similar 66% to IGHG3_MOUSE Ig gamma-3 chain C region	Bos taurus	na	401	na	na	1	FPPCON_ENSBTAP00000024466		FPPCON_ENSBTAP00000024466	Potential contaminant	FPPCON_ENSBTAP00000024466	1	1	1			Contaminant: Similar 66% to IGHG3_MOUSE Ig gamma-3 chain C region	1	1	1	1	1	1	1	1	1	1	1	1	1	1	1	1	1	1	1	1	1	1	6.5	6.5	6.5	43.9
Multi CONTAM_FPP	393	FPPCON_P00761	11	TRYP_PIG	CON	Contaminant: Trypsin	Sus scrofa	na	231	1	na	1	FPPCON_P00761		FPPCON_P00761	Potential contaminant	FPPCON_P00761	11	11	11			Contaminant: Trypsin	1	11	11	11	8	7	10	8	10	11	8	7	10	8	10	11	8	7	10	8	10	11	58.9	58.9	58.9	24.409
Multi CONTAM_FPP	394	FPPCON_P02533	26	K1C14_HUMAN	CON	Contaminant: Keratin, type I cytoskeletal 14	Homo sapiens	KRT14	472	1	na	1	FPPCON_P02533;MQCON_P02533;P02533;P19012;FPPCON_Q61414;FPPCON_P19012;MQCON_A2A4G1;MQCON_P19012;FPPCON_Q3ZAW8;FPPCON_Q9Z2K1;MQCON_Q3ZAW8;Q99456;FPPCON_Q9D312;P35900;FPPCON_P35900;FPPCON_Q99456;Q92764;FPPCON_Q14525;FPPCON_XP_986630;FPPCON_Q14532;FPPCON_Q15323;MQCON_Q14532;FPPCON_O76014;FPPCON_Q61765;FPPCON_Q62168;MQCON_A2AB72;MQCON_Q92764;FPPCON_Q92764;MQCON_O76014;FPPCON_O76013;O76014;FPPCON_O7601…		FPPCON_P02533;MQCON_P02533;P02533	Potential contaminant	FPPCON_P02533;MQCON_P02533;P02533	26;26;26;8;8;8;8;8;7;7;7;2;2;2;2;2;1;1;1;1;1;1;1;1;1;1;1;1;1;1;1;1;1;1;1;1;1;1;1;1;1;1;1;1	11;11;11;1;0;1;0;1;2;2;2;0;0;0;0;0;0;0;0;0;0;0;0;0;0;0;0;0;0;0;0;0;0;0;0;0;0;0;0;0;0;0;0;0	3;3;3;0;0;0;0;0;0;0;0;0;0;0;0;0;0;0;0;0;0;0;0;0;0;0;0;0;0;0;0;0;0;0;0;0;0;0;0;0;0;0;0;0	Keratin, type I cytoskeletal 14	KRT14	Contaminant: Keratin, type I cytoskeletal 14;ContaminantMQ: Keratin, type I cytoskeletal 14;Keratin, type I cytoskeletal 14	44	26	11	3	11	15	16	8	18	24	5	6	7	4	8	10	3	3	1	2	2	3	51.5	30.1	9.3	51.561
Multi CONTAM_FPP	395	FPPCON_P02535	11	K1C10_MOUSE	CON	Contaminant: Keratin, type I cytoskeletal 10	Mus musculus	Krt10	570	1	na	1	FPPCON_P02535;FPPCON_Q2M2I5;Q2M2I5		FPPCON_P02535	Potential contaminant	FPPCON_P02535	11;2;2	1;0;0	1;0;0			Contaminant: Keratin, type I cytoskeletal 10	3	11	1	1	4	11	9	4	11	10	0	1	0	0	1	0	0	1	0	0	1	0	16.8	3.3	3.3	57.769
Multi CONTAM_FPP	396	FPPCON_P02538	35	K2C6A_HUMAN	CON	Contaminant: Keratin, type II cytoskeletal 6A	Homo sapiens	KRT6A	564	1	na	1	FPPCON_P02538;P02538;MQCON_O95678;FPPCON_O95678;O95678		FPPCON_P02538;P02538	Potential contaminant	FPPCON_P02538;P02538	35;35;11;11;11	27;27;5;5;5	2;2;0;0;0	Keratin, type II cytoskeletal 6A	KRT6A	Contaminant: Keratin, type II cytoskeletal 6A;Keratin, type II cytoskeletal 6A	5	35	27	2	3	21	22	3	17	35	2	13	16	1	9	27	0	1	1	0	0	2	52.3	43.3	3.5	60.044
Multi CONTAM_FPP	397	FPPCON_P02668	1	CASK_BOVIN	CON	Contaminant: Kappa-casein	Bos taurus	CSN3	190	1	na	1	MQCON_P02668;FPPCON_P02668		MQCON_P02668;FPPCON_P02668	Potential contaminant	MQCON_P02668;FPPCON_P02668	1;1	1;1	1;1			ContaminantMQ: Kappa-casein [Contains: Casoxin C; Casoxin 6; Casoxin A; Casoxin B; Casoplatelin];Contaminant: Kappa-casein	2	1	1	1	0	1	0	0	1	0	0	1	0	0	1	0	0	1	0	0	1	0	10.7	10.7	10.7	18.974
Multi CONTAM_FPP	398	FPPCON_P02769	9	ALBU_BOVIN	CON	Contaminant: Serum albumin	Bos taurus	ALB	607	1	na	1	FPPCON_P02769;FPPCON_P02768;P02768		FPPCON_P02769	Potential contaminant	FPPCON_P02769	9;2;2	9;2;2	9;2;2			Contaminant: Serum albumin	3	9	9	9	2	7	6	2	2	7	2	7	6	2	2	7	2	7	6	2	2	7	16.6	16.6	16.6	69.293
Multi CONTAM_FPP	399	FPPCON_P04264	45	K2C1_HUMAN	CON	Contaminant: Keratin, type II cytoskeletal 1	Homo sapiens	KRT1	644	1	na	1	FPPCON_P04264;P04264;MQCON_P04264;FPPCON_Q6IFZ6;FPPCON_HIT000016045;FPPCON_Q9R0H5		FPPCON_P04264;P04264	Potential contaminant	FPPCON_P04264;P04264;MQCON_P04264	45;45;44;3;2;1	45;45;44;3;2;1	32;32;31;0;0;0	Keratin, type II cytoskeletal 1	KRT1	Contaminant: Keratin, type II cytoskeletal 1;Keratin, type II cytoskeletal 1;ContaminantMQ: Keratin, type II cytoskeletal 1	6	45	45	32	24	42	38	26	39	39	24	42	38	26	39	39	16	29	25	16	26	27	69.4	69.4	54.5	66.038
Multi CONTAM_FPP	400	FPPCON_P05787	4	K2C8_HUMAN	CON	Contaminant: Keratin, type II cytoskeletal 8	Homo sapiens	KRT8	483	1	na	1	P05787;FPPCON_P05787;FPPCON_HIT000292931		P05787;FPPCON_P05787	Potential contaminant	P05787;FPPCON_P05787;FPPCON_HIT000292931	4;4;2	1;1;1	1;1;1	Keratin, type II cytoskeletal 8	KRT8	Keratin, type II cytoskeletal 8;Contaminant: Keratin, type II cytoskeletal 8;Contaminant: Similar 96% to K2C8_HUMAN Keratin, type II cytoskeletal 8	3	4	1	1	1	2	2	1	2	3	1	0	0	0	0	0	1	0	0	0	0	0	6.4	2.5	2.5	53.704
Multi CONTAM_FPP	401	FPPCON_P06868	2	PLMN_BOVIN	CON	Contaminant: Plasminogen	Bos taurus	PLG	812	1	na	1	FPPCON_P06868		FPPCON_P06868	Potential contaminant	FPPCON_P06868	2	2	2			Contaminant: Plasminogen	1	2	2	2	2	1	1	1	1	1	2	1	1	1	1	1	2	1	1	1	1	1	2.7	2.7	2.7	91.215
Multi CONTAM_FPP	402	FPPCON_P07477	1	TRY1_HUMAN	CON	Contaminant: Trypsin-1	Homo sapiens	PRSS1	247	1	na	1	FPPCON_P07477;Q8NHM4;P07478;P07477		FPPCON_P07477;Q8NHM4;P07478;P07477	Potential contaminant	FPPCON_P07477;Q8NHM4;P07478;P07477	1;1;1;1	1;1;1;1	1;1;1;1	Putative trypsin-6;Trypsin-2;Trypsin-1;Alpha-trypsin chain 1;Alpha-trypsin chain 2	PRSS3P2;PRSS2;PRSS1	Contaminant: Trypsin-1;Putative trypsin-6;Trypsin-2;Trypsin-1	4	1	1	1	1	1	1	1	1	1	1	1	1	1	1	1	1	1	1	1	1	1	8.1	8.1	8.1	26.558
Multi CONTAM_FPP	403	FPPCON_P08779	18	K1C16_HUMAN	CON	Contaminant: Keratin, type I cytoskeletal 16	Homo sapiens	KRT16	473	1	na	1	FPPCON_P08779;P08779		FPPCON_P08779;P08779	Potential contaminant	FPPCON_P08779;P08779	18;18	5;5	5;5	Keratin, type I cytoskeletal 16	KRT16	Contaminant: Keratin, type I cytoskeletal 16;Keratin, type I cytoskeletal 16	2	18	5	5	7	10	13	5	13	16	0	3	4	0	3	5	0	3	4	0	3	5	37	18.2	18.2	51.267
Multi CONTAM_FPP	404	FPPCON_P12763	2	FETUA_BOVIN	CON	Contaminant: Alpha-2-HS-glycoprotein	Bos taurus	AHSG	359	1	na	1	FPPCON_P12763		FPPCON_P12763	Potential contaminant	FPPCON_P12763	2	2	2			Contaminant: Alpha-2-HS-glycoprotein	1	2	2	2	1	1	2	0	1	2	1	1	2	0	1	2	1	1	2	0	1	2	10	10	10	38.418
Multi CONTAM_FPP	405	FPPCON_P13645	39	K1C10_HUMAN	CON	Contaminant: Keratin, type I cytoskeletal 10	Homo sapiens	KRT10	584	1	na	1	FPPCON_P13645;MQCON_P13645;P13645;FPPCON_Q7Z3Y7;MQCON_Q7Z3Y7;Q7Z3Y7;FPPCON_Q148H6;FPPCON_Q7Z3Z0;MQCON_Q7Z3Y8;FPPCON_Q7Z3Y8;Q7Z3Z0;Q7Z3Y8		FPPCON_P13645;MQCON_P13645;P13645	Potential contaminant	FPPCON_P13645;MQCON_P13645;P13645	39;39;39;4;4;4;3;2;2;2;2;2	39;39;39;4;4;4;3;2;2;2;2;2	27;27;27;2;2;2;1;1;1;1;1;1	Keratin, type I cytoskeletal 10	KRT10	Contaminant: Keratin, type I cytoskeletal 10;ContaminantMQ: Keratin, type I cytoskeletal 10;Keratin, type I cytoskeletal 10	12	39	39	27	21	36	29	20	38	36	21	36	29	20	38	36	16	26	19	16	26	25	63.5	63.5	50.7	58.826
Multi CONTAM_FPP	406	FPPCON_P13647	32	K2C5_HUMAN	CON	Contaminant: Keratin, type II cytoskeletal 5	Homo sapiens	KRT5	590	1	na	1	FPPCON_P13647;P13647		FPPCON_P13647;P13647	Potential contaminant	FPPCON_P13647;P13647	32;32	18;18	5;5	Keratin, type II cytoskeletal 5	KRT5	Contaminant: Keratin, type II cytoskeletal 5;Keratin, type II cytoskeletal 5	2	32	18	5	4	22	24	3	21	32	1	13	14	0	11	18	0	4	4	0	4	5	44.6	30	10.5	62.378
Multi CONTAM_FPP	407	FPPCON_P35527	30	K1C9_HUMAN	CON	Contaminant: Keratin, type I cytoskeletal 9	Homo sapiens	KRT9	623	1	na	1	P35527;FPPCON_P35527;MQCON_P35527		P35527;FPPCON_P35527	Potential contaminant	P35527;FPPCON_P35527;MQCON_P35527	30;30;29	29;29;28	29;29;28	Keratin, type I cytoskeletal 9	KRT9	Keratin, type I cytoskeletal 9;Contaminant: Keratin, type I cytoskeletal 9;ContaminantMQ: Keratin, type I cytoskeletal 9	3	30	29	29	19	24	22	16	25	26	18	24	21	16	24	25	18	24	21	16	24	25	61.3	61.3	61.3	62.064
Multi CONTAM_FPP	408	FPPCON_P35908	45	K22E_HUMAN	CON	Contaminant: Keratin, type II cytoskeletal 2 epidermal	Homo sapiens	KRT2	639	1	na	1	FPPCON_P35908;P35908;FPPCON_Q01546;Q01546;MQCON_Q01546;FPPCON_Q6NXH9;FPPCON_P19013;MQCON_P19013;P19013		FPPCON_P35908;P35908	Potential contaminant	FPPCON_P35908;P35908	45;45;7;7;6;3;1;1;1	42;42;6;6;5;2;1;1;1	1;1;0;0;0;0;0;0;0	Keratin, type II cytoskeletal 2 epidermal	KRT2	Contaminant: Keratin, type II cytoskeletal 2 epidermal;Keratin, type II cytoskeletal 2 epidermal	9	45	42	1	19	42	36	21	43	38	17	39	33	19	40	35	1	1	1	1	1	1	81.1	77.9	4.7	65.432
Multi CONTAM_FPP	409	FPPCON_Q04695	33	K1C17_HUMAN	CON	Contaminant: Keratin, type I cytoskeletal 17	Homo sapiens	KRT17	432	1	na	1	FPPCON_Q04695;Q04695;FPPCON_Q9QWL7;FPPCON_Q9C075;FPPCON_Q99PS0;Q9C075		FPPCON_Q04695;Q04695	Potential contaminant	FPPCON_Q04695;Q04695;FPPCON_Q9QWL7	33;33;23;1;1;1	30;30;20;1;1;1	15;15;9;1;1;1	Keratin, type I cytoskeletal 17	KRT17	Contaminant: Keratin, type I cytoskeletal 17;Keratin, type I cytoskeletal 17;Contaminant: Keratin, type I cytoskeletal 17	6	33	30	15	5	14	17	3	12	32	3	13	15	2	9	30	0	5	8	0	3	15	65.3	61.6	36.8	48.105
Multi CONTAM_FPP	410	FPPCON_Q1RMK2_deleted	13	Q1RMK2_deleted	CON	Contaminant: IGHM protein Release 14.9/39.9 03-Mar-2009	Bos taurus	IGHM	597	na	na	1	FPPCON_Q1RMK2_deleted		FPPCON_Q1RMK2_deleted	Potential contaminant	FPPCON_Q1RMK2_deleted	13	13	13			Contaminant: IGHM protein Release 14.9/39.9 03-Mar-2009	1	13	13	13	12	6	3	11	4	6	12	6	3	11	4	6	12	6	3	11	4	6	34.7	34.7	34.7	65.056
Multi CONTAM_FPP	411	FPPCON_Q1RMN8	3	Q1RMN8_BOVIN	CON	Contaminant: Immunoglobulin light chain, lambda gene cluster	Bos taurus	IGL@	234	2	na	1	FPPCON_Q1RMN8		FPPCON_Q1RMN8	Potential contaminant	FPPCON_Q1RMN8	3	3	3			Contaminant: Immunoglobulin light chain, lambda gene cluster	1	3	3	3	3	0	0	3	0	2	3	0	0	3	0	2	3	0	0	3	0	2	20.9	20.9	20.9	24.536
Multi CONTAM_FPP	412	FPPCON_Q2UVX4	9	CO3_BOVIN	CON	Contaminant: Complement C3	Bos taurus	C3	1661	1	na	1	FPPCON_Q2UVX4;MQCON_Q2UVX4		FPPCON_Q2UVX4;MQCON_Q2UVX4	Potential contaminant	FPPCON_Q2UVX4;MQCON_Q2UVX4	9;9	9;9	4;4			Contaminant: Complement C3;ContaminantMQ: Complement C3 precursor	2	9	9	4	3	6	7	2	8	5	3	6	7	2	8	5	3	3	3	2	3	1	6.1	6.1	3.1	187.25
Multi CONTAM_FPP	413	FPPCON_Q3ZBS7	4	Q3ZBS7_BOVIN	CON	Contaminant: Uncharacterized protein	Bos taurus	VTN	476	1	na	1	FPPCON_Q3ZBS7;MQCON_Q3ZBS7		FPPCON_Q3ZBS7;MQCON_Q3ZBS7	Potential contaminant	FPPCON_Q3ZBS7;MQCON_Q3ZBS7	4;4	4;4	4;4			Contaminant: Uncharacterized protein;ContaminantMQ: Vitronectin	2	4	4	4	0	3	3	0	2	3	0	3	3	0	2	3	0	3	3	0	2	3	12.8	12.8	12.8	53.575
Multi CONTAM_FPP	414	FPPCON_Q5XKE5	10	K2C79_HUMAN	CON	Contaminant: Keratin, type II cytoskeletal 79	Homo sapiens	KRT79	535	1	na	1	FPPCON_Q5XKE5;MQCON_Q5XKE5;Q5XKE5		FPPCON_Q5XKE5;MQCON_Q5XKE5;Q5XKE5	Potential contaminant	FPPCON_Q5XKE5;MQCON_Q5XKE5;Q5XKE5	10;10;10	7;7;7	7;7;7	Keratin, type II cytoskeletal 79	KRT79	Contaminant: Keratin, type II cytoskeletal 79;ContaminantMQ: Keratin, type II cytoskeletal 79;Keratin, type II cytoskeletal 79	3	10	7	7	1	3	2	1	3	10	0	0	1	0	0	7	0	0	1	0	0	7	23.7	19.3	19.3	57.835
Multi CONTAM_FPP	415	FPPCON_Q86Y46	4	K2C73_HUMAN	CON	Contaminant: Keratin, type II cytoskeletal 73	Homo sapiens	KRT73	540	1	na	1	FPPCON_Q86Y46;Q86Y46;FPPCON_Q7RTS7;Q7RTS7		FPPCON_Q86Y46;Q86Y46	Potential contaminant	FPPCON_Q86Y46;Q86Y46;FPPCON_Q7RTS7;Q7RTS7	4;4;3;3	2;2;1;1	1;1;0;0	Keratin, type II cytoskeletal 73;Keratin, type II cytoskeletal 74	KRT73;KRT74	Contaminant: Keratin, type II cytoskeletal 73;Keratin, type II cytoskeletal 73;Contaminant: Keratin, type II cytoskeletal 74;Keratin, type II cytoskeletal 74	4	4	2	1	0	4	3	0	3	3	0	2	1	0	1	1	0	1	0	0	0	0	5.9	4.3	2	58.923
Multi CONTAM_FPP	416	FPPCON_Q86YZ3	5	HORN_HUMAN	CON	Contaminant: Hornerin	Homo sapiens	HRNR	2850	1	na	1	FPPCON_Q86YZ3;Q86YZ3		FPPCON_Q86YZ3;Q86YZ3	Potential contaminant	FPPCON_Q86YZ3;Q86YZ3	5;5	5;5	5;5	Hornerin	HRNR	Contaminant: Hornerin;Hornerin	2	5	5	5	0	4	3	1	4	2	0	4	3	1	4	2	0	4	3	1	4	2	6.2	6.2	6.2	282.39
Multi CONTAM_FPP	417	FPPCON_Q8N1N4	3	K2C78_HUMAN	CON	Contaminant: Keratin, type II cytoskeletal 78	Homo sapiens	KRT78	520	2	na	1	MQCON_Q8N1N4-2;FPPCON_Q8N1N4;Q8N1N4		MQCON_Q8N1N4-2;FPPCON_Q8N1N4;Q8N1N4	Potential contaminant	MQCON_Q8N1N4-2;FPPCON_Q8N1N4;Q8N1N4	3;3;3	2;2;2	2;2;2	Keratin, type II cytoskeletal 78	KRT78	ContaminantMQ: Isoform 2 of Keratin, type II cytoskeletal 78;Contaminant: Keratin, type II cytoskeletal 78;Keratin, type II cytoskeletal 78	3	3	2	2	0	2	1	0	3	2	0	1	0	0	2	1	0	1	0	0	2	1	6.1	4.6	4.6	56.964
Multi CONTAM_FPP	418	MQCON_P04259	35	SWISS-PROT:P04259	CON	ContaminantMQ: Keratin, type II cytoskeletal 6B	Homo sapiens	KRT6B	564	na	na	1	MQCON_P04259		MQCON_P04259	Potential contaminant	MQCON_P04259	35	3	0			ContaminantMQ: Keratin, type II cytoskeletal 6B	1	35	3	0	3	21	21	3	18	35	0	2	1	0	2	3	0	0	0	0	0	0	52.3	6.6	0	59.998
Multi CONTAM_FPP	419	MQCON_P35908	45	SWISS-PROT:P35908	CON	ContaminantMQ: Keratin, type II cytoskeletal 2 epidermal	Homo sapiens	KRT2	645	na	na	1	MQCON_P35908		MQCON_P35908	Potential contaminant	MQCON_P35908	45	1	1			ContaminantMQ: Keratin, type II cytoskeletal 2 epidermal	1	45	1	1	19	42	35	21	43	37	1	1	0	1	1	0	1	1	0	1	1	0	81.2	5.6	5.6	65.865
Multi CONTAM_FPP	420	MQCON_Q9TRI1	2	TREMBL:Q9TRI1	CON	ContaminantMQ: similar to inter-alpha-trypsin inhibitor heavy chain2	Bos taurus	na	946	na	na	1	MQCON_Q9TRI1;P19823		MQCON_Q9TRI1;P19823	Potential contaminant	MQCON_Q9TRI1;P19823	2;2	2;2	2;2	Inter-alpha-trypsin inhibitor heavy chain H2	ITIH2	ContaminantMQ: similar to inter-alpha-trypsin inhibitor heavy chain2;Inter-alpha-trypsin inhibitor heavy chain H2	2	2	2	2	1	1	1	0	1	1	1	1	1	0	1	1	1	1	1	0	1	1	2.7	2.7	2.7	106.19
Multi SP	421	O00571	2	DDX3X_HUMAN	sp	ATP-dependent RNA helicase DDX3X	Homo sapiens	DDX3X	662	1	90	1	O15523;O00571		O15523;O00571		O15523;O00571	2;2	1;1	1;1	ATP-dependent RNA helicase DDX3Y;ATP-dependent RNA helicase DDX3X	DDX3Y;DDX3X	ATP-dependent RNA helicase DDX3Y;ATP-dependent RNA helicase DDX3X	2	2	1	1	0	1	2	0	1	1	0	1	1	0	0	0	0	1	1	0	0	0	3.6	1.8	1.8	73.153
LEADING_AUTO - DO NOT CHANGE!	422	O15230	2	LAMA5_HUMAN	sp	Laminin subunit alpha-5	Homo sapiens	LAMA5	3695	1	36	1	O15230	O15230	O15230		O15230	2	2	2	Laminin subunit alpha-5	LAMA5	Laminin subunit alpha-5	1	2	2	2	1	2	2	0	0	1	1	2	2	0	0	1	1	2	2	0	0	1	1	1	1	399.73
LEADING_AUTO - DO NOT CHANGE!	423	O43491	7	E41L2_HUMAN	sp	Band 4.1-like protein 2	Homo sapiens	EPB41L2	1005	1	20	1	O43491;Q9Y2J2;Q9H4G0	O43491	O43491		O43491	7;2;1	7;2;1	7;2;1	Band 4.1-like protein 2	EPB41L2	Band 4.1-like protein 2	3	7	7	7	3	5	5	1	1	0	3	5	5	1	1	0	3	5	5	1	1	0	8	8	8	112.59
Multi SP	424	O43707	1	ACTN4_HUMAN	sp	Alpha-actinin-4	Homo sapiens	ACTN4	911	1	57	1	P12814;O43707		P12814;O43707		P12814;O43707	1;1	1;1	1;1	Alpha-actinin-1;Alpha-actinin-4	ACTN1;ACTN4	Alpha-actinin-1;Alpha-actinin-4	2	1	1	1	0	1	0	0	0	1	0	1	0	0	0	1	0	1	0	0	0	1	1.3	1.3	1.3	103.06
LEADING_AUTO - DO NOT CHANGE!	425	O43709	2	BUD23_HUMAN	sp	Probable 18S rRNA (guanine-N(7))-methyltransferase	Homo sapiens	BUD23	281	1	11	1	O43709	O43709	O43709		O43709	2	2	2	Probable 18S rRNA (guanine-N(7))-methyltransferase	WBSCR22	Probable 18S rRNA (guanine-N(7))-methyltransferase	1	2	2	2	1	0	1	0	0	0	1	0	1	0	0	0	1	0	1	0	0	0	11.7	11.7	11.7	31.88
LEADING_AUTO - DO NOT CHANGE!	426	O43897	2	TLL1_HUMAN	sp	Tolloid-like protein 1	Homo sapiens	TLL1	1013	1	8	1	O43897	O43897	O43897		O43897	2	2	2	Tolloid-like protein 1	TLL1	Tolloid-like protein 1	1	2	2	2	2	0	1	2	0	1	2	0	1	2	0	1	2	0	1	2	0	1	0.9	0.9	0.9	114.71
LEADING_AUTO - DO NOT CHANGE!	427	O60762	1	DPM1_HUMAN	sp	Dolichol-phosphate mannosyltransferase subunit 1	Homo sapiens	DPM1	260	1	13	1	O60762	O60762	O60762		O60762	1	1	1	Dolichol-phosphate mannosyltransferase subunit 1	DPM1	Dolichol-phosphate mannosyltransferase subunit 1	1	1	1	1	1	1	0	1	0	1	1	1	0	1	0	1	1	1	0	1	0	1	8.5	8.5	8.5	29.634
Multi SP	428	P06899	2	H2B1J_HUMAN	sp	Histone H2B type 1-J	Homo sapiens	H2BC11	126	1	19	1	Q99880;Q99879;Q99877;Q93079;Q8N257;Q5QNW6;Q16778;P62807;P58876;P57053;P33778;P23527;P06899;O60814;Q96A08;A0A2R8Y619		Q99880;Q99879;Q99877;Q93079;Q8N257;Q5QNW6;Q16778;P62807;P58876;P57053;P33778;P23527;P06899;O60814;Q96A08		Q99880;Q99879;Q99877;Q93079;Q8N257;Q5QNW6;Q16778;P62807;P58876;P57053;P33778;P23527;P06899;O60814;Q96A08;A0A2R8Y619	2;2;2;2;2;2;2;2;2;2;2;2;2;2;2;1	2;2;2;2;2;2;2;2;2;2;2;2;2;2;2;1	2;2;2;2;2;2;2;2;2;2;2;2;2;2;2;1	Histone H2B type 1-L;Histone H2B type 1-M;Histone H2B type 1-N;Histone H2B type 1-H;Histone H2B type 3-B;Histone H2B type 2-F;Histone H2B type 2-E;Histone H2B type 1-C/E/F/G/I;Histone H2B type 1-D;Histone H2B type F-S;Histone H2B type 1-B;Histone H2B type 1-O;Histone H2B type 1-J;Histone H2B type 1-K;Histone H2B type 1-A	HIST1H2BL;HIST1H2BM;HIST1H2BN;HIST1H2BH;HIST3H2BB;HIST2H2BF;HIST2H2BE;HIST1H2BC;HIST1H2BD;H2BFS;HIST1H2BB;HIST1H2BO;HIST1H2BJ;HIST1H2BK;HIST1H2BA	Histone H2B type 1-L;Histone H2B type 1-M;Histone H2B type 1-N;Histone H2B type 1-H;Histone H2B type 3-B;Histone H2B type 2-F;Histone H2B type 2-E;Histone H2B type 1-C/E/F/G/I;Histone H2B type 1-D;Histone H2B type F-S;Histone H2B type 1-B;Histone H2B type	16	2	2	2	2	1	0	1	1	0	2	1	0	1	1	0	2	1	0	1	1	0	15.9	15.9	15.9	13.952
LEADING_AUTO - DO NOT CHANGE!	429	O75487	2	GPC4_HUMAN	sp	Glypican-4	Homo sapiens	GPC4	556	1	23	1	O75487	O75487	O75487		O75487	2	2	2	Glypican-4;Secreted glypican-4	GPC4	Glypican-4	1	2	2	2	0	1	1	0	0	1	0	1	1	0	0	1	0	1	1	0	0	1	5.9	5.9	5.9	62.411
LEADING_AUTO - DO NOT CHANGE!	430	O75489	1	NDUS3_HUMAN	sp	NADH dehydrogenase [ubiquinone] iron-sulfur protein 3, mitochondrial	Homo sapiens	NDUFS3	264	1	15	1	O75489	O75489	O75489		O75489	1	1	1	NADH dehydrogenase [ubiquinone] iron-sulfur protein 3, mitochondrial	NDUFS3	NADH dehydrogenase [ubiquinone] iron-sulfur protein 3, mitochondrial	1	1	1	1	0	0	0	0	0	1	0	0	0	0	0	1	0	0	0	0	0	1	4.9	4.9	4.9	30.241
LEADING_AUTO - DO NOT CHANGE!	431	O75629	1	CREG1_HUMAN	sp	Protein CREG1	Homo sapiens	CREG1	220	1	13	1	O75629	O75629	O75629		O75629	1	1	1	Protein CREG1	CREG1	Protein CREG1	1	1	1	1	0	0	0	0	0	1	0	0	0	0	0	1	0	0	0	0	0	1	9.5	9.5	9.5	24.074
LEADING_AUTO - DO NOT CHANGE!	432	O75694	1	NU155_HUMAN	sp	Nuclear pore complex protein Nup155	Homo sapiens	NUP155	1391	1	22	1	O75694	O75694	O75694		O75694	1	1	1	Nuclear pore complex protein Nup155	NUP155	Nuclear pore complex protein Nup155	1	1	1	1	0	1	0	0	0	0	0	1	0	0	0	0	0	1	0	0	0	0	1.3	1.3	1.3	155.2
LEADING_AUTO - DO NOT CHANGE!	433	O75746	5	CMC1_HUMAN	sp	Calcium-binding mitochondrial carrier protein Aralar1	Homo sapiens	SLC25A12	678	1	18	1	O75746	O75746	O75746		O75746	5	4	4	Calcium-binding mitochondrial carrier protein Aralar1	SLC25A12	Calcium-binding mitochondrial carrier protein Aralar1	1	5	4	4	3	3	2	2	2	3	2	3	2	1	2	3	2	3	2	1	2	3	9.1	7.4	7.4	74.761
LEADING_AUTO - DO NOT CHANGE!	434	O94905	2	ERLN2_HUMAN	sp	Erlin-2	Homo sapiens	ERLIN2	339	1	16	1	O94905;O75477	O94905	O94905		O94905;O75477	2;1	2;1	2;1	Erlin-2;Erlin-1	ERLIN2;ERLIN1	Erlin-2;Erlin-1	2	2	2	2	0	1	2	0	1	2	0	1	2	0	1	2	0	1	2	0	1	2	7.1	7.1	7.1	37.839
Multi SP	435	Q9UPN6	1	SCAF8_HUMAN	sp	SR-related and CTD-associated factor 8	Homo sapiens	SCAF8	1271	1	15	1	O95104;Q9UPN6		O95104;Q9UPN6		O95104;Q9UPN6	1;1	1;1	1;1	Splicing factor, arginine/serine-rich 15;Protein SCAF8	SCAF4;SCAF8	SR-related and CTD-associated factor 4;SR-related and CTD-associated factor 8	2	1	1	1	0	1	0	0	0	0	0	1	0	0	0	0	0	1	0	0	0	0	0.6	0.6	0.6	125.87
LEADING_AUTO - DO NOT CHANGE!	436	O95232	1	LC7L3_HUMAN	sp	Luc7-like protein 3	Homo sapiens	LUC7L3	432	1	11	1	O95232	O95232	O95232		O95232	1	1	1	Luc7-like protein 3	LUC7L3	Luc7-like protein 3	1	1	1	1	0	1	1	0	1	0	0	1	1	0	1	0	0	1	1	0	1	0	4.2	4.2	4.2	51.466
LEADING_AUTO - DO NOT CHANGE!	437	O95299	2	NDUAA_HUMAN	sp	NADH dehydrogenase [ubiquinone] 1 alpha subcomplex subunit 10, mitochondrial	Homo sapiens	NDUFA10	355	1	8	1	O95299	O95299	O95299		O95299	2	2	2	NADH dehydrogenase [ubiquinone] 1 alpha subcomplex subunit 10, mitochondrial	NDUFA10	NADH dehydrogenase [ubiquinone] 1 alpha subcomplex subunit 10, mitochondrial	1	2	2	2	0	0	0	0	1	1	0	0	0	0	1	1	0	0	0	0	1	1	10.1	10.1	10.1	40.75
LEADING_AUTO - DO NOT CHANGE!	438	O95399	1	UTS2_HUMAN	sp	Urotensin-2	Homo sapiens	UTS2	124	1	10	1	O95399	O95399	O95399		O95399	1	1	1	Urotensin-2	UTS2	Urotensin-2	1	1	1	1	1	1	1	1	1	1	1	1	1	1	1	1	1	1	1	1	1	1	6.5	6.5	6.5	14.295
LEADING_AUTO - DO NOT CHANGE!	439	O96008	4	TOM40_HUMAN	sp	Mitochondrial import receptor subunit TOM40 homolog	Homo sapiens	TOMM40	361	1	15	1	O96008	O96008	O96008		O96008	4	4	4	Mitochondrial import receptor subunit TOM40 homolog	TOMM40	Mitochondrial import receptor subunit TOM40 homolog	1	4	4	4	1	2	2	1	3	3	1	2	2	1	3	3	1	2	2	1	3	3	11.9	11.9	11.9	37.893
LEADING_AUTO - DO NOT CHANGE!	440	P00736	3	C1R_HUMAN	sp	Complement C1r subcomponent	Homo sapiens	C1R	705	1	14	1	P00736;Q9NZP8	P00736	P00736		P00736	3;1	3;1	3;1	Complement C1r subcomponent;Complement C1r subcomponent heavy chain;Complement C1r subcomponent light chain	C1R	Complement C1r subcomponent	2	3	3	3	1	2	0	0	2	0	1	2	0	0	2	0	1	2	0	0	2	0	2.7	2.7	2.7	80.118
LEADING_AUTO - DO NOT CHANGE!	441	P01008	1	ANT3_HUMAN	sp	Antithrombin-III	Homo sapiens	SERPINC1	464	1	20	1	P01008	P01008	P01008		P01008	1	1	1	Antithrombin-III	SERPINC1	Antithrombin-III	1	1	1	1	0	1	1	0	1	1	0	1	1	0	1	1	0	1	1	0	1	1	2.8	2.8	2.8	52.602
LEADING_AUTO - DO NOT CHANGE!	442	P01024	8	CO3_HUMAN	sp	Complement C3	Homo sapiens	C3	1663	1	48	1	P01024	P01024	P01024		P01024	8	3	3	Complement C3;Complement C3 beta chain;C3-beta-c;Complement C3 alpha chain;C3a anaphylatoxin;Acylation stimulating protein;Complement C3b alpha chain;Complement C3c alpha chain fragment 1;Complement C3dg fragment;Complement C3g fragment;Complement C3d fragment;Complement C3f fragment;Complement C3c alpha chain fragment 2	C3	Complement C3	1	8	3	3	2	6	7	2	8	7	2	3	3	2	3	3	2	3	3	2	3	3	5.5	2.5	2.5	187.15
LEADING_AUTO - DO NOT CHANGE!	443	P01764	1	HV323_HUMAN	sp	Immunoglobulin heavy variable 3-23	Homo sapiens	IGHV3-23	117	1	24	1	P01764	P01764	P01764		P01764	1	1	1	Ig heavy chain V-III region 23	IGHV3-23	Immunoglobulin heavy variable 3-23	1	1	1	1	0	0	0	0	0	1	0	0	0	0	0	1	0	0	0	0	0	1	16.2	16.2	16.2	12.582
LEADING_AUTO - DO NOT CHANGE!	444	P01859	1	IGHG2_HUMAN	sp	Immunoglobulin heavy constant gamma 2	Homo sapiens	IGHG2	326	1	19	1	P01859	P01859	P01859		P01859	1	1	1	Ig gamma-2 chain C region	IGHG2	Immunoglobulin heavy constant gamma 2	1	1	1	1	1	1	1	1	1	0	1	1	1	1	1	0	1	1	1	1	1	0	2.8	2.8	2.8	35.9
LEADING_AUTO - DO NOT CHANGE!	445	P02462	2	CO4A1_HUMAN	sp	Collagen alpha-1(IV) chain	Homo sapiens	COL4A1	1669	1	22	1	P02462;P29400	P02462	P02462		P02462;P29400	2;1	2;1	2;1	Collagen alpha-1(IV) chain;Arresten;Collagen alpha-5(IV) chain	COL4A1;COL4A5	Collagen alpha-1(IV) chain;Collagen alpha-5(IV) chain	2	2	2	2	2	0	0	0	0	0	2	0	0	0	0	0	2	0	0	0	0	0	1.8	1.8	1.8	160.61
LEADING_AUTO - DO NOT CHANGE!	446	P02545	1	LMNA_HUMAN	sp	Prelamin-A/C	Homo sapiens	LMNA	664	1	36	1	P02545	P02545	P02545		P02545	1	1	1	Prelamin-A/C;Lamin-A/C	LMNA	Prelamin-A/C	1	1	1	1	0	1	1	0	0	0	0	1	1	0	0	0	0	1	1	0	0	0	2	2	2	74.139
LEADING_AUTO - DO NOT CHANGE!	447	P02745	2	C1QA_HUMAN	sp	Complement C1q subcomponent subunit A	Homo sapiens	C1QA	245	1	25	1	P02745	P02745	P02745		P02745	2	2	2	Complement C1q subcomponent subunit A	C1QA	Complement C1q subcomponent subunit A	1	2	2	2	2	1	2	2	2	2	2	1	2	2	2	2	2	1	2	2	2	2	4.5	4.5	4.5	26.016
LEADING_AUTO - DO NOT CHANGE!	448	P02746	1	C1QB_HUMAN	sp	Complement C1q subcomponent subunit B	Homo sapiens	C1QB	253	1	15	1	P02746	P02746	P02746		P02746	1	1	1	Complement C1q subcomponent subunit B	C1QB	Complement C1q subcomponent subunit B	1	1	1	1	1	1	1	1	1	1	1	1	1	1	1	1	1	1	1	1	1	1	5.5	5.5	5.5	26.721
LEADING_AUTO - DO NOT CHANGE!	449	P02751	28	FINC_HUMAN	sp	Fibronectin	Homo sapiens	FN1	2477	1	56	1	P02751	P02751	P02751		P02751	28	28	28	Fibronectin;Anastellin;Ugl-Y1;Ugl-Y2;Ugl-Y3	FN1	Fibronectin	1	28	28	28	15	20	11	10	16	10	15	20	11	10	16	10	15	20	11	10	16	10	18.3	18.3	18.3	272.32
LEADING_AUTO - DO NOT CHANGE!	450	P02786	3	TFR1_HUMAN	sp	Transferrin receptor protein 1	Homo sapiens	TFRC	760	1	54	1	P02786	P02786	P02786		P02786	3	3	3	Transferrin receptor protein 1;Transferrin receptor protein 1, serum form	TFRC	Transferrin receptor protein 1	1	3	3	3	2	1	1	2	1	0	2	1	1	2	1	0	2	1	1	2	1	0	4.5	4.5	4.5	84.87
LEADING_AUTO - DO NOT CHANGE!	451	P04075	3	ALDOA_HUMAN	sp	Fructose-bisphosphate aldolase A	Homo sapiens	ALDOA	364	1	38	1	P04075	P04075	P04075		P04075	3	3	3	Fructose-bisphosphate aldolase A	ALDOA	Fructose-bisphosphate aldolase A	1	3	3	3	2	2	1	0	0	2	2	2	1	0	0	2	2	2	1	0	0	2	12.4	12.4	12.4	39.42
LEADING_AUTO - DO NOT CHANGE!	452	P04083	12	ANXA1_HUMAN	sp	Annexin A1	Homo sapiens	ANXA1	346	1	100	1	P04083	P04083	P04083		P04083	12	12	12	Annexin A1	ANXA1	Annexin A1	1	12	12	12	9	7	8	5	8	9	9	7	8	5	8	9	9	7	8	5	8	9	37.6	37.6	37.6	38.714
LEADING_AUTO - DO NOT CHANGE!	453	P04406	9	G3P_HUMAN	sp	Glyceraldehyde-3-phosphate dehydrogenase	Homo sapiens	GAPDH	335	1	40	1	P04406	P04406	P04406		P04406	9	8	8	Glyceraldehyde-3-phosphate dehydrogenase	GAPDH	Glyceraldehyde-3-phosphate dehydrogenase	1	9	8	8	7	8	5	5	7	6	6	7	4	4	6	5	6	7	4	4	6	5	39.1	37	37	36.053
LEADING_AUTO - DO NOT CHANGE!	454	P04792	2	HSPB1_HUMAN	sp	Heat shock protein beta-1	Homo sapiens	HSPB1	205	1	45	1	P04792	P04792	P04792		P04792	2	2	2	Heat shock protein beta-1	HSPB1	Heat shock protein beta-1	1	2	2	2	0	2	0	0	0	0	0	2	0	0	0	0	0	2	0	0	0	0	12.7	12.7	12.7	22.782
LEADING_AUTO - DO NOT CHANGE!	455	P04843	11	RPN1_HUMAN	sp	Dolichyl-diphosphooligosaccharide--protein glycosyltransferase subunit 1	Homo sapiens	RPN1	607	1	13	1	P04843	P04843	P04843		P04843	11	11	11	Dolichyl-diphosphooligosaccharide--protein glycosyltransferase subunit 1	RPN1	Dolichyl-diphosphooligosaccharide--protein glycosyltransferase subunit 1	1	11	11	11	5	8	5	5	5	7	5	8	5	5	5	7	5	8	5	5	5	7	26	26	26	68.569
LEADING_AUTO - DO NOT CHANGE!	456	P04844	4	RPN2_HUMAN	sp	Dolichyl-diphosphooligosaccharide--protein glycosyltransferase subunit 2	Homo sapiens	RPN2	631	1	14	1	P04844	P04844	P04844		P04844	4	4	4	Dolichyl-diphosphooligosaccharide--protein glycosyltransferase subunit 2	RPN2	Dolichyl-diphosphooligosaccharide--protein glycosyltransferase subunit 2	1	4	4	4	4	2	1	3	1	2	4	2	1	3	1	2	4	2	1	3	1	2	13.6	13.6	13.6	69.283
Multi SP	457	P0C0S8	3	H2A1_HUMAN	sp	Histone H2A type 1	Homo sapiens	H2AC11	130	1	11	1	P20671;Q7L7L0;Q6FI13;P04908;Q93077;P0C0S8;Q99878;Q9BTM1;Q16777;Q96KK5;Q71UI9;A0A125YP81;Q96QV6;P16104;P0C0S5;Q8IUE6;A0A125YX75		P20671;Q7L7L0;Q6FI13;P04908;Q93077;P0C0S8;Q99878;Q9BTM1;Q16777;Q96KK5		P20671;Q7L7L0;Q6FI13;P04908;Q93077;P0C0S8;Q99878;Q9BTM1;Q16777;Q96KK5;Q71UI9;A0A125YP81;Q96QV6;P16104;P0C0S5	3;3;3;3;3;3;3;3;3;3;2;2;2;2;2;1;1	3;3;3;3;3;3;3;3;3;3;2;2;2;2;2;1;1	3;3;3;3;3;3;3;3;3;3;2;2;2;2;2;1;1	Histone H2A type 1-D;Histone H2A type 3;Histone H2A type 2-A;Histone H2A type 1-B/E;Histone H2A type 1-C;Histone H2A type 1;Histone H2A type 1-J;Histone H2A.J;Histone H2A type 2-C;Histone H2A type 1-H;Histone H2A.V;Histone H2A type 1-A;Histone H2AX;Histone H2A.Z	HIST1H2AD;HIST3H2A;HIST2H2AA3;HIST1H2AB;HIST1H2AC;HIST1H2AG;HIST1H2AJ;H2AFJ;HIST2H2AC;HIST1H2AH;H2AFV;HIST1H2AA;H2AFX;H2AFZ	Histone H2A type 1-D;Histone H2A type 3;Histone H2A type 2-A;Histone H2A type 1-B/E;Histone H2A type 1-C;Histone H2A type 1;Histone H2A type 1-J;Histone H2A.J;Histone H2A type 2-C;Histone H2A type 1-H;Histone H2A.V;Histone H2A;Histone H2A type 1-A;Histone	17	3	3	3	1	2	1	0	2	1	1	2	1	0	2	1	1	2	1	0	2	1	26.9	26.9	26.9	14.107
LEADING_AUTO - DO NOT CHANGE!	458	P05023	3	AT1A1_HUMAN	sp	Sodium/potassium-transporting ATPase subunit alpha-1	Homo sapiens	ATP1A1	1023	1	65	1	P05023;P13637;P50993;Q13733;P20648;P54707	P05023	P05023		P05023	3;1;1;1;1;1	3;1;1;1;1;1	3;1;1;1;1;1	Sodium/potassium-transporting ATPase subunit alpha-1	ATP1A1	Sodium/potassium-transporting ATPase subunit alpha-1	6	3	3	3	0	3	1	0	0	1	0	3	1	0	0	1	0	3	1	0	0	1	3.6	3.6	3.6	112.89
LEADING_AUTO - DO NOT CHANGE!	459	P05141	13	ADT2_HUMAN	sp	ADP/ATP translocase 2	Homo sapiens	SLC25A5	298	1	25	1	P05141;Q9H0C2	P05141	P05141		P05141	13;3	7;0	6;0	ADP/ATP translocase 2;ADP/ATP translocase 2, N-terminally processed	SLC25A5	ADP/ATP translocase 2	2	13	7	6	9	12	12	6	11	13	4	6	6	3	6	7	3	5	6	2	5	6	43.6	25.2	19.5	32.852
LEADING_AUTO - DO NOT CHANGE!	460	P05155	1	IC1_HUMAN	sp	Plasma protease C1 inhibitor	Homo sapiens	SERPING1	500	1	18	1	P05155	P05155	P05155		P05155	1	1	1	Plasma protease C1 inhibitor	SERPING1	Plasma protease C1 inhibitor	1	1	1	1	0	1	1	0	1	1	0	1	1	0	1	1	0	1	1	0	1	1	3.4	3.4	3.4	55.154
LEADING_AUTO - DO NOT CHANGE!	461	P05198	1	IF2A_HUMAN	sp	Eukaryotic translation initiation factor 2 subunit 1	Homo sapiens	EIF2S1	315	1	33	1	P05198	P05198	P05198		P05198	1	1	1	Eukaryotic translation initiation factor 2 subunit 1	EIF2S1	Eukaryotic translation initiation factor 2 subunit 1	1	1	1	1	0	0	1	0	0	1	0	0	1	0	0	1	0	0	1	0	0	1	3.8	3.8	3.8	36.112
Multi SP	462	P05388	5	RLA0_HUMAN	sp	60S acidic ribosomal protein P0	Homo sapiens	RPLP0	317	1	24	1	Q8NHW5;P05388		Q8NHW5;P05388		Q8NHW5;P05388	5;5	5;5	5;5	60S acidic ribosomal protein P0-like;60S acidic ribosomal protein P0	RPLP0P6;RPLP0	60S acidic ribosomal protein P0-like;60S acidic ribosomal protein P0	2	5	5	5	3	4	3	3	4	1	3	4	3	3	4	1	3	4	3	3	4	1	21.5	21.5	21.5	34.364
LEADING_AUTO - DO NOT CHANGE!	463	P05783	3	K1C18_HUMAN	sp	Keratin, type I cytoskeletal 18	Homo sapiens	KRT18	430	1	28	1	P05783	P05783	P05783		P05783	3	2	1	Keratin, type I cytoskeletal 18	KRT18	Keratin, type I cytoskeletal 18	1	3	2	1	3	1	1	1	1	1	2	0	0	0	0	0	1	0	0	0	0	0	10.9	9.3	7.2	48.057
LEADING_AUTO - DO NOT CHANGE!	464	P06312	1	KV401_HUMAN	sp	Immunoglobulin kappa variable 4-1	Homo sapiens	IGKV4-1	121	1	16	1	P06312	P06312	P06312		P06312	1	1	1	Ig kappa chain V-IV region	IGKV4-1	Immunoglobulin kappa variable 4-1	1	1	1	1	1	1	1	1	1	1	1	1	1	1	1	1	1	1	1	1	1	1	7.4	7.4	7.4	13.38
LEADING_AUTO - DO NOT CHANGE!	465	P06576	7	ATPB_HUMAN	sp	ATP synthase subunit beta, mitochondrial	Homo sapiens	ATP5F1B	529	1	34	1	P06576	P06576	P06576		P06576	7	4	4	ATP synthase subunit beta, mitochondrial	ATP5B	ATP synthase subunit beta, mitochondrial	1	7	4	4	2	5	2	2	6	6	1	3	1	1	4	3	1	3	1	1	4	3	19.1	12.5	12.5	56.559
LEADING_AUTO - DO NOT CHANGE!	466	P06702	1	S10A9_HUMAN	sp	Protein S100-A9	Homo sapiens	S100A9	114	1	48	1	P06702	P06702	P06702		P06702	1	1	1	Protein S100-A9	S100A9	Protein S100-A9	1	1	1	1	0	1	0	0	1	1	0	1	0	0	1	1	0	1	0	0	1	1	11.4	11.4	11.4	13.242
LEADING_AUTO - DO NOT CHANGE!	467	P06733	3	ENOA_HUMAN	sp	Alpha-enolase	Homo sapiens	ENO1	434	1	30	1	P06733	P06733	P06733		P06733	3	2	2	Alpha-enolase	ENO1	Alpha-enolase	1	3	2	2	2	2	1	1	1	1	1	1	0	0	0	0	1	1	0	0	0	0	14.5	10.4	10.4	47.168
LEADING_AUTO - DO NOT CHANGE!	468	P06748	2	NPM_HUMAN	sp	Nucleophosmin	Homo sapiens	NPM1	294	1	63	1	P06748	P06748	P06748		P06748	2	2	2	Nucleophosmin	NPM1	Nucleophosmin	1	2	2	2	0	1	2	0	1	1	0	1	2	0	1	1	0	1	2	0	1	1	11.6	11.6	11.6	32.575
LEADING_AUTO - DO NOT CHANGE!	469	P07305	17	H10_HUMAN	sp	Histone H1.0	Homo sapiens	H1-0	194	1	25	1	P07305	P07305	P07305		P07305	17	17	17	Histone H1.0;Histone H1.0, N-terminally processed	H1F0	Histone H1.0	1	17	17	17	15	16	15	13	15	12	15	16	15	13	15	12	15	16	15	13	15	12	38.7	38.7	38.7	20.863
LEADING_AUTO - DO NOT CHANGE!	470	P07339	7	CATD_HUMAN	sp	Cathepsin D	Homo sapiens	CTSD	412	1	26	1	P07339	P07339	P07339		P07339	7	7	7	Cathepsin D;Cathepsin D light chain;Cathepsin D heavy chain	CTSD	Cathepsin D	1	7	7	7	0	0	2	0	1	7	0	0	2	0	1	7	0	0	2	0	1	7	22.6	22.6	22.6	44.552
LEADING_AUTO - DO NOT CHANGE!	471	P07355	26	ANXA2_HUMAN	sp	Annexin A2	Homo sapiens	ANXA2	339	1	91	1	P07355;A6NMY6	P07355	P07355		P07355;A6NMY6	26;19	26;19	26;19	Annexin A2;Putative annexin A2-like protein	ANXA2;ANXA2P2	Annexin A2;Putative annexin A2-like protein	2	26	26	26	22	23	22	20	21	21	22	23	22	20	21	21	22	23	22	20	21	21	68.1	68.1	68.1	38.604
LEADING_AUTO - DO NOT CHANGE!	472	P07437	8	TBB5_HUMAN	sp	Tubulin beta chain	Homo sapiens	TUBB	444	1	35	1	P07437;Q9BVA1;Q13885	P07437	P07437		P07437;Q9BVA1;Q13885	8;6;6	2;1;1	1;0;0	Tubulin beta chain;Tubulin beta-2B chain;Tubulin beta-2A chain	TUBB;TUBB2B;TUBB2A	Tubulin beta chain;Tubulin beta-2B chain;Tubulin beta-2A chain	3	8	2	1	2	6	4	1	6	3	0	1	2	0	1	1	0	1	1	0	1	0	26.6	6.1	2.7	49.67
LEADING_AUTO - DO NOT CHANGE!	473	P07954	2	FUMH_HUMAN	sp	Fumarate hydratase, mitochondrial	Homo sapiens	FH	510	1	23	1	P07954	P07954	P07954		P07954	2	2	2	Fumarate hydratase, mitochondrial	FH	Fumarate hydratase, mitochondrial	1	2	2	2	0	2	2	1	2	1	0	2	2	1	2	1	0	2	2	1	2	1	8	8	8	54.636
LEADING_AUTO - DO NOT CHANGE!	474	P08238	7	HS90B_HUMAN	sp	Heat shock protein HSP 90-beta	Homo sapiens	HSP90AB1	724	1	107	1	P08238;P07900;Q58FF7	P08238	P08238		P08238	7;2;1	4;1;1	4;1;1	Heat shock protein HSP 90-beta	HSP90AB1	Heat shock protein HSP 90-beta	3	7	4	4	2	5	6	2	6	4	0	3	3	0	3	3	0	3	3	0	3	3	10.6	6.8	6.8	83.263
LEADING_AUTO - DO NOT CHANGE!	475	P08559	1	ODPA_HUMAN	sp	Pyruvate dehydrogenase E1 component subunit alpha, somatic form, mitochondrial	Homo sapiens	PDHA1	390	1	14	1	P08559	P08559	P08559		P08559	1	1	1	Pyruvate dehydrogenase E1 component subunit alpha, somatic form, mitochondrial	PDHA1	Pyruvate dehydrogenase E1 component subunit alpha, somatic form, mitochondrial	1	1	1	1	1	1	0	0	1	0	1	1	0	0	1	0	1	1	0	0	1	0	3.3	3.3	3.3	43.295
LEADING_AUTO - DO NOT CHANGE!	476	P08621	2	RU17_HUMAN	sp	U1 small nuclear ribonucleoprotein 70 kDa	Homo sapiens	SNRNP70	437	1	17	1	P08621	P08621	P08621		P08621	2	2	2	U1 small nuclear ribonucleoprotein 70 kDa	SNRNP70	U1 small nuclear ribonucleoprotein 70 kDa	1	2	2	2	1	1	1	1	0	0	1	1	1	1	0	0	1	1	1	1	0	0	7.1	7.1	7.1	51.556
LEADING_AUTO - DO NOT CHANGE!	477	P08670	12	VIME_HUMAN	sp	Vimentin	Homo sapiens	VIM	466	1	38	1	P08670;P14136	P08670	P08670		P08670	12;1	12;1	12;1	Vimentin	VIM	Vimentin	2	12	12	12	12	3	3	8	4	4	12	3	3	8	4	4	12	3	3	8	4	4	29	29	29	53.651
LEADING_AUTO - DO NOT CHANGE!	478	P08708	2	RS17_HUMAN	sp	40S ribosomal protein S17	Homo sapiens	RPS17	135	1	17	1	P08708	P08708	P08708		P08708	2	2	2	40S ribosomal protein S17	RPS17	40S ribosomal protein S17	1	2	2	2	0	2	1	0	0	0	0	2	1	0	0	0	0	2	1	0	0	0	25.2	25.2	25.2	15.55
LEADING_AUTO - DO NOT CHANGE!	479	P08865	15	RSSA_HUMAN	sp	40S ribosomal protein SA	Homo sapiens	RPSA	295	1	24	1	P08865	P08865	P08865		P08865	15	15	15	40S ribosomal protein SA	RPSA	40S ribosomal protein SA	1	15	15	15	8	12	13	4	5	4	8	12	13	4	5	4	8	12	13	4	5	4	63.4	63.4	63.4	32.854
LEADING_AUTO - DO NOT CHANGE!	480	P09110	1	THIK_HUMAN	sp	3-ketoacyl-CoA thiolase, peroxisomal	Homo sapiens	ACAA1	424	1	19	1	P09110	P09110	P09110		P09110	1	1	1	3-ketoacyl-CoA thiolase, peroxisomal	ACAA1	3-ketoacyl-CoA thiolase, peroxisomal	1	1	1	1	0	1	1	0	1	0	0	1	1	0	1	0	0	1	1	0	1	0	4.7	4.7	4.7	44.292
LEADING_AUTO - DO NOT CHANGE!	481	P0C0L4	3	CO4A_HUMAN	sp	Complement C4-A	Homo sapiens	C4A	1744	1	22	1	P0C0L4;P0C0L5;FPPCON_P01030;MQCON_P01030;FPPCON_ENSBTAP00000007350	P0C0L4	P0C0L4		P0C0L4;P0C0L5	3;2;1;1;1	3;2;1;1;1	3;2;1;1;1	Complement C4-A;Complement C4 beta chain;Complement C4-A alpha chain;C4a anaphylatoxin;C4b-A;C4d-A;Complement C4 gamma chain;Complement C4-B;Complement C4 beta chain;Complement C4-B alpha chain;C4a anaphylatoxin;C4b-B;C4d-B;Complement C4 gamma chain	C4A;C4B	Complement C4-A;Complement C4-B	5	3	3	3	1	2	3	1	2	3	1	2	3	1	2	3	1	2	3	1	2	3	2.5	2.5	2.5	192.78
Multi SP	482	P0CG47	4	UBB_HUMAN	sp	Polyubiquitin-B	Homo sapiens	UBB	229	1	80	1	P62987;P62979;P0CG47;P0CG48		P62987;P62979;P0CG47;P0CG48		P62987;P62979;P0CG47;P0CG48	4;4;4;4	4;4;4;4	1;1;1;1	Ubiquitin-60S ribosomal protein L40;Ubiquitin;60S ribosomal protein L40;Ubiquitin-40S ribosomal protein S27a;Ubiquitin;40S ribosomal protein S27a;Polyubiquitin-B;Ubiquitin;Polyubiquitin-C;Ubiquitin	UBA52;RPS27A;UBB;UBC	Ubiquitin-60S ribosomal protein L40;Ubiquitin-40S ribosomal protein S27a;Polyubiquitin-B;Polyubiquitin-C	4	4	4	1	2	3	4	2	3	4	2	3	4	2	3	4	1	1	1	1	0	1	36.7	36.7	12.5	14.728
Multi SP	483	Q01081	2	U2AF1_HUMAN	sp	Splicing factor U2AF 35 kDa subunit	Homo sapiens	U2AF1	240	1	16	1	P0DN76;Q01081;Q8WU68		P0DN76;Q01081		P0DN76;Q01081;Q8WU68	2;2;1	2;2;1	2;2;1	Splicing factor U2AF 35 kDa subunit;Splicing factor U2AF 26 kDa subunit	U2AF1;U2AF1L4	Splicing factor U2AF 35 kDa subunit-like protein;Splicing factor U2AF 35 kDa subunit;Splicing factor U2AF 26 kDa subunit	3	2	2	2	0	0	1	0	1	2	0	0	1	0	1	2	0	0	1	0	1	2	10.4	10.4	10.4	27.872
LEADING_AUTO - DO NOT CHANGE!	484	P10412	17	H14_HUMAN	sp	Histone H1.4	Homo sapiens	H1-4	219	1	25	1	P10412	P10412	P10412		P10412	17	3	3	Histone H1.4	HIST1H1E	Histone H1.4	1	17	3	3	11	15	12	11	16	12	1	1	1	2	2	0	1	1	1	2	2	0	43.8	9.6	9.6	21.865
LEADING_AUTO - DO NOT CHANGE!	485	P10809	22	CH60_HUMAN	sp	60 kDa heat shock protein, mitochondrial	Homo sapiens	HSPD1	573	1	89	1	P10809	P10809	P10809		P10809	22	22	22	60 kDa heat shock protein, mitochondrial	HSPD1	60 kDa heat shock protein, mitochondrial	1	22	22	22	15	19	13	15	14	17	15	19	13	15	14	17	15	19	13	15	14	17	42.4	42.4	42.4	61.054
LEADING_AUTO - DO NOT CHANGE!	486	P11021	13	BIP_HUMAN	sp	Endoplasmic reticulum chaperone BiP	Homo sapiens	HSPA5	654	1	80	1	P11021	P11021	P11021		P11021	13	11	11	78 kDa glucose-regulated protein	HSPA5	Endoplasmic reticulum chaperone BiP	1	13	11	11	10	8	8	8	9	7	8	6	6	6	7	5	8	6	6	6	7	5	24.2	23.1	23.1	72.332
LEADING_AUTO - DO NOT CHANGE!	487	P11142	14	HSP7C_HUMAN	sp	Heat shock cognate 71 kDa protein	Homo sapiens	HSPA8	646	1	89	1	P11142;P54652	P11142	P11142		P11142;P54652	14;7	7;2	7;2	Heat shock cognate 71 kDa protein;Heat shock-related 70 kDa protein 2	HSPA8;HSPA2	Heat shock cognate 71 kDa protein;Heat shock-related 70 kDa protein 2	2	14	7	7	7	11	12	7	11	10	2	5	5	2	5	3	2	5	5	2	5	3	24.3	16.6	16.6	70.897
LEADING_AUTO - DO NOT CHANGE!	488	P11177	3	ODPB_HUMAN	sp	Pyruvate dehydrogenase E1 component subunit beta, mitochondrial	Homo sapiens	PDHB	359	1	14	1	P11177	P11177	P11177		P11177	3	3	3	Pyruvate dehydrogenase E1 component subunit beta, mitochondrial	PDHB	Pyruvate dehydrogenase E1 component subunit beta, mitochondrial	1	3	3	3	0	2	0	0	2	0	0	2	0	0	2	0	0	2	0	0	2	0	13.4	13.4	13.4	39.233
LEADING_AUTO - DO NOT CHANGE!	489	P11310	1	ACADM_HUMAN	sp	Medium-chain specific acyl-CoA dehydrogenase, mitochondrial	Homo sapiens	ACADM	421	1	17	1	P11310	P11310	P11310		P11310	1	1	1	Medium-chain specific acyl-CoA dehydrogenase, mitochondrial	ACADM	Medium-chain specific acyl-CoA dehydrogenase, mitochondrial	1	1	1	1	1	1	1	1	1	0	1	1	1	1	1	0	1	1	1	1	1	0	3.1	3.1	3.1	46.588
Multi SP	490	P60891	2	PRPS1_HUMAN	sp	Ribose-phosphate pyrophosphokinase 1	Homo sapiens	PRPS1	318	1	21	1	P60891;P21108;P11908		P60891;P21108;P11908		P60891;P21108;P11908	2;2;2	2;2;2	2;2;2	Ribose-phosphate pyrophosphokinase 1;Ribose-phosphate pyrophosphokinase 3;Ribose-phosphate pyrophosphokinase 2	PRPS1;PRPS1L1;PRPS2	Ribose-phosphate pyrophosphokinase 1;Ribose-phosphate pyrophosphokinase 3;Ribose-phosphate pyrophosphokinase 2	3	2	2	2	1	2	2	1	1	0	1	2	2	1	1	0	1	2	2	1	1	0	9.1	9.1	9.1	34.834
LEADING_AUTO - DO NOT CHANGE!	491	P12235	11	ADT1_HUMAN	sp	ADP/ATP translocase 1	Homo sapiens	SLC25A4	298	1	17	1	P12235	P12235	P12235		P12235	11	2	2	ADP/ATP translocase 1	SLC25A4	ADP/ATP translocase 1	1	11	2	2	8	10	10	6	8	11	1	2	2	1	2	2	1	2	2	1	2	2	46.3	7.4	7.4	33.064
LEADING_AUTO - DO NOT CHANGE!	492	P12236	13	ADT3_HUMAN	sp	ADP/ATP translocase 3	Homo sapiens	SLC25A6	298	1	14	1	P12236	P12236	P12236		P12236	13	13	4	ADP/ATP translocase 3;ADP/ATP translocase 3, N-terminally processed	SLC25A6	ADP/ATP translocase 3	1	13	13	4	10	12	11	8	10	13	10	12	11	8	10	13	4	4	2	4	4	4	49	49	12.8	32.866
LEADING_AUTO - DO NOT CHANGE!	493	P13639	8	EF2_HUMAN	sp	Elongation factor 2	Homo sapiens	EEF2	858	1	41	1	P13639;Q15029	P13639	P13639		P13639	8;1	7;1	7;1	Elongation factor 2	EEF2	Elongation factor 2	2	8	7	7	3	4	5	2	6	2	3	3	4	2	5	2	3	3	4	2	5	2	12.8	11.4	11.4	95.337
LEADING_AUTO - DO NOT CHANGE!	494	P13804	3	ETFA_HUMAN	sp	Electron transfer flavoprotein subunit alpha, mitochondrial	Homo sapiens	ETFA	333	1	8	1	P13804	P13804	P13804		P13804	3	3	3	Electron transfer flavoprotein subunit alpha, mitochondrial	ETFA	Electron transfer flavoprotein subunit alpha, mitochondrial	1	3	3	3	0	3	0	0	3	1	0	3	0	0	3	1	0	3	0	0	3	1	14.7	14.7	14.7	35.079
LEADING_AUTO - DO NOT CHANGE!	495	P14618	8	KPYM_HUMAN	sp	Pyruvate kinase PKM	Homo sapiens	PKM	531	1	40	1	P14618	P14618	P14618		P14618	8	8	8	Pyruvate kinase PKM	PKM	Pyruvate kinase PKM	1	8	8	8	4	6	4	0	3	3	4	6	4	0	3	3	4	6	4	0	3	3	22.2	22.2	22.2	57.936
LEADING_AUTO - DO NOT CHANGE!	496	P14625	5	ENPL_HUMAN	sp	Endoplasmin	Homo sapiens	HSP90B1	803	1	44	1	P14625	P14625	P14625		P14625	5	2	2	Endoplasmin	HSP90B1	Endoplasmin	1	5	2	2	4	2	3	2	3	2	2	0	0	0	0	0	2	0	0	0	0	0	8.8	5.4	5.4	92.468
LEADING_AUTO - DO NOT CHANGE!	497	P14923	5	PLAK_HUMAN	sp	Junction plakoglobin	Homo sapiens	JUP	745	1	63	1	P14923;P35222	P14923	P14923		P14923	5;1	5;1	5;1	Junction plakoglobin	JUP	Junction plakoglobin	2	5	5	5	0	3	1	0	3	3	0	3	1	0	3	3	0	3	1	0	3	3	9.4	9.4	9.4	81.744
LEADING_AUTO - DO NOT CHANGE!	498	P15880	7	RS2_HUMAN	sp	40S ribosomal protein S2	Homo sapiens	RPS2	293	1	22	1	P15880	P15880	P15880		P15880	7	6	6	40S ribosomal protein S2	RPS2	40S ribosomal protein S2	1	7	6	6	5	6	5	3	4	2	4	5	4	2	3	2	4	5	4	2	3	2	28	25.6	25.6	31.324
LEADING_AUTO - DO NOT CHANGE!	499	P15924	5	DESP_HUMAN	sp	Desmoplakin	Homo sapiens	DSP	2871	1	39	1	P15924	P15924	P15924		P15924	5	5	5	Desmoplakin	DSP	Desmoplakin	1	5	5	5	0	2	0	0	3	3	0	2	0	0	3	3	0	2	0	0	3	3	3.1	3.1	3.1	331.77
LEADING_AUTO - DO NOT CHANGE!	500	P16401	18	H15_HUMAN	sp	Histone H1.5	Homo sapiens	H1-5	226	1	24	1	P16401	P16401	P16401		P16401	18	18	13	Histone H1.5	HIST1H1B	Histone H1.5	1	18	18	13	9	17	11	9	18	13	9	17	11	9	18	13	7	12	8	8	13	9	43.4	43.4	29.6	22.58
LEADING_AUTO - DO NOT CHANGE!	501	P16403	17	H12_HUMAN	sp	Histone H1.2	Homo sapiens	H1-2	213	1	19	1	P16403;P16402;Q02539;P22492	P16403	P16403		P16403;P16402	17;14;8;5	12;9;4;4	3;0;0;0	Histone H1.2;Histone H1.3	HIST1H1C;HIST1H1D	Histone H1.2;Histone H1.3	4	17	12	3	12	17	11	11	17	15	10	12	8	10	12	11	2	3	0	2	3	3	47.4	32.9	12.2	21.364
LEADING_AUTO - DO NOT CHANGE!	502	P17066	6	HSP76_HUMAN	sp	Heat shock 70 kDa protein 6	Homo sapiens	HSPA6	643	1	29	1	P17066;P0DMV9;P0DMV8;P48741	P17066	P17066		P17066;P0DMV9;P0DMV8;P48741	6;4;4;3	2;0;0;1	2;0;0;1	Heat shock 70 kDa protein 6;Heat shock 70 kDa protein 1B;Heat shock 70 kDa protein 1A;Putative heat shock 70 kDa protein 7	HSPA6;HSPA1B;HSPA1A;HSPA7	Heat shock 70 kDa protein 6;Heat shock 70 kDa protein 1B;Heat shock 70 kDa protein 1A;Putative heat shock 70 kDa protein 7	4	6	2	2	5	6	6	5	6	6	2	2	2	2	2	2	2	2	2	2	2	2	9.5	3.6	3.6	71.027
LEADING_AUTO - DO NOT CHANGE!	503	P17987	1	TCPA_HUMAN	sp	T-complex protein 1 subunit alpha	Homo sapiens	TCP1	556	1	30	1	P17987	P17987	P17987		P17987	1	1	1	T-complex protein 1 subunit alpha	TCP1	T-complex protein 1 subunit alpha	1	1	1	1	0	1	1	0	0	0	0	1	1	0	0	0	0	1	1	0	0	0	4.1	4.1	4.1	60.343
LEADING_AUTO - DO NOT CHANGE!	504	P18124	3	RL7_HUMAN	sp	60S ribosomal protein L7	Homo sapiens	RPL7	248	1	23	1	P18124	P18124	P18124		P18124	3	3	3	60S ribosomal protein L7	RPL7	60S ribosomal protein L7	1	3	3	3	1	3	0	1	2	2	1	3	0	1	2	2	1	3	0	1	2	2	14.1	14.1	14.1	29.225
LEADING_AUTO - DO NOT CHANGE!	505	P20290	1	BTF3_HUMAN	sp	Transcription factor BTF3	Homo sapiens	BTF3	206	1	9	1	P20290	P20290	P20290		P20290	1	1	1	Transcription factor BTF3	BTF3	Transcription factor BTF3	1	1	1	1	0	1	1	0	0	0	0	1	1	0	0	0	0	1	1	0	0	0	9.2	9.2	9.2	22.168
LEADING_AUTO - DO NOT CHANGE!	506	P21796	3	VDAC1_HUMAN	sp	Voltage-dependent anion-selective channel protein 1	Homo sapiens	VDAC1	283	1	32	1	P21796	P21796	P21796		P21796	3	3	3	Voltage-dependent anion-selective channel protein 1	VDAC1	Voltage-dependent anion-selective channel protein 1	1	3	3	3	0	2	1	0	2	2	0	2	1	0	2	2	0	2	1	0	2	2	15.5	15.5	15.5	30.772
LEADING_AUTO - DO NOT CHANGE!	507	P21912	1	SDHB_HUMAN	sp	Succinate dehydrogenase [ubiquinone] iron-sulfur subunit, mitochondrial	Homo sapiens	SDHB	280	1	18	1	P21912	P21912	P21912		P21912	1	1	1	Succinate dehydrogenase [ubiquinone] iron-sulfur subunit, mitochondrial	SDHB	Succinate dehydrogenase [ubiquinone] iron-sulfur subunit, mitochondrial	1	1	1	1	0	1	1	0	0	1	0	1	1	0	0	1	0	1	1	0	0	1	5	5	5	31.629
LEADING_AUTO - DO NOT CHANGE!	508	P22087	2	FBRL_HUMAN	sp	rRNA 2'-O-methyltransferase fibrillarin	Homo sapiens	FBL	321	1	24	1	P22087;A6NHQ2	P22087	P22087		P22087;A6NHQ2	2;1	2;1	2;1	rRNA 2-O-methyltransferase fibrillarin;rRNA/tRNA 2-O-methyltransferase fibrillarin-like protein 1	FBL;FBLL1	rRNA 2-O-methyltransferase fibrillarin;rRNA/tRNA 2-O-methyltransferase fibrillarin-like protein 1	2	2	2	2	1	1	0	1	1	0	1	1	0	1	1	0	1	1	0	1	1	0	9.3	9.3	9.3	33.784
LEADING_AUTO - DO NOT CHANGE!	509	P22695	8	QCR2_HUMAN	sp	Cytochrome b-c1 complex subunit 2, mitochondrial	Homo sapiens	UQCRC2	453	1	16	1	P22695	P22695	P22695		P22695	8	8	8	Cytochrome b-c1 complex subunit 2, mitochondrial	UQCRC2	Cytochrome b-c1 complex subunit 2, mitochondrial	1	8	8	8	4	2	3	5	4	8	4	2	3	5	4	8	4	2	3	5	4	8	27.2	27.2	27.2	48.442
LEADING_AUTO - DO NOT CHANGE!	510	P22735	3	TGM1_HUMAN	sp	Protein-glutamine gamma-glutamyltransferase K	Homo sapiens	TGM1	817	1	16	1	P22735	P22735	P22735		P22735	3	3	3	Protein-glutamine gamma-glutamyltransferase K	TGM1	Protein-glutamine gamma-glutamyltransferase K	1	3	3	3	0	1	0	0	0	3	0	1	0	0	0	3	0	1	0	0	0	3	4.4	4.4	4.4	89.786
LEADING_AUTO - DO NOT CHANGE!	511	P23378	2	GCSP_HUMAN	sp	Glycine dehydrogenase (decarboxylating), mitochondrial	Homo sapiens	GLDC	1020	1	20	1	P23378	P23378	P23378		P23378	2	2	2	Glycine dehydrogenase (decarboxylating), mitochondrial	GLDC	Glycine dehydrogenase (decarboxylating), mitochondrial	1	2	2	2	0	2	1	0	2	0	0	2	1	0	2	0	0	2	1	0	2	0	3.3	3.3	3.3	112.73
LEADING_AUTO - DO NOT CHANGE!	512	P23396	23	RS3_HUMAN	sp	40S ribosomal protein S3	Homo sapiens	RPS3	243	1	83	1	P23396	P23396	P23396		P23396	23	23	20	40S ribosomal protein S3	RPS3	40S ribosomal protein S3	1	23	23	20	13	23	21	9	15	15	13	23	21	9	15	15	10	20	19	6	12	12	84	84	77	26.688
LEADING_AUTO - DO NOT CHANGE!	513	P23435	1	CBLN1_HUMAN	sp	Cerebellin-1	Homo sapiens	CBLN1	193	1	22	1	P23435	P23435	P23435		P23435	1	1	1	Cerebellin-1;Cerebellin;[des-Ser1]-cerebellin	CBLN1	Cerebellin-1	1	1	1	1	1	1	1	0	1	1	1	1	1	0	1	1	1	1	1	0	1	1	3.6	3.6	3.6	21.097
LEADING_AUTO - DO NOT CHANGE!	514	P24752	2	THIL_HUMAN	sp	Acetyl-CoA acetyltransferase, mitochondrial	Homo sapiens	ACAT1	427	1	29	1	P24752	P24752	P24752		P24752	2	2	2	Acetyl-CoA acetyltransferase, mitochondrial	ACAT1	Acetyl-CoA acetyltransferase, mitochondrial	1	2	2	2	1	1	0	0	1	0	1	1	0	0	1	0	1	1	0	0	1	0	6.1	6.1	6.1	45.199
LEADING_AUTO - DO NOT CHANGE!	515	P25705	11	ATPA_HUMAN	sp	ATP synthase subunit alpha, mitochondrial	Homo sapiens	ATP5F1A	553	1	25	1	P25705	P25705	P25705		P25705	11	8	8	ATP synthase subunit alpha, mitochondrial	ATP5A1	ATP synthase subunit alpha, mitochondrial	1	11	8	8	9	9	7	7	6	9	6	7	5	4	4	7	6	7	5	4	4	7	23.9	19	19	59.75
LEADING_AUTO - DO NOT CHANGE!	516	P26373	3	RL13_HUMAN	sp	60S ribosomal protein L13	Homo sapiens	RPL13	211	1	15	1	P26373	P26373	P26373		P26373	3	3	3	60S ribosomal protein L13	RPL13	60S ribosomal protein L13	1	3	3	3	2	2	1	1	1	1	2	2	1	1	1	1	2	2	1	1	1	1	15.2	15.2	15.2	24.261
[truncated: 566 more rows]
[truncated: 58 more columns]

## Sheet: proteinGroups
Protein IDs	Majority protein IDs	Peptide counts (all)	Peptide counts (razor+unique)	Peptide counts (unique)	Protein names	Gene names	Fasta headers	Number of proteins	Peptides	Razor + unique peptides	Unique peptides	Peptides C_1	Peptides C_2	Peptides C_3	Peptides ND12_1	Peptides ND12_2	Peptides ND12_3	Razor + unique peptides C_1	Razor + unique peptides C_2	Razor + unique peptides C_3	Razor + unique peptides ND12_1	Razor + unique peptides ND12_2	Razor + unique peptides ND12_3	Unique peptides C_1	Unique peptides C_2	Unique peptides C_3	Unique peptides ND12_1	Unique peptides ND12_2	Unique peptides ND12_3	Sequence coverage [%]	Unique + razor sequence coverage [%]	Unique sequence coverage [%]	Mol. weight [kDa]	Sequence length	Sequence lengths	Fraction average	Fraction 1	Fraction 2	Q-value	Score	Identification type C_1	Identification type C_2	Identification type C_3	Identification type ND12_1	Identification type ND12_2	Identification type ND12_3	Sequence coverage C_1 [%]	Sequence coverage C_2 [%]	Sequence coverage C_3 [%]
[truncated: 1,083 more rows]
[truncated: 42 more columns]
