# Supplementary material for: An apical membrane complex for triggering rhoptry exocytosis and invasion in Toxoplasma
Source: EMBO J. 2022 Oct 17;41(22):e111158. doi: 10.15252/embj.2022111158 (PMC9670195; doi:10.15252/embj.2022111158)
Supplement: Supplementary file 6 — Dataset EV4 [file EMBJ-41-e111158-s010.xlsx]

## Sheet: Feuil1
Dataset EV4. Apicomplexan and ciliate proteins used for phylogenetic tree construction. List of species, identification numbers and E-values of the proteins used for tree construction in Fig 1A and Fig EV1D.
Ferlins retrieved by BLAST and reciprocal BLAST for phylogenetic tree construction
Gene ID	Species	BLAST E-value (TgFer2 query)	RECIPROCAL BLAST E-value (TgFer2 query top hit)	RECIPROCAL BLAST E-value (TgFer1 second hit)	RECIPROCAL BLAST E-value (TgFer1 top hit)	RECIPROCAL BLAST E-value (TgFer2 query second hit)
TGME49_260470 (TgFer2; query)	Toxoplasma gondii strain ME49	0	n.a.	n.a.	n.a.	n.a.
TGME49_309420 (TgFer1)	Toxoplasma gondii strain ME49	2e-24	n.a.	n.a.	0	2e-24
PF3D7_0806300	Plasmodium falciparum strain 3D7	1e-23	n.a.	n.a.	0	2e-25
PF3D7_1455600	Plasmodium falciparum strain 3D7	5e-128	2e-131	2e-20	n.a.	n.a.
CPATCC_0028490	Criptosporidium parvum strain IOWA-ATCC	0	0	3e-25	n.a.	n.a.
CPATCC_0003050	Criptosporidium parvum strain IOWA-ATCC	2e-25	n.a.	n.a.	0	1e-25
CPATCC_0021940	Criptosporidium parvum strain IOWA-ATCC	1e-21	n.a.	n.a.	2e-62	3e-21
NCLIV_026570	Neospora caninum Liverpool	0	0	2e-24	n.a.	n.a.
NCLIV_053770	Neospora caninum Liverpool	5e-24	n.a.	n.a.	0	1e-24
EfaBMINUS_17907.g1630	Eimeria falciformis Bayer Haberkorn 1970	0	0	2e-25	n.a.	n.a.
EfaBMINUS_17096.g1526	Eimeria falciformis Bayer Haberkorn 1970	7e-19	n.a.	n.a.	0	3e-21
BEWA_004780	Theileria equi strain WA	9e-171	7e-167	4e-21	n.a.	n.a.
BEWA_022820	Theileria equi strain WA	4e-30	n.a.	n.a.	3e-136	1e-30
TTHERM_00440600	Tetrahymena thermophila	1e-35	9e-37	3e-29	n.a.	n.a.
TTHERM_00440610	Tetrahymena thermophila	2e-13	n.a.	n.a.	4e-24	6e-20
TTHERM_00823910	Tetrahymena thermophila	2e-26	7e-27	3e-25	n.a.	n.a.
TTHERM_00886960	Tetrahymena thermophila	7e-30	n.a.	n.a.	7e-40	2e-31
IMG5_007260	Ichthyophthirius multifiliis	1e-26	n.a.	n.a.	1e-38	4e-28
IMG5_161110	Ichthyophthirius multifiliis	2e-24	n.a.	n.a.	6e-31	2e-25
IMG5_161100	Ichthyophthirius multifiliis	4e-05	3e-07	4e-05	n.a.	n.a.
IMG5_151880	Ichthyophthirius multifiliis	3e-23	n.a.	n.a.	8e-24	2e-23
GSPATP00029587001	Paramecium tetraurelia strain d4-2 protein (v1.0)	2e-30	n.a.	n.a.	1e-33	8e-31
GSPATP00038277001	Paramecium tetraurelia strain d4-2 protein (v1.0)	2e-31	n.a.	n.a.	4e-40	7e-32
GSPATP00039640001	Paramecium tetraurelia strain d4-2 protein (v1.0)	6e-28	6e-28	6e-28	6e-28	6e-28
GSPATP00037942001	Paramecium tetraurelia strain d4-2 protein (v1.0)	3e-20	n.a.	n.a.	1e-22	1e-20
TGME49_295472 (TgFer3; outgroup)	Toxoplasma gondii strain ME49
NCLIV_002280 (NcFer3; outgroup)	Neospora caninum Liverpool
CRMPs retrieved by BLAST and reciprocal BLAST for phylogenetic tree construction
Gene ID	Species	BLAST E-value (TgCRMPa query)	BLAST E-value (TgCRMPb query)	RECIPROCAL BLAST E-value (TgCRMPa query top hit)	RECIPROCAL BLAST E-value (TgCRMPb second hit)	RECIPROCAL BLAST E-value (TgCRMPa query second hit)	RECIPROCAL BLAST E-value (TgCRMPb first hit)
TGME49_261080 (CRMPa query)	Toxoplasma gondii	0	5e-35	n.a.	n.a.	n.a.	n.a.
TGME49_292020 (CRMPb query)	Toxoplasma gondii	1e-30	0	n.a.	n.a.	n.a.	n.a.
PF3D7_0718300	Plasmodium falciparum	0	5e-34	0	3e-35	n.a.	n.a.
PF3D7_1208200	Plasmodium falciparum	2e-22	3e-70	n.a.	n.a.	4e-20	1e-78
PF3D7_1475400	Plasmodium falciparum	6e-16	7e-41	n.a.	n.a.	9e-21	8e-42
PF3D7_0911300	Plasmodium falciparum	4e-137	6e-24	2e-149	3e-25	n.a.	n.a.
PBANKA_0615900	Plasmodium berghei	0	7e-33	0	2e-28	n.a.	n.a.
PBANKA_0812400	Plasmodium berghei	2e-136	1e-24	2e-143	8e-26	n.a.	n.a.
PBANKA_0606700	Plasmodium berghei	7e-28	2e-69	n.a.	n.a.	8e-26	4e-75
PBANKA_1300800	Plasmodium berghei	7e-23	4e-29	n.a.	n.a.	2e-24	5e-27
NCLIV_026200	Neospora caninum	0	3e-34	0	1e-30	n.a.	n.a.
NCLIV_012890	Neospora caninum	3e-29	0	n.a.	n.a.	1e-34	0
EfaB_MINUS_23210.g2033	Eimeria falciformis	0	1e-33	0	3e-32	n.a.	n.a.
EfaB_MINUS_49504.g2828	Eimeria falciformis	0	8e-29	0	5e-30	n.a.	n.a.
EfaB_PLUS_52892.g2741	Eimeria falciformis	4e-71	0	n.a.	n.a.	8e-71	0
BEWA_042570	Theileria equi	0	2e-31	0	1e-29	n.a.	n.a.
BEWA_042580	Theileria equi	0	3e-29	0	5e-32	n.a.	n.a.
BEWA_029890	Theileria equi	8e-31	1e-115	n.a.	n.a.	4e-38	7e-108
BEWA_029850	Theileria equi	3e-27	2e-75	n.a.	n.a.	3e-38	2e-77
BBBOND_0404220	Babesia bigemina	0	3e-25	0	7e-29	n.a.	n.a.
BBBOND_0404210	Babesia bigemina	0	9e-33	0	9e-35	n.a.	n.a.
BBBOND_0208300	Babesia bigemina	8e-33	4e-78	n.a.	n.a.	2e-28	5e-79
BBBOND_0208320	Babesia bigemina	8e-17	7e-71	n.a.	n.a.	8e-17	1e-127
