# Supplementary material for: An apical membrane complex for triggering rhoptry exocytosis and invasion in Toxoplasma
Source: EMBO J. 2022 Oct 17;41(22):e111158. doi: 10.15252/embj.2022111158 (PMC9670195; doi:10.15252/embj.2022111158)
Supplement: Supplementary file 7 — Source Data for Expanded View [file EMBJ-41-e111158-s003.zip]

Archive with 11 entries (10 files):
- Source_data_Figure EV3.pdf
- __MACOSX/
- __MACOSX/._Source_data_Figure EV3.pdf
- Source_data_Figure EV2.pdf
- __MACOSX/._Source_data_Figure EV2.pdf
- Source_data_Figure EV1.pdf
- __MACOSX/._Source_data_Figure EV1.pdf
- Source_data_Figure EV5.pdf
- __MACOSX/._Source_data_Figure EV5.pdf
- Source_data_Figure EV4.pdf
- __MACOSX/._Source_data_Figure EV4.pdf
